# Supplementary material for: Sequence mining and transcript profiling to explore differentially expressed genes associated with lipid biosynthesis during soybean seed development
Source: BMC Plant Biol. 2012 Jul 31;12:122. doi: 10.1186/1471-2229-12-122 (PMC3490753; doi:10.1186/1471-2229-12-122)
Supplement: Additional file 1 — Table S1. Differentially expressed genes between 35 DAF and 15 DAF (FDR ≤0.001 and |log2ratio| ≥1). [file 1471-2229-12-122-S1.xls]

GeneID	Gene_length	15DAF-Expression	35DAF-Expression	15DAF-RPKM	35DAF-RPKM	log2 Ratio(sample2/sample1)	Up-Down-Regulation(sample2/sample1)	P-value	FDR	GO Component	GO Function	GO Process	Blast nr
gnl|UG|Gma#S18957369	764	0	492	0.001	102.7532967	16.64882516	Up	0	0	-	-	-	-
gnl|UG|Gma#S5146885	294	0	153	0.001	83.03632515	16.34145498	Up	0	0	-	GO:0016787//hydrolase activity;GO:0004866//endopeptidase inhibitor activity	-	gi|255628945|gb|ACU14817.1|
gnl|UG|Gma#S39309396	708	0	157	0.001	35.38265478	15.11075468	Up	0	0	GO:0043231//intracellular membrane-bounded organelle	GO:0004871//signal transducer activity;GO:0016628//oxidoreductase activity, acting on the CH-CH group of donors, NAD or NADP as acceptor	GO:0023060;GO:0008152//metabolic process;GO:0009736//cytokinin mediated signaling pathway	gi|255630982|gb|ACU15855.1|
gnl|UG|Gma#S42153034	850	0	101	0.001	18.95948204	14.21063193	Up	0	0	GO:0031410//cytoplasmic vesicle	-	-	gi|18448973|gb|AAL69983.1|AF465414_1
gnl|UG|Gma#S42152180	360	0	36	0.001	15.95599974	13.96181138	Up	8.08E-12	3.49E-11	-	-	-	-
gnl|UG|Gma#S53090650	746	0	73	0.001	15.6137799	13.93053222	Up	0	0	GO:0043231//intracellular membrane-bounded organelle	-	-	gi|255634692|gb|ACU17708.1|
gnl|UG|Gma#S18956637	524	0	44	0.001	13.39816772	13.7097481	Up	2.71E-14	1.38E-13	-	-	-	gi|224140131|ref|XP_002323438.1|
gnl|UG|Gma#S4906906	622	0	45	0.001	11.54372971	13.49482181	Up	1.29E-14	6.72E-14	GO:0031410//cytoplasmic vesicle	-	GO:0006810//transport	gi|76782247|gb|ABA54897.1|
gnl|UG|Gma#S15920867	578	0	34	0.001	9.385882197	13.19627664	Up	3.33E-11	1.38E-10	-	-	-	-
gnl|UG|Gma#S4991666	669	0	38	0.001	9.063198654	13.14580459	Up	1.96E-12	8.82E-12	GO:0016023//cytoplasmic membrane-bounded vesicle	-	-	gi|255636348|gb|ACU18513.1|
gnl|UG|Gma#S4944051	549	0	31	0.001	9.009763056	13.13727345	Up	2.80E-10	1.08E-09	-	-	GO:0000302//response to reactive oxygen species;GO:0009642//response to light intensity	gi|255642177|gb|ACU21353.1|
gnl|UG|Gma#S5140958	425	0	21	0.001	7.884141046	12.94473787	Up	3.36E-07	1.00E-06	GO:0016020//membrane;GO:0044444//cytoplasmic part;GO:0043231//intracellular membrane-bounded organelle	-	-	gi|255642311|gb|ACU21420.1|
gnl|UG|Gma#S42153954	539	0	24	0.001	7.104712312	12.79456052	Up	4.00E-08	1.30E-07	-	-	-	gi|170010|gb|AAA33985.1|
gnl|UG|Gma#S4920796	542	0	24	0.001	7.065387337	12.78655294	Up	4.00E-08	1.30E-07	-	GO:0008483//transaminase activity	GO:0008152//metabolic process	gi|255637898|gb|ACU19267.1|
gnl|UG|Gma#S23066390	757	0	31	0.001	6.534161054	12.6737863	Up	2.80E-10	1.08E-09	-	-	-	-
gnl|UG|Gma#S36150878	751	0	26	0.001	5.524047844	12.4315101	Up	9.70E-09	3.32E-08	-	-	-	gi|255626683|gb|ACU13686.1|
gnl|UG|Gma#S48522770	617	0	21	0.001	5.430729245	12.40693022	Up	3.36E-07	1.00E-06	-	-	-	-
gnl|UG|Gma#S5143517	683	0	23	0.001	5.37317707	12.39155967	Up	8.14E-08	2.57E-07	GO:0016020//membrane	GO:0015112//nitrate transmembrane transporter activity	GO:0048856//anatomical structure development;GO:0015706//nitrate transport;GO:0003006//reproductive developmental process;GO:0009791//post-embryonic development;GO:0031669//cellular response to nutrient levels	gi|12325237|gb|AAG52567.1|AC010675_15
gnl|UG|Gma#S4900986	621	0	20	0.001	5.138808288	12.32721812	Up	6.83E-07	1.97E-06	-	-	GO:0050896//response to stimulus	gi|255633476|gb|ACU17096.1|
gnl|UG|Gma#S21539369	673	0	19	0.001	4.504665601	12.1372043	Up	1.39E-06	3.87E-06	-	GO:0046527//glucosyltransferase activity	-	gi|124359762|gb|ABD32408.2|
gnl|UG|Gma#S5142472	646	0	18	0.001	4.445944199	12.11827413	Up	2.82E-06	7.65E-06	-	GO:0005488//binding	GO:0009314//response to radiation;GO:0009725//response to hormone stimulus;GO:0009757//hexose mediated signaling;GO:0019222//regulation of metabolic process;GO:0048511//rhythmic process	gi|57222164|gb|AAW38989.1|
gnl|UG|Gma#S36142522	577	0	16	0.001	4.424540654	12.11131197	Up	1.16E-05	2.97E-05	-	-	-	-
gnl|UG|Gma#S47717869	610	0	15	0.001	3.923606492	11.93796464	Up	2.37E-05	5.83E-05	GO:0043231//intracellular membrane-bounded organelle	GO:0015020//glucuronosyltransferase activity;GO:0016763//transferase activity, transferring pentosyl groups	GO:0009832//plant-type cell wall biogenesis;GO:0010413//glucuronoxylan metabolic process	gi|61673388|emb|CAI68031.1|
gnl|UG|Gma#S23071663	1038	0	24	0.001	3.689248494	11.84911125	Up	4.00E-08	1.30E-07	-	GO:0008194//UDP-glycosyltransferase activity;GO:0016758//transferase activity, transferring hexosyl groups	-	gi|217072578|gb|ACJ84649.1|
gnl|UG|Gma#S45537522	665	0	15	0.001	3.599097685	11.81341954	Up	2.37E-05	5.83E-05	-	-	-	gi|255631390|gb|ACU16062.1|
gnl|UG|Gma#S5092184	512	0	11	0.001	3.428046818	11.7431711	Up	0.000403404	0.000846366	-	-	-	gi|147857446|emb|CAN78649.1|
gnl|UG|Gma#S15847332	661	0	13	0.001	3.138093745	11.61567274	Up	9.77E-05	0.0002226	-	-	GO:0006350//transcription	gi|292668935|gb|ADE41122.1|
gnl|UG|Gma#S15935584	666	0	12	0.001	2.874954907	11.48932361	Up	0.000198518	0.000433346	-	-	-	gi|255639699|gb|ACU20143.1|
gnl|UG|Gma#S45545286	727	0	13	0.001	2.853204904	11.47836764	Up	9.77E-05	0.000222582	-	-	-	gi|255645961|gb|ACU23469.1|
gnl|UG|Gma#S39303426	675	0	12	0.001	2.836622175	11.46995829	Up	0.000198518	0.000433315	-	-	-	-
gnl|UG|Gma#S48545527	622	0	11	0.001	2.821800596	11.46240033	Up	0.000403404	0.000846306	-	GO:0017016//Ras GTPase binding	GO:0006810//transport	gi|255551194|ref|XP_002516644.1|
gnl|UG|Gma#S21538784	631	0	11	0.001	2.781553044	11.4416749	Up	0.000403404	0.000846126	-	-	-	gi|255584544|ref|XP_002532999.1|
gnl|UG|Gma#S36151711	787	0	13	0.001	2.635679753	11.36395937	Up	9.77E-05	0.000222634	-	GO:0016491//oxidoreductase activity	-	gi|224141201|ref|XP_002323963.1|
gnl|UG|Gma#S53035299	915	0	15	0.001	2.615737661	11.35300214	Up	2.37E-05	5.82E-05	-	-	-	gi|217037951|gb|ACJ76438.1|
gnl|UG|Gma#S48315965	814	0	13	0.001	2.548255486	11.31529421	Up	9.77E-05	0.000222617	-	-	-	-
gnl|UG|Gma#S23062099	959	0	15	0.001	2.495724672	11.28524307	Up	2.37E-05	5.83E-05	-	GO:0016740//transferase activity	-	gi|255634278|gb|ACU17503.1|
gnl|UG|Gma#S18021431	1285	0	20	0.001	2.483424083	11.27811493	Up	6.83E-07	1.97E-06	-	GO:0016798//hydrolase activity, acting on glycosyl bonds;GO:0043167//ion binding	GO:0044238//primary metabolic process	gi|38640795|gb|AAR26001.1|
gnl|UG|Gma#S39312590	847	0	13	0.001	2.448972805	11.25796104	Up	9.77E-05	0.000222565	GO:0044464//cell part	-	-	gi|255631578|gb|ACU16156.1|
gnl|UG|Gma#S52642434	733	0	11	0.001	2.394488364	11.22550171	Up	0.000403404	0.000846426	-	GO:0016301//kinase activity;GO:0000166//nucleotide binding	GO:0006464//protein modification process	gi|224094967|ref|XP_002310308.1|
gnl|UG|Gma#S21566316	822	0	12	0.001	2.329343027	11.1857074	Up	0.000198518	0.000433378	-	-	-	gi|297740609|emb|CBI30791.3|
gnl|UG|Gma#S53087131	1399	0	11	0.001	1.254581823	10.29299085	Up	0.000403404	0.000846246	-	GO:0016853//isomerase activity	GO:0019318//hexose metabolic process	gi|255641565|gb|ACU21056.1|
gnl|UG|Gma#S5146661	2820	82	96646	4.495473019	5468.381384	10.24842522	Up	0	0	GO:0044424//intracellular part	GO:0046914//transition metal ion binding;GO:0016702//oxidoreductase activity, acting on single donors with incorporation of molecular oxygen, incorporation of two atoms of oxygen	GO:0006633//fatty acid biosynthetic process	gi|126398|sp|P08170.2|LOX1_SOYBN
gnl|UG|Gma#S45539123	569	2	1988	0.543410944	557.4785145	10.00265687	Up	0.000118789	0.000267301	-	GO:0046872//metal ion binding	-	gi|2306979|gb|AAB65792.1|
gnl|UG|Gma#S53088047	1754	0	11	0.001	1.000661329	9.966738065	Up	0.000403404	0.000846186	GO:0031224//intrinsic to membrane	GO:0016491//oxidoreductase activity;GO:0005506//iron ion binding	GO:0008152//metabolic process	gi|255639761|gb|ACU20174.1|
gnl|UG|Gma#S5146528	724	8	7441	1.708291863	1639.897708	9.906835629	Up	5.93E-06	1.56E-05	-	-	-	gi|4097894|gb|AAD09630.1|
gnl|UG|Gma#S5146858	911	6	5339	1.018224458	935.1161645	9.842946159	Up	1.78E-05	4.44E-05	GO:0016023//cytoplasmic membrane-bounded vesicle	-	-	gi|223649560|gb|ACN11532.1|
gnl|UG|Gma#S5146744	1899	19	16476	1.546818251	1384.365727	9.805705723	Up	8.08E-09	2.78E-08	GO:0044444//cytoplasmic part;GO:0043231//intracellular membrane-bounded organelle	-	-	gi|121279|sp|P02858.1|GLYG4_SOYBN
gnl|UG|Gma#S4899515	668	2	1611	0.46287549	384.8071194	9.699295605	Up	0.000118789	0.000267382	-	GO:0004866//endopeptidase inhibitor activity	-	gi|162138872|dbj|BAF95193.1|
gnl|UG|Gma#S5146683	1287	318	253827	38.19963599	31469.02521	9.686157884	Up	1.75E-14	9.07E-14	-	GO:0004175//endopeptidase activity	GO:0019538//protein metabolic process	gi|1199563|gb|AAB09252.1|
gnl|UG|Gma#S39306170	748	3	2387	0.620055135	509.1841092	9.681575176	Up	7.70E-05	0.000178354	-	-	-	gi|255630323|gb|ACU15518.1|
gnl|UG|Gma#S45544115	778	25	19723	4.967879614	4044.989496	9.669290028	Up	1.91E-10	7.46E-10	-	-	-	gi|5902685|sp|P19594.2|2SS_SOYBN
gnl|UG|Gma#S5146653	1789	306	234555	26.44367052	20919.84079	9.627733713	Up	0	0	GO:0044444//cytoplasmic part;GO:0043231//intracellular membrane-bounded organelle	-	-	gi|223649560|gb|ACN11532.1|
gnl|UG|Gma#S4997880	868	70	48829	12.46777529	8975.985151	9.491722421	Up	0	0	-	GO:0004175//endopeptidase activity	GO:0019538//protein metabolic process	gi|3097321|dbj|BAA25899.1|
gnl|UG|Gma#S4998495	600	6	4049	1.546004136	1076.764049	9.443942253	Up	1.78E-05	4.44E-05	-	-	-	gi|130997|sp|P08012.1|PRP1_SOYBN
gnl|UG|Gma#S53093805	738	55	36593	11.52171104	7911.624638	9.423475189	Up	0	0	-	-	-	gi|255627771|gb|ACU14230.1|
gnl|UG|Gma#S5146622	488	3	1918	0.950412379	627.1231043	9.36597933	Up	7.70E-05	0.000178424	-	GO:0016787//hydrolase activity;GO:0004866//endopeptidase inhibitor activity	-	gi|19698245|dbj|BAB86783.1|
gnl|UG|Gma#S39318455	858	41	24819	7.387665451	4615.523979	9.287160189	Up	1.29E-13	6.30E-13	-	GO:0004866//endopeptidase inhibitor activity	-	gi|255626785|gb|ACU13737.1|
gnl|UG|Gma#S24639787	1700	57	33698	5.183660926	3162.854583	9.25304016	Up	4.26E-14	2.15E-13	GO:0016023//cytoplasmic membrane-bounded vesicle	-	-	gi|63852207|dbj|BAD98463.1|
gnl|UG|Gma#S5146662	2811	320	188706	17.59947789	10711.46527	9.2494075	Up	0	0	GO:0044424//intracellular part	GO:0046914//transition metal ion binding;GO:0016702//oxidoreductase activity, acting on single donors with incorporation of molecular oxygen, incorporation of two atoms of oxygen	GO:0006633//fatty acid biosynthetic process	gi|17942578|pdb|1IK3|A
gnl|UG|Gma#S5146286	1477	36	19456	3.768188821	2101.827562	9.123557338	Up	3.45E-13	1.64E-12	GO:0016023//cytoplasmic membrane-bounded vesicle	-	-	gi|15425635|dbj|BAB64305.1|
gnl|UG|Gma#S4998452	721	22	11620	4.717349652	2571.549472	9.090445655	Up	1.25E-09	4.59E-09	-	-	-	gi|121277|sp|P04405.2|GLYG2_SOYBN
gnl|UG|Gma#S11322011	1710	94	48024	8.498502267	4481.116557	9.042433927	Up	0	0	-	-	-	gi|27922973|dbj|BAC55938.1|
gnl|UG|Gma#S5146745	1746	435	215780	38.51728517	19719.27619	8.999884861	Up	1.03E-12	4.74E-12	-	-	-	gi|18615|emb|CAA26723.1|
gnl|UG|Gma#S45540414	715	18	8900	3.892038384	1986.131436	8.995219445	Up	1.50E-08	5.06E-08	GO:0032991//macromolecular complex;GO:0009536//plastid	GO:0032561//guanyl ribonucleotide binding;GO:0017111//nucleoside-triphosphatase activity	GO:0043623//cellular protein complex assembly	gi|255629187|gb|ACU14938.1|
gnl|UG|Gma#S5146746	1712	564	265155	50.93144466	24712.6934	8.922479901	Up	6.43E-13	3.00E-12	-	-	-	gi|18609|emb|CAA26575.1|
gnl|UG|Gma#S53086088	893	2	929	0.346249527	165.9924273	8.905089612	Up	0.000118789	0.000267483	-	-	-	gi|255645301|gb|ACU23147.1|
gnl|UG|Gma#S42152841	851	171	77470	31.06541801	14525.39717	8.86905243	Up	2.67E-13	1.28E-12	-	-	-	gi|254029113|gb|ACT53400.1|
gnl|UG|Gma#S48312610	1721	89	37098	7.995024294	3439.486799	8.748875186	Up	0	0	GO:0044464//cell part	-	GO:0006810//transport	gi|6179947|gb|AAF05723.1|AF191299_1
gnl|UG|Gma#S18957305	577	10	4160	2.679383251	1150.38057	8.745994544	Up	1.89E-06	5.21E-06	-	-	-	gi|2270992|gb|AAB71226.1|
gnl|UG|Gma#S5146402	2905	251	102647	13.35790148	5637.987968	8.72134321	Up	1.15E-14	6.04E-14	GO:0044424//intracellular part	GO:0046914//transition metal ion binding;GO:0016702//oxidoreductase activity, acting on single donors with incorporation of molecular oxygen, incorporation of two atoms of oxygen	GO:0006633//fatty acid biosynthetic process	gi|505138|dbj|BAA03042.1|
gnl|UG|Gma#S39308445	682	4	1604	0.906747294	375.2701404	8.693013252	Up	4.89E-05	0.00011597	GO:0044424//intracellular part	-	GO:0050896//response to stimulus	gi|255630413|gb|ACU15563.1|
gnl|UG|Gma#S53085813	1099	20	6538	2.813474315	949.2295384	8.398260393	Up	4.34E-09	1.53E-08	-	GO:0004312//fatty acid synthase activity	GO:0008152//metabolic process	gi|255645839|gb|ACU23410.1|
gnl|UG|Gma#S18956882	703	29	9205	6.377541955	2089.259994	8.355775837	Up	1.60E-11	6.75E-11	GO:0044464//cell part	-	-	gi|255628283|gb|ACU14486.1|
gnl|UG|Gma#S47723179	778	19	5397	3.775588507	1106.870573	8.195569284	Up	8.08E-09	2.78E-08	GO:0016023//cytoplasmic membrane-bounded vesicle	-	-	gi|63852207|dbj|BAD98463.1|
gnl|UG|Gma#S4900949	669	20	5282	4.621835982	1259.784613	8.090495317	Up	4.34E-09	1.53E-08	-	GO:0016787//hydrolase activity;GO:0004866//endopeptidase inhibitor activity	-	gi|19698245|dbj|BAB86783.1|
gnl|UG|Gma#S18956804	773	7	1807	1.400003745	372.9947157	8.057580695	Up	1.03E-05	2.65E-05	-	-	-	gi|297735192|emb|CBI17554.3|
gnl|UG|Gma#S4995024	571	2	513	0.541507578	143.352502	8.048369841	Up	0.000118789	0.000267361	GO:0016020//membrane;GO:0005811//lipid particle	-	GO:0010876	gi|224118876|ref|XP_002317928.1|
gnl|UG|Gma#S5146310	1567	81	19851	7.991470007	2021.330892	7.982628888	Up	1.44E-14	7.50E-14	GO:0044464//cell part	-	-	gi|12697782|dbj|BAB21619.1|
gnl|UG|Gma#S48524859	449	12	2703	4.131859606	960.5582914	7.860938122	Up	5.80E-07	1.69E-06	-	-	-	gi|255627943|gb|ACU14316.1|
gnl|UG|Gma#S45537764	643	13	2797	3.125669326	694.073581	7.794779646	Up	3.19E-07	9.53E-07	-	-	-	gi|156070784|gb|ABU45197.1|
gnl|UG|Gma#S39308761	681	8	1650	1.816157575	386.5991125	7.733805135	Up	5.93E-06	1.56E-05	GO:0044424//intracellular part	-	GO:0050896//response to stimulus	gi|255629988|gb|ACU15346.1|
gnl|UG|Gma#S4994665	580	6	1115	1.599314623	306.7403397	7.58342032	Up	1.78E-05	4.44E-05	-	-	-	gi|255633570|gb|ACU17144.1|
gnl|UG|Gma#S4997986	725	18	3324	3.838355096	731.5550775	7.574334491	Up	1.50E-08	5.05E-08	-	-	GO:0006810//transport	gi|5019730|gb|AAD37833.1|AF100159_1
gnl|UG|Gma#S39301538	740	13	2344	2.715953212	505.4170727	7.539871962	Up	3.19E-07	9.54E-07	-	-	-	gi|255626835|gb|ACU13762.1|
gnl|UG|Gma#S42153253	755	77	13009	15.7671945	2749.292723	7.445990731	Up	0	0	-	-	GO:0006950//response to stress	gi|255627943|gb|ACU14316.1|
gnl|UG|Gma#S5146755	1499	212	35763	21.8647683	3806.767302	7.443814514	Up	0	0	-	GO:0004175//endopeptidase activity	GO:0019538//protein metabolic process	gi|18543|emb|CAA34489.1|
gnl|UG|Gma#S18957108	681	45	7441	10.21588636	1743.444846	7.414982533	Up	6.22E-15	3.30E-14	-	GO:0016787//hydrolase activity;GO:0004866//endopeptidase inhibitor activity	-	gi|19698251|dbj|BAB86786.1|
gnl|UG|Gma#S48312486	2083	458	71115	33.99279377	5447.484019	7.324217311	Up	1.46E-12	6.63E-12	GO:0044444//cytoplasmic part;GO:0043231//intracellular membrane-bounded organelle	-	-	gi|74271743|dbj|BAE44299.1|
gnl|UG|Gma#S5146687	1855	810	121369	67.50745822	10439.69667	7.272817179	Up	0	0	GO:0044464//cell part	-	GO:0006810//transport	gi|548900|sp|Q04672.1|SBP_SOYBN
gnl|UG|Gma#S42152547	440	3	448	1.054093729	162.4610882	7.267947247	Up	7.70E-05	0.000178466	-	-	-	gi|255539178|ref|XP_002510654.1|
gnl|UG|Gma#S52658071	665	5	655	1.162409125	157.1605989	7.078977827	Up	2.99E-05	7.27E-05	-	-	-	gi|255633570|gb|ACU17144.1|
gnl|UG|Gma#S48313051	2087	3950	489783	292.6073951	37445.98667	6.999701062	Up	0	0	GO:0016023//cytoplasmic membrane-bounded vesicle	-	-	gi|68264913|dbj|BAE02726.1|
gnl|UG|Gma#S5146426	773	28	3435	5.600014981	709.0408679	6.984294287	Up	2.95E-11	1.22E-10	-	-	-	gi|4838149|gb|AAD30865.1|AF117885_1
gnl|UG|Gma#S42152347	859	74	8857	13.3183127	1645.195456	6.948703864	Up	0	0	GO:0043231//intracellular membrane-bounded organelle	-	-	gi|255626763|gb|ACU13726.1|
gnl|UG|Gma#S48316073	1231	17	1853	2.135017897	240.1825143	6.813739151	Up	2.78E-08	9.18E-08	-	GO:0004312//fatty acid synthase activity	GO:0008152//metabolic process	gi|255635848|gb|ACU18271.1|
gnl|UG|Gma#S53090057	1259	25	2480	3.069904956	314.3040456	6.677823041	Up	1.91E-10	7.46E-10	-	GO:0004312//fatty acid synthase activity	GO:0008152//metabolic process	gi|255635848|gb|ACU18271.1|
gnl|UG|Gma#S53086632	1104	590	54777	82.62159784	7916.864108	6.582266317	Up	0	0	-	-	-	gi|255642543|gb|ACU21535.1|
gnl|UG|Gma#S52657404	785	5	433	0.98471601	88.01207497	6.481849946	Up	2.99E-05	7.26E-05	-	GO:0016491//oxidoreductase activity;GO:0005506//iron ion binding	-	gi|90658394|gb|ABD97102.1|
gnl|UG|Gma#S42152795	758	37	3095	7.546458183	651.5015723	6.431825154	Up	2.35E-13	1.13E-12	-	-	GO:0050896//response to stimulus	gi|224139952|ref|XP_002323356.1|
gnl|UG|Gma#S16073705	2517	180	14748	11.05604865	934.9188879	6.401933431	Up	2.15E-13	1.03E-12	GO:0044424//intracellular part	GO:0046914//transition metal ion binding;GO:0016811//hydrolase activity, acting on carbon-nitrogen (but not peptide) bonds, in linear amides	GO:0043603//cellular amide metabolic process	gi|32170829|gb|AAO85884.1|
gnl|UG|Gma#S5144692	685	2	147	0.451388069	34.2413425	6.245227171	Up	0.000118789	0.000267321	GO:0005622//intracellular	GO:0016757//transferase activity, transferring glycosyl groups;GO:0016491//oxidoreductase activity;GO:0003676//nucleic acid binding	GO:0044260;GO:0050896//response to stimulus;GO:0044238//primary metabolic process	gi|75213086|sp|Q9SWB4.1|PARP3_SOYBN
gnl|UG|Gma#S4994986	629	7	488	1.720513347	123.792176	6.168937241	Up	1.03E-05	2.65E-05	GO:0044464//cell part	-	-	gi|47156059|gb|AAT11925.1|
gnl|UG|Gma#S53085733	1175	206	13528	27.10441294	1837.044804	6.082715243	Up	1.70E-13	8.25E-13	GO:0000325//plant-type vacuole;GO:0031090//organelle membrane;GO:0000322//storage vacuole;GO:0031224//intrinsic to membrane	GO:0005372//water transmembrane transporter activity	GO:0006810//transport;GO:0044248//cellular catabolic process	gi|255645993|gb|ACU23484.1|
gnl|UG|Gma#S45549123	646	11	708	2.632514782	174.8738051	6.053728757	Up	1.05E-06	2.98E-06	-	-	-	-
gnl|UG|Gma#S53094236	501	74	4643	22.83519083	1478.716702	6.016943026	Up	0	0	-	GO:0016787//hydrolase activity;GO:0004866//endopeptidase inhibitor activity	-	gi|255626909|gb|ACU13799.1|
gnl|UG|Gma#S39303719	845	159	9952	29.09049202	1879.220229	6.013442641	Up	0	0	-	-	GO:0009725//response to hormone stimulus	gi|255628279|gb|ACU14484.1|
gnl|UG|Gma#S45533196	509	47	2923	14.27548023	916.2944445	6.004200088	Up	0	0	-	GO:0016787//hydrolase activity;GO:0004866//endopeptidase inhibitor activity	-	gi|19698249|dbj|BAB86785.1|
gnl|UG|Gma#S53089354	1095	108	6617	15.24825997	964.2086781	5.982628888	Up	0	0	GO:0000325//plant-type vacuole;GO:0031090//organelle membrane;GO:0000322//storage vacuole;GO:0031224//intrinsic to membrane	GO:0005372//water transmembrane transporter activity	GO:0006810//transport;GO:0044248//cellular catabolic process	gi|255637221|gb|ACU18941.1|
gnl|UG|Gma#S42152803	612	3	183	0.757845165	47.71156784	5.976292163	Up	7.70E-05	0.000178368	GO:0005739//mitochondrion	-	GO:0045333//cellular respiration;GO:0055114//oxidation reduction	gi|297846248|ref|XP_002891005.1|
gnl|UG|Gma#S47695808	814	1829	105217	347.3761136	20624.59981	5.891723761	Up	1.71E-12	7.75E-12	-	GO:0005529//sugar binding	-	gi|126151|sp|P05046.1|LEC_SOYBN
gnl|UG|Gma#S4989911	809	7	396	1.337704444	78.10353393	5.867556524	Up	1.03E-05	2.65E-05	GO:0031224//intrinsic to membrane	GO:0005451//monovalent cation:hydrogen antiporter activity	GO:0055067;GO:0030001//metal ion transport	gi|225460807|ref|XP_002276813.1|
gnl|UG|Gma#S52436381	2233	18	965	1.246219187	68.95449953	5.790014957	Up	1.50E-08	5.06E-08	-	-	-	gi|240254706|gb|ACS49840.1|
gnl|UG|Gma#S5146761	1453	158	8399	16.81133197	922.329262	5.777775931	Up	0	0	-	GO:0003824//catalytic activity	GO:0044238//primary metabolic process	gi|1345976|sp|P48630.1|FD6E1_SOYBN
gnl|UG|Gma#S19694582	444	6	318	2.089194778	114.2794576	5.77347528	Up	1.78E-05	4.44E-05	-	-	-	gi|148908087|gb|ABR17161.1|
gnl|UG|Gma#S5146213	1697	4	201	0.364408753	18.89897435	5.696606517	Up	4.89E-05	0.00011596	GO:0044439//peroxisomal part;GO:0031224//intrinsic to membrane	GO:0004553//hydrolase activity, hydrolyzing O-glycosyl compounds;GO:0016812//hydrolase activity, acting on carbon-nitrogen (but not peptide) bonds, in cyclic amides;GO:0043167//ion binding	GO:0009112	gi|75303404|sp|Q8S3J3.1|HIUH_SOYBN
gnl|UG|Gma#S46447219	231	3	143	2.007797579	98.77523646	5.620463662	Up	7.70E-05	0.000178438	GO:0016020//membrane	-	-	gi|87240855|gb|ABD32713.1|
gnl|UG|Gma#S48315766	579	2	93	0.534025608	25.62880786	5.584713637	Up	0.000118789	0.000267341	-	-	-	gi|5802250|gb|AAD51628.1|AF169025_1
gnl|UG|Gma#S15923951	672	8	368	1.840481114	87.37809379	5.569116782	Up	5.93E-06	1.56E-05	-	-	-	gi|87240855|gb|ABD32713.1|
gnl|UG|Gma#S4934959	652	68	2838	16.12396952	694.5264915	5.428750859	Up	0	0	-	-	-	-
gnl|UG|Gma#S48315507	834	15	624	2.780582978	119.3830196	5.424066449	Up	9.49E-08	2.98E-07	-	-	GO:0006950//response to stress	gi|255633070|gb|ACU16890.1|
gnl|UG|Gma#S23072418	1004	3	121	0.461953427	19.22984032	5.379455562	Up	7.70E-05	0.00017841	-	GO:0035251//UDP-glucosyltransferase activity	GO:0009607//response to biotic stimulus;GO:0051553	gi|292684223|dbj|BAI99584.1|
gnl|UG|Gma#S53087223	1430	3	118	0.324336532	13.16648929	5.343235374	Up	7.70E-05	0.000178494	-	GO:0008146//sulfotransferase activity	GO:0009719;GO:0031407//oxylipin metabolic process	gi|255641388|gb|ACU20971.1|
gnl|UG|Gma#S18956667	798	520	19766	100.7421241	3952.209157	5.293920338	Up	9.67E-13	4.45E-12	GO:0044464//cell part	-	-	gi|255628283|gb|ACU14486.1|
gnl|UG|Gma#S48312213	1042	2777	104994	412.020488	16077.58384	5.286190724	Up	0	0	GO:0005811//lipid particle;GO:0016020//membrane	-	GO:0010876;GO:0009409//response to cold;GO:0048316//seed development	gi|266689|sp|P29531.1|OLEO2_SOYBN
gnl|UG|Gma#S53087200	1028	3	109	0.451168522	16.91832657	5.22877665	Up	7.70E-05	0.000178382	-	GO:0005488//binding	GO:0012501//programmed cell death	gi|255641432|gb|ACU20992.1|
gnl|UG|Gma#S45532843	784	16	575	3.155110481	117.0242328	5.212972972	Up	5.15E-08	1.65E-07	-	-	-	gi|255628405|gb|ACU14547.1|
gnl|UG|Gma#S48316353	868	57	2030	10.15233131	373.1645099	5.199928824	Up	4.26E-14	2.15E-13	-	-	GO:0007275//multicellular organismal development	gi|417494|sp|Q01417.1|PM1_SOYBN
gnl|UG|Gma#S4995377	682	32	1133	7.25397835	265.0754795	5.191486972	Up	2.68E-12	1.20E-11	-	-	GO:0009725//response to hormone stimulus;GO:0003006//reproductive developmental process	gi|255637579|gb|ACU19115.1|
gnl|UG|Gma#S5138826	529	2	68	0.584500618	20.51054786	5.133017667	Up	0.000118789	0.000267402	-	GO:0005515//protein binding	GO:0044267//cellular protein metabolic process	gi|124360726|gb|ABN08703.1|
gnl|UG|Gma#S5135827	589	15	497	3.937192197	134.6372134	5.095766272	Up	9.49E-08	2.98E-07	-	-	-	gi|255639973|gb|ACU20279.1|
gnl|UG|Gma#S45531015	880	48	1527	8.432749832	276.872859	5.037076672	Up	9.35E-14	4.61E-13	-	GO:0017111//nucleoside-triphosphatase activity;GO:0032559//adenyl ribonucleotide binding	-	gi|255540583|ref|XP_002511356.1|
gnl|UG|Gma#S5931723	528	20	636	5.856076272	192.1972695	5.036509686	Up	4.34E-09	1.53E-08	-	-	-	gi|255548732|ref|XP_002515422.1|
gnl|UG|Gma#S53084792	1083	9	285	1.28476798	41.98947299	5.030447933	Up	3.36E-06	9.06E-06	-	-	-	gi|255633476|gb|ACU17096.1|
gnl|UG|Gma#S48528614	579	18	570	4.806230474	157.0797901	5.030447933	Up	1.50E-08	5.06E-08	-	-	GO:0009628//response to abiotic stimulus	gi|255625901|gb|ACU13295.1|
gnl|UG|Gma#S42152568	779	97	3028	19.25062916	620.21524	5.009791474	Up	3.33E-15	1.80E-14	-	-	-	gi|255625901|gb|ACU13295.1|
gnl|UG|Gma#S53089215	857	70	2123	12.62780508	395.2693983	4.968160465	Up	0	0	GO:0043231//intracellular membrane-bounded organelle	GO:0016705//oxidoreductase activity, acting on paired donors, with incorporation or reduction of molecular oxygen;GO:0004601//peroxidase activity	GO:0009414//response to water deprivation;GO:0003006//reproductive developmental process;GO:0008152//metabolic process;GO:0019725//cellular homeostasis	gi|255637491|gb|ACU19072.1|
gnl|UG|Gma#S4987911	571	2	60	0.541507578	16.7663745	4.952445421	Up	0.000118789	0.000267504	-	-	-	gi|224072857|ref|XP_002303914.1|
gnl|UG|Gma#S5871240	601	4	116	1.0289545	30.79693792	4.903535821	Up	4.89E-05	0.000115923	-	-	-	-
gnl|UG|Gma#S48531444	647	533	15097	127.3601552	3723.14881	4.869537376	Up	0	0	GO:0031224//intrinsic to membrane;GO:0005811//lipid particle	-	-	gi|226897921|gb|ACO90355.1|
gnl|UG|Gma#S22951761	973	9	250	1.430014103	40.99691607	4.841414109	Up	3.36E-06	9.05E-06	GO:0044464//cell part	GO:0005506//iron ion binding;GO:0003824//catalytic activity;GO:0016209//antioxidant activity	GO:0006952//defense response;GO:0008152//metabolic process	gi|225439922|ref|XP_002275288.1|
gnl|UG|Gma#S47717576	829	4	110	0.745960982	21.17201412	4.826914539	Up	4.89E-05	0.000115914	-	-	-	gi|224125950|ref|XP_002319716.1|
gnl|UG|Gma#S39314483	781	2	54	0.395903748	11.03231736	4.800442328	Up	0.000118789	0.000267422	-	-	-	gi|255641043|gb|ACU20801.1|
gnl|UG|Gma#S5057513	563	4	105	1.098404359	29.75808121	4.759800343	Up	4.89E-05	0.000115942	-	GO:0046914//transition metal ion binding;GO:0001071;GO:0003677//DNA binding	GO:0019222//regulation of metabolic process;GO:0006351//transcription, DNA-dependent;GO:0010033//response to organic substance	gi|225444922|ref|XP_002282173.1|
gnl|UG|Gma#S42153613	900	22	575	3.779121221	101.9411094	4.753541353	Up	1.25E-09	4.60E-09	-	-	-	gi|32364484|gb|AAO61675.1|
gnl|UG|Gma#S18956550	669	2	52	0.462183598	12.40227184	4.745994544	Up	0.000118789	0.000267443	GO:0031224//intrinsic to membrane	GO:0005451//monovalent cation:hydrogen antiporter activity	GO:0055067;GO:0030001//metal ion transport	gi|168048161|ref|XP_001776536.1|
gnl|UG|Gma#S53090318	1387	410	10275	45.70019436	1182.032425	4.6929255	Up	9.68E-13	4.46E-12	GO:0031410//cytoplasmic vesicle	GO:0003845//11-beta-hydroxysteroid dehydrogenase activity	GO:0008152//metabolic process	gi|255635339|gb|ACU18023.1|
gnl|UG|Gma#S45553926	666	2	50	0.464265506	11.97897878	4.689411016	Up	0.000118789	0.000267463	GO:0000785//chromatin;GO:0043231//intracellular membrane-bounded organelle	GO:0003676//nucleic acid binding	GO:0034728	gi|225436424|ref|XP_002272312.1|
gnl|UG|Gma#S48312853	1855	1760	43983	146.6828722	3783.249253	4.688853503	Up	5.84E-12	2.55E-11	-	GO:0016160//amylase activity;GO:0043167//ion binding	GO:0005982//starch metabolic process;GO:0051707//response to other organism	gi|902938|dbj|BAA09462.1|
gnl|UG|Gma#S52638117	744	9	220	1.870166293	47.18171965	4.656989538	Up	3.36E-06	9.05E-06	GO:0016020//membrane;GO:0044444//cytoplasmic part;GO:0043231//intracellular membrane-bounded organelle	-	-	gi|255642311|gb|ACU21420.1|
gnl|UG|Gma#S53089590	1497	753	18360	77.7649375	1956.928224	4.653327209	Up	1.03E-12	4.72E-12	GO:0044424//intracellular part	GO:0046914//transition metal ion binding;GO:0016616//oxidoreductase activity, acting on the CH-OH group of donors, NAD or NADP as acceptor	GO:0008152//metabolic process	gi|255636756|gb|ACU18712.1|
gnl|UG|Gma#S4899715	670	664	16069	153.2159323	3826.820295	4.642507925	Up	4.35E-13	2.06E-12	GO:0016020//membrane;GO:0005811//lipid particle	-	-	gi|226897921|gb|ACO90355.1|
gnl|UG|Gma#S18956788	794	2720	65185	529.6135075	13099.39349	4.628416287	Up	0	0	GO:0005811//lipid particle	-	GO:0010876;GO:0009409//response to cold;GO:0048316//seed development	gi|1709459|sp|P29530.2|OLEO1_SOYBN
gnl|UG|Gma#S5040825	416	4	95	1.486542438	36.43798016	4.615410434	Up	4.89E-05	0.000115979	-	-	-	-
gnl|UG|Gma#S15936182	588	17	398	4.469739849	108.0014948	4.594716605	Up	2.78E-08	9.18E-08	-	-	-	gi|255625999|gb|ACU13344.1|
gnl|UG|Gma#S48312261	769	696	16267	139.9244315	3375.243793	4.59227192	Up	2.14E-13	1.03E-12	-	-	-	gi|4838147|gb|AAD30864.1|AF117884_1
gnl|UG|Gma#S18957360	810	12	277	2.290376498	54.56557934	4.574334491	Up	5.80E-07	1.69E-06	GO:0019866//organelle inner membrane;GO:0031968//organelle outer membrane;GO:0031224//intrinsic to membrane	GO:0008320//protein transmembrane transporter activity	GO:0006810//transport	gi|255626765|gb|ACU13727.1|
gnl|UG|Gma#S5146344	895	6	135	1.036427354	24.0677091	4.537407922	Up	1.78E-05	4.44E-05	-	-	-	gi|11385437|gb|AAG34801.1|AF243366_1
gnl|UG|Gma#S48315583	1082	7	156	1.000187519	23.00495341	4.523602123	Up	1.03E-05	2.65E-05	-	-	-	gi|6648966|gb|AAF21311.1|
gnl|UG|Gma#S4989435	778	4	89	0.794860738	18.25300741	4.521288257	Up	4.89E-05	0.000116007	-	-	-	-
gnl|UG|Gma#S5146456	2841	47	1043	2.557627398	58.57834468	4.517489417	Up	0	0	GO:0043231//intracellular membrane-bounded organelle	GO:0016763//transferase activity, transferring pentosyl groups;GO:0003676//nucleic acid binding;GO:0016628//oxidoreductase activity, acting on the CH-CH group of donors, NAD or NADP as acceptor	GO:0006464//protein modification process	gi|75213086|sp|Q9SWB4.1|PARP3_SOYBN
gnl|UG|Gma#S4995606	621	119	2609	29.62552209	670.3575412	4.500018291	Up	0	0	-	-	-	gi|255626389|gb|ACU13539.1|
gnl|UG|Gma#S4995632	812	73	1569	13.89880565	308.3123594	4.471359904	Up	0	0	-	-	-	gi|255626389|gb|ACU13539.1|
gnl|UG|Gma#S5146521	1691	12	253	1.097105241	23.87266666	4.4435859	Up	5.80E-07	1.69E-06	-	GO:0016709//oxidoreductase activity, acting on paired donors, with incorporation or reduction of molecular oxygen, NADH or NADPH as one donor, and incorporation of one atom of oxygen;GO:0005506//iron ion binding	GO:0008152//metabolic process	gi|5915839|sp|O48923.1|C71DA_SOYBN
gnl|UG|Gma#S23063634	870	3	63	0.533104874	11.55434464	4.437872249	Up	7.70E-05	0.000178452	-	GO:0016747//transferase activity, transferring acyl groups other than amino-acyl groups	GO:0008152//metabolic process	gi|217072106|gb|ACJ84413.1|
gnl|UG|Gma#S45532993	744	69	1440	14.33794158	308.8258013	4.428883465	Up	0	0	GO:0019866//organelle inner membrane;GO:0031968//organelle outer membrane;GO:0043231//intracellular membrane-bounded organelle;GO:0031224//intrinsic to membrane	GO:0008320//protein transmembrane transporter activity	GO:0006810//transport	gi|255626765|gb|ACU13727.1|
gnl|UG|Gma#S4990012	883	34	685	5.952903807	123.7809719	4.378052162	Up	8.85E-13	4.09E-12	-	GO:0046914//transition metal ion binding	GO:0006790//sulfur metabolic process;GO:0010269//response to selenium ion;GO:0000741//karyogamy;GO:0000302//response to reactive oxygen species	gi|15485722|emb|CAC67472.1|
gnl|UG|Gma#S36151354	735	2	40	0.420681398	8.683537271	4.367482921	Up	0.000118789	0.00026726	-	GO:0001071;GO:0043565//sequence-specific DNA binding	GO:0023060;GO:0015995//chlorophyll biosynthetic process;GO:0009908//flower development;GO:0009657//plastid organization;GO:0010557//positive regulation of macromolecule biosynthetic process;GO:0032583//regulation of gene-specific transcription	gi|225446455|ref|XP_002275230.1|
gnl|UG|Gma#S39305113	728	2	40	0.424726411	8.767032822	4.367482921	Up	0.000118789	0.000267281	-	GO:0005488//binding	GO:0010033//response to organic substance	gi|255630099|gb|ACU15403.1|
gnl|UG|Gma#S48315566	718	11	217	2.368530013	48.22356466	4.34767444	Up	1.05E-06	2.98E-06	GO:0016020//membrane	-	-	gi|5802240|gb|AAD51623.1|AF169020_1
gnl|UG|Gma#S45542646	541	4	77	1.14307145	22.71001811	4.312341367	Up	4.89E-05	0.000115997	-	-	-	-
gnl|UG|Gma#S39305691	689	2	38	0.448767529	8.800115964	4.293482339	Up	0.00011879	0.000267241	-	-	-	gi|255628167|gb|ACU14428.1|
gnl|UG|Gma#S47692856	647	267	5034	63.79955244	1241.460629	4.282348395	Up	5.81E-13	2.72E-12	-	-	GO:0051704//multi-organism process	gi|14916530|sp|Q39837.3|ALB1_SOYBN
gnl|UG|Gma#S4994526	721	206	3828	44.17154674	847.150721	4.261429413	Up	1.70E-13	8.25E-13	-	-	-	gi|255631698|gb|ACU16216.1|
gnl|UG|Gma#S5061522	130	47	848	55.89399568	1040.822137	4.218886429	Up	0	0	-	-	-	-
gnl|UG|Gma#S52643423	788	2	36	0.392386837	7.289543026	4.215479827	Up	0.000118791	0.000267223	-	-	-	gi|224057798|ref|XP_002299329.1|
gnl|UG|Gma#S5146439	919	50	897	8.411339151	155.7402803	4.210662811	Up	2.44E-14	1.25E-13	-	-	-	gi|5733686|gb|AAD49719.1|AF166485_1
gnl|UG|Gma#S45541550	799	3458	61938	669.0966586	12368.99514	4.20836985	Up	0	0	GO:0031224//intrinsic to membrane;GO:0005811//lipid particle	-	-	gi|226897921|gb|ACO90355.1|
gnl|UG|Gma#S4996883	784	109	1915	21.49419015	389.7415752	4.180499178	Up	0	0	GO:0044424//intracellular part	GO:0046914//transition metal ion binding;GO:0016616//oxidoreductase activity, acting on the CH-OH group of donors, NAD or NADP as acceptor	GO:0008152//metabolic process	gi|255636756|gb|ACU18712.1|
gnl|UG|Gma#S5061040	536	11	192	3.172769682	57.15581995	4.171085708	Up	1.05E-06	2.98E-06	-	GO:0005488//binding	GO:0009987//cellular process;GO:0019222//regulation of metabolic process;GO:0010033//response to organic substance	gi|255546095|ref|XP_002514107.1|
gnl|UG|Gma#S4996983	797	90	1558	17.45801408	311.9127677	4.159181248	Up	0	0	-	-	GO:0007275//multicellular organismal development	gi|18750|emb|CAA45126.1|
gnl|UG|Gma#S39318799	798	3	51	0.581204562	10.19744344	4.133017667	Up	7.70E-05	0.000178396	-	-	-	gi|255627993|gb|ACU14341.1|
gnl|UG|Gma#S36147715	831	4	67	0.744165649	12.86464479	4.111644016	Up	4.89E-05	0.000115932	-	GO:0001071	GO:0010468//regulation of gene expression	gi|255631518|gb|ACU16126.1|
gnl|UG|Gma#S53085051	1142	2	33	0.270753789	4.610752988	4.089948945	Up	0.000118801	0.000267226	-	GO:0016740//transferase activity	-	gi|255647339|gb|ACU24136.1|
gnl|UG|Gma#S18957150	628	12	197	2.95414803	50.05305649	4.082644145	Up	5.80E-07	1.69E-06	-	GO:0004312//fatty acid synthase activity	GO:0008152//metabolic process	gi|152032030|gb|ABS28874.1|
gnl|UG|Gma#S4995109	644	27	442	6.481694358	109.5116752	4.078569883	Up	5.49E-11	2.23E-10	GO:0016020//membrane	-	GO:0010876	gi|255541840|ref|XP_002511984.1|
gnl|UG|Gma#S39315860	739	12	193	2.510426202	41.67128483	4.053049362	Up	5.80E-07	1.69E-06	-	-	-	gi|255631938|gb|ACU16336.1|
gnl|UG|Gma#S53085993	1441	18	288	1.931164084	31.88985374	4.045554826	Up	1.50E-08	5.06E-08	-	-	-	gi|255645488|gb|ACU23239.1|
gnl|UG|Gma#S48315672	484	2	32	0.638844684	10.54942131	4.045554826	Up	0.000118812	0.000267229	-	-	-	gi|225424366|ref|XP_002281234.1|
gnl|UG|Gma#S5870991	516	4	63	1.198452819	19.48116247	4.022834749	Up	4.89E-05	0.000115988	-	-	-	-
gnl|UG|Gma#S4989689	751	3	47	0.617578217	9.985778796	4.015181177	Up	7.70E-05	0.00017848	-	-	-	-
gnl|UG|Gma#S5146441	1220	25	391	3.168041262	51.13767128	4.012723433	Up	1.91E-10	7.46E-10	-	-	-	gi|4102190|gb|AAD01431.1|
gnl|UG|Gma#S45561080	738	2	31	0.418971311	6.702384713	3.999751136	Up	0.000118832	0.000267255	GO:0016020//membrane	-	-	gi|124360377|gb|ABN08390.1|
gnl|UG|Gma#S45550900	782	3	46	0.593096216	9.385882197	3.984154281	Up	7.70E-05	0.000178508	-	-	-	-
gnl|UG|Gma#S5146671	1259	6	92	0.736777189	11.65966621	3.984154281	Up	1.78E-05	4.44E-05	-	GO:0016787//hydrolase activity;GO:0004866//endopeptidase inhibitor activity	-	gi|125020|sp|P01070.2|ITRA_SOYBN
gnl|UG|Gma#S42152255	769	88	1339	17.69159479	277.8294362	3.973063453	Up	0	0	-	-	-	gi|170010|gb|AAA33985.1|
gnl|UG|Gma#S52658315	792	5	76	0.976012712	15.31131288	3.971554244	Up	2.99E-05	7.26E-05	-	-	-	gi|255645488|gb|ACU23239.1|
gnl|UG|Gma#S48312696	1093	8	121	1.131567529	17.66400703	3.964418063	Up	5.93E-06	1.56E-05	-	-	-	gi|497417|gb|AAA18834.1|
gnl|UG|Gma#S45568618	657	4	58	0.941250615	14.08596628	3.903535821	Up	4.89E-05	0.000115905	-	-	-	gi|255647798|gb|ACU24359.1|
gnl|UG|Gma#S53090570	1426	52	740	5.637602739	82.80112065	3.876496568	Up	4.37E-14	2.20E-13	-	GO:0003824//catalytic activity	-	gi|255634846|gb|ACU17782.1|
gnl|UG|Gma#S53085619	649	61	857	14.5310096	210.6978702	3.857968882	Up	1.15E-14	6.04E-14	GO:0043231//intracellular membrane-bounded organelle	-	-	gi|255646215|gb|ACU23592.1|
gnl|UG|Gma#S34273408	479	5	69	1.613783023	22.98463427	3.832151188	Up	2.99E-05	7.26E-05	GO:0043231//intracellular membrane-bounded organelle	GO:0003676//nucleic acid binding;GO:0001071	GO:0010468//regulation of gene expression;GO:0009725//response to hormone stimulus;GO:0006970//response to osmotic stress;GO:0048511//rhythmic process;GO:0010038//response to metal ion	gi|110931856|gb|ABH02927.1|
gnl|UG|Gma#S39313467	840	200	2726	36.80962228	517.8101819	3.814268483	Up	0	0	-	-	GO:0050896//response to stimulus	gi|255626017|gb|ACU13353.1|
gnl|UG|Gma#S52636126	814	9	122	1.709341182	23.91439764	3.806367162	Up	3.36E-06	9.06E-06	GO:0009526//plastid envelope;GO:0009532//plastid stroma;GO:0005576//extracellular region	GO:0005488//binding;GO:0003824//catalytic activity	GO:0006950//response to stress	gi|270342117|gb|ACZ74700.1|
gnl|UG|Gma#S5146283	1695	119	1562	10.85395234	147.0399504	3.759915801	Up	0	0	-	GO:0046914//transition metal ion binding	GO:0006790//sulfur metabolic process;GO:0010269//response to selenium ion;GO:0000741//karyogamy;GO:0000302//response to reactive oxygen species	gi|15485722|emb|CAC67472.1|
gnl|UG|Gma#S39312123	670	8	105	1.845975088	25.00567123	3.759800343	Up	5.93E-06	1.56E-05	GO:0031410//cytoplasmic vesicle	-	GO:0050896//response to stimulus	gi|255631490|gb|ACU16112.1|
gnl|UG|Gma#S18957317	763	52	679	10.53633225	141.9937591	3.752382872	Up	4.37E-14	2.20E-13	GO:0016020//membrane;GO:0005811//lipid particle	-	-	gi|255541840|ref|XP_002511984.1|
gnl|UG|Gma#S48316703	1520	2547	32854	259.0574036	3448.805364	3.734752992	Up	0	0	GO:0043231//intracellular membrane-bounded organelle	GO:0016614//oxidoreductase activity, acting on CH-OH group of donors;GO:0016620//oxidoreductase activity, acting on the aldehyde or oxo group of donors, NAD or NADP as acceptor;GO:0000166//nucleotide binding	GO:0008152//metabolic process	gi|255636619|gb|ACU18647.1|
gnl|UG|Gma#S4994654	596	6	76	1.556380003	20.34657684	3.708519839	Up	1.78E-05	4.44E-05	-	-	-	-
gnl|UG|Gma#S47711365	645	3	38	0.719071691	9.400433952	3.708519839	Up	7.70E-05	0.000178347	-	-	-	gi|255580296|ref|XP_002530977.1|
gnl|UG|Gma#S52560517	1173	41	518	5.403765522	70.46213012	3.704811109	Up	1.29E-13	6.29E-13	-	GO:0004871//signal transducer activity;GO:0004672//protein kinase activity;GO:0032559//adenyl ribonucleotide binding	GO:0006464//protein modification process	gi|212717137|gb|ACJ37410.1|
gnl|UG|Gma#S4997940	752	92	1160	18.91388039	246.1297831	3.70190196	Up	0	0	GO:0044424//intracellular part	GO:0046914//transition metal ion binding;GO:0016616//oxidoreductase activity, acting on the CH-OH group of donors, NAD or NADP as acceptor	GO:0008152//metabolic process	gi|255636756|gb|ACU18712.1|
gnl|UG|Gma#S48312700	1469	1027	12946	108.083475	1406.169997	3.701553148	Up	0	0	-	GO:0004175//endopeptidase activity	GO:0019538//protein metabolic process	gi|479060|emb|CAA83673.1|
gnl|UG|Gma#S48315266	840	187	2321	34.41699683	440.8794689	3.679191173	Up	2.44E-13	1.17E-12	-	-	-	gi|240254704|gb|ACS49839.1|
gnl|UG|Gma#S45540600	554	9	111	2.511559065	31.96960236	3.670045691	Up	3.36E-06	9.05E-06	GO:0016020//membrane	-	-	gi|255638185|gb|ACU19406.1|
gnl|UG|Gma#S53085849	1271	82	1006	9.974220231	126.2921773	3.662417411	Up	0	0	-	GO:0003824//catalytic activity	-	gi|255645771|gb|ACU23378.1|
gnl|UG|Gma#S18956984	827	190	2329	35.51883746	449.3533662	3.661194142	Up	1.73E-13	8.40E-13	-	-	-	-
gnl|UG|Gma#S45552984	622	30	357	7.456611588	91.58025571	3.618444494	Up	8.69E-12	3.74E-11	-	-	-	-
gnl|UG|Gma#S45547003	662	91	1073	21.25171848	258.6221709	3.605194546	Up	0	0	-	-	-	-
gnl|UG|Gma#S53085487	1529	913	10752	92.31535488	1122.033415	3.603401199	Up	0	0	-	GO:0003824//catalytic activity	GO:0044238//primary metabolic process	gi|255646479|gb|ACU23718.1|
gnl|UG|Gma#S53086361	1635	4	47	0.378227312	4.586739985	3.600143678	Up	4.89E-05	0.000115951	-	GO:0016758//transferase activity, transferring hexosyl groups	-	gi|255644766|gb|ACU22885.1|
gnl|UG|Gma#S48531034	435	3	35	1.066209749	12.83816071	3.589875342	Up	7.70E-05	0.000178375	-	-	GO:0007275//multicellular organismal development	gi|11612197|gb|AAG37451.1|
gnl|UG|Gma#S34273484	1297	4	46	0.476793874	5.659028433	3.569116782	Up	4.89E-05	0.000115896	-	-	GO:0009725//response to hormone stimulus;GO:0006970//response to osmotic stress;GO:0010038//response to metal ion	gi|110931704|gb|ABH02851.1|
gnl|UG|Gma#S5146494	500	40	459	12.36803309	146.4760776	3.565977074	Up	9.79E-14	4.82E-13	-	-	-	gi|4836405|gb|AAD30427.1|AF117724_1
gnl|UG|Gma#S34273480	941	3	34	0.492881234	5.765185877	3.548055166	Up	7.71E-05	0.000178405	-	GO:0046872//metal ion binding;GO:0003676//nucleic acid binding	GO:0010468//regulation of gene expression	gi|110931712|gb|ABH02855.1|
gnl|UG|Gma#S48312758	2236	14	158	0.967981123	11.27481198	3.541980652	Up	1.74E-07	5.33E-07	-	-	-	gi|110931734|gb|ABH02866.1|
gnl|UG|Gma#S39317954	789	6	67	1.175668544	13.54945478	3.526681516	Up	1.78E-05	4.43E-05	-	GO:0016787//hydrolase activity;GO:0004866//endopeptidase inhibitor activity	-	gi|18770|emb|CAA45777.1|
gnl|UG|Gma#S48534849	646	9	99	2.153875731	24.45269309	3.504986444	Up	3.36E-06	9.05E-06	-	-	GO:0009628//response to abiotic stimulus	gi|255625901|gb|ACU13295.1|
gnl|UG|Gma#S6670318	594	11	121	2.862970622	32.50296242	3.504986444	Up	1.05E-06	2.98E-06	GO:0009534//chloroplast thylakoid	GO:0005488//binding	GO:0006810//transport	gi|217075502|gb|ACJ86111.1|
gnl|UG|Gma#S5127785	751	18	198	3.7054693	42.06774897	3.504986444	Up	1.50E-08	5.06E-08	-	GO:0004091//carboxylesterase activity	GO:0044238//primary metabolic process	gi|255564745|ref|XP_002523367.1|
gnl|UG|Gma#S48315670	2258	145	1562	9.927838782	110.3776421	3.474824474	Up	0	0	-	GO:0016628//oxidoreductase activity, acting on the CH-CH group of donors, NAD or NADP as acceptor;GO:0032559//adenyl ribonucleotide binding	GO:0008152//metabolic process;GO:0050896//response to stimulus	gi|123601|sp|P26413.1|HSP70_SOYBN
gnl|UG|Gma#S53087219	587	4	43	1.053495152	11.68838141	3.471819581	Up	4.89E-05	0.000115888	-	-	GO:0009725//response to hormone stimulus	gi|110931704|gb|ABH02851.1|
gnl|UG|Gma#S53088706	1624	462	4930	43.98115214	484.3785634	3.461177716	Up	0	0	GO:0044464//cell part	-	-	gi|255638474|gb|ACU19546.1|
gnl|UG|Gma#S18531007	856	64	681	11.55890943	126.9396708	3.457065814	Up	0	0	-	-	-	gi|11385437|gb|AAG34801.1|AF243366_1
gnl|UG|Gma#S15939580	520	2	21	0.594616975	6.443769124	3.437872249	Up	0.000144807	0.000322492	-	-	-	gi|255630579|gb|ACU15649.1|
gnl|UG|Gma#S21537666	752	31	324	6.373155347	68.7465946	3.431208518	Up	4.78E-12	2.09E-11	-	-	GO:0007275//multicellular organismal development	gi|82394554|gb|ABB72366.1|
gnl|UG|Gma#S53088215	1317	18	188	2.112989707	22.7769776	3.430218676	Up	1.50E-08	5.05E-08	-	GO:0016462//pyrophosphatase activity;GO:0032559//adenyl ribonucleotide binding	-	gi|255639427|gb|ACU20008.1|
gnl|UG|Gma#S15921140	633	3	31	0.732703382	7.814154689	3.414788635	Up	7.73E-05	0.000178431	-	-	-	-
gnl|UG|Gma#S53090404	666	4	41	0.928531013	9.8227626	3.40310683	Up	4.89E-05	0.000115883	-	-	-	gi|84453202|dbj|BAE71198.1|
gnl|UG|Gma#S48313877	1278	2	20	0.241941179	2.497026563	3.367482921	Up	0.000167439	0.000369175	GO:0044424//intracellular part	GO:0016628//oxidoreductase activity, acting on the CH-CH group of donors, NAD or NADP as acceptor;GO:0019203//carbohydrate phosphatase activity;GO:0043169//cation binding	GO:0005975//carbohydrate metabolic process	gi|255646999|gb|ACU23968.1|
gnl|UG|Gma#S45543606	740	2	20	0.417838956	4.312432361	3.367482921	Up	0.000167439	0.000369148	GO:0016020//membrane	GO:0015112//nitrate transmembrane transporter activity	GO:0048856//anatomical structure development;GO:0015706//nitrate transport;GO:0003006//reproductive developmental process;GO:0009791//post-embryonic development;GO:0031669//cellular response to nutrient levels	gi|255558256|ref|XP_002520155.1|
gnl|UG|Gma#S52641542	780	2	20	0.396411317	4.091281983	3.367482921	Up	0.000167439	0.000369093	-	-	-	gi|255627055|gb|ACU13872.1|
gnl|UG|Gma#S21540427	855	2	20	0.361638394	3.732397599	3.367482921	Up	0.000167439	0.00036912	GO:0016020//membrane	GO:0060089//molecular transducer activity;GO:0005488//binding	GO:0009314//response to radiation;GO:0000904//cell morphogenesis involved in differentiation	gi|255559298|ref|XP_002520669.1|
gnl|UG|Gma#S53087919	704	5	48	1.098014301	10.87909073	3.308589232	Up	2.99E-05	7.26E-05	GO:0009536//plastid	GO:0004674//protein serine/threonine kinase activity;GO:0008378//galactosyltransferase activity;GO:0032559//adenyl ribonucleotide binding	GO:0023060;GO:0009312//oligosaccharide biosynthetic process;GO:0005985//sucrose metabolic process;GO:0019406;GO:0006950//response to stress;GO:0006464//protein modification process	gi|225439643|ref|XP_002269284.1|
gnl|UG|Gma#S52643219	731	198	1884	41.87535142	411.232606	3.295781455	Up	0	0	-	GO:0046872//metal ion binding	-	gi|255542263|ref|XP_002512195.1|
gnl|UG|Gma#S4937318	519	2	19	0.595762673	5.841310115	3.293482339	Up	0.000209428	0.000455786	GO:0043231//intracellular membrane-bounded organelle	GO:0003677//DNA binding;GO:0001071	GO:0006351//transcription, DNA-dependent	gi|255626163|gb|ACU13426.1|
gnl|UG|Gma#S53089803	1214	2	19	0.254695904	2.497232248	3.293482339	Up	0.000209428	0.000455752	-	-	-	gi|255636340|gb|ACU18509.1|
gnl|UG|Gma#S48315463	1864	25	236	2.073503401	20.20180224	3.284341685	Up	1.91E-10	7.47E-10	GO:0044464//cell part	GO:0016709//oxidoreductase activity, acting on paired donors, with incorporation or reduction of molecular oxygen, NADH or NADPH as one donor, and incorporation of one atom of oxygen;GO:0005506//iron ion binding	GO:0008152//metabolic process	gi|33521521|gb|AAQ20042.1|
gnl|UG|Gma#S53085785	1219	13	121	1.648732877	15.83819498	3.263978345	Up	3.19E-07	9.54E-07	GO:0044424//intracellular part	GO:0046914//transition metal ion binding	GO:0043085//positive regulation of catalytic activity	gi|255645893|gb|ACU23436.1|
gnl|UG|Gma#S5146783	1794	40	371	3.447054929	32.9970786	3.258902108	Up	9.79E-14	4.82E-13	-	-	-	gi|414977|gb|AAA91965.1|
gnl|UG|Gma#S53035231	2103	8	74	0.588113794	5.614569569	3.255008191	Up	5.93E-06	1.56E-05	GO:0016020//membrane	GO:0005488//binding;GO:0016301//kinase activity	-	gi|223452375|gb|ACM89515.1|
gnl|UG|Gma#S45562815	799	3	27	0.580477147	5.391889773	3.215479827	Up	8.01E-05	0.000184705	GO:0016020//membrane	-	-	gi|255632924|gb|ACU16816.1|
gnl|UG|Gma#S48535412	495	7	63	2.186268475	20.30763603	3.215479827	Up	1.03E-05	2.65E-05	-	-	-	gi|225432684|ref|XP_002282590.1|
gnl|UG|Gma#S4963067	459	2	18	0.673640146	6.257254798	3.215479827	Up	0.000286998	0.000614184	-	-	-	-
gnl|UG|Gma#S48312415	768	9	81	1.811723597	16.82859347	3.215479827	Up	3.36E-06	9.06E-06	-	-	GO:0006952//defense response;GO:0009414//response to water deprivation;GO:0003006//reproductive developmental process;GO:0009642//response to light intensity	gi|4585271|gb|AAD25354.1|AF115314_1
gnl|UG|Gma#S53088415	1175	6	53	0.78944892	7.197174349	3.18851278	Up	1.78E-05	4.43E-05	GO:0009532//plastid stroma	-	GO:0022904//respiratory electron transport chain	gi|255639039|gb|ACU19820.1|
gnl|UG|Gma#S19678568	684	5	43	1.130119982	10.03081855	3.149891486	Up	2.99E-05	7.26E-05	GO:0044464//cell part	GO:0016837	-	gi|20149058|gb|AAM12784.1|
gnl|UG|Gma#S23064312	667	290	2478	67.21757112	592.7881161	3.140606208	Up	1.48E-13	7.21E-13	-	-	GO:0050896//response to stimulus	gi|1732556|gb|AAB38782.1|
gnl|UG|Gma#S47697801	654	2	17	0.472784139	4.147584029	3.133017667	Up	0.000429612	0.000898045	GO:0031410//cytoplasmic vesicle	-	GO:0003006//reproductive developmental process	gi|225447470|ref|XP_002266938.1|
gnl|UG|Gma#S39310744	808	6	51	1.148022873	10.07123746	3.133017667	Up	1.78E-05	4.43E-05	GO:0031410//cytoplasmic vesicle	GO:0046872//metal ion binding	-	gi|297738038|emb|CBI27239.3|
gnl|UG|Gma#S5146557	1004	24	203	3.695627416	32.26163293	3.125928242	Up	3.57E-10	1.37E-09	GO:0031410//cytoplasmic vesicle	-	-	gi|310570|gb|AAC37469.1|
gnl|UG|Gma#S47241498	258	5	42	2.996132046	25.97488329	3.115944154	Up	2.99E-05	7.26E-05	-	-	-	gi|255542326|ref|XP_002512226.1|
gnl|UG|Gma#S53088360	1116	5	42	0.692654183	6.004946137	3.115944154	Up	2.99E-05	7.26E-05	-	GO:0003677//DNA binding	GO:0010468//regulation of gene expression;GO:0006350//transcription	gi|255639147|gb|ACU19873.1|
gnl|UG|Gma#S4933884	646	8	67	1.914556205	16.54879229	3.111644016	Up	5.93E-06	1.56E-05	-	GO:0005543//phospholipid binding	-	gi|225439505|ref|XP_002271217.1|
gnl|UG|Gma#S21540914	888	3	25	0.522298695	4.492117043	3.104448515	Up	8.75E-05	0.000200972	-	-	-	gi|225455846|ref|XP_002275255.1|
gnl|UG|Gma#S45571375	796	17	141	3.301767627	28.26376838	3.097643337	Up	2.78E-08	9.18E-08	-	GO:0003824//catalytic activity	GO:0044238//primary metabolic process	gi|255626745|gb|ACU13717.1|
gnl|UG|Gma#S23061597	892	25	207	4.332971233	37.02793661	3.095185594	Up	1.91E-10	7.46E-10	GO:0042579//microbody	GO:0004672//protein kinase activity;GO:0032559//adenyl ribonucleotide binding	GO:0006464//protein modification process	gi|30687061|ref|NP_197392.2|
gnl|UG|Gma#S45566333	671	4	33	0.921612003	7.847212984	3.089948945	Up	4.92E-05	0.000116509	-	-	-	-
gnl|UG|Gma#S53085517	1329	4	33	0.46531351	3.96198639	3.089948945	Up	4.92E-05	0.0001165	GO:0009536//plastid	GO:0016301//kinase activity;GO:0032559//adenyl ribonucleotide binding	GO:0007276//gamete generation;GO:0010675//regulation of cellular carbohydrate metabolic process;GO:0000097//sulfur amino acid biosynthetic process;GO:0006796//phosphate metabolic process	gi|255646419|gb|ACU23688.1|
gnl|UG|Gma#S21568101	668	13	107	3.008690684	25.55826305	3.086582094	Up	3.19E-07	9.54E-07	-	-	-	gi|224117660|ref|XP_002317636.1|
gnl|UG|Gma#S21567456	742	3	24	0.625069058	5.160970265	3.045554826	Up	9.63E-05	0.000219699	-	-	-	gi|225467922|ref|XP_002265461.1|
gnl|UG|Gma#S5146847	1004	3	24	0.461953427	3.814183204	3.045554826	Up	9.63E-05	0.000219732	-	-	-	gi|147857446|emb|CAN78649.1|
gnl|UG|Gma#S39311865	849	3	24	0.546291214	4.51052996	3.045554826	Up	9.63E-05	0.000219716	-	-	-	gi|255631450|gb|ACU16092.1|
gnl|UG|Gma#S42152181	652	7	55	1.659820391	13.45981573	3.019559617	Up	1.03E-05	2.65E-05	GO:0031981//nuclear lumen	-	GO:0050801//ion homeostasis;GO:0032501//multicellular organismal process;GO:0010038//response to metal ion	gi|255559392|ref|XP_002520716.1|
gnl|UG|Gma#S47714204	782	20	157	3.953974772	32.03442402	3.01824748	Up	4.34E-09	1.53E-08	GO:0044464//cell part	-	GO:0015833//peptide transport	gi|294829237|gb|ADF43023.1|
gnl|UG|Gma#S5146458	1032	73	573	10.93588197	88.59290551	3.018121596	Up	0	0	-	-	-	gi|62287132|sp|Q9SWB6.1|PM36_SOYBN
gnl|UG|Gma#S4989728	754	11	85	2.2554437	17.98753286	2.995514143	Up	1.05E-06	2.98E-06	-	-	-	gi|255568392|ref|XP_002525170.1|
gnl|UG|Gma#S15851512	677	8	61	1.826888196	14.37689784	2.976292163	Up	5.93E-06	1.56E-05	GO:0009532//plastid stroma	GO:0051536//iron-sulfur cluster binding	-	gi|119931|sp|P09911.2|FER1_PEA
gnl|UG|Gma#S48313098	1858	685	5155	56.99746141	442.6974092	2.95735136	Up	4.36E-13	2.06E-12	-	GO:0046872//metal ion binding;GO:0016491//oxidoreductase activity	-	gi|94966433|dbj|BAE94181.1|
gnl|UG|Gma#S39314718	854	102	761	18.46515478	142.1840257	2.944882127	Up	0	0	-	-	-	gi|255627955|gb|ACU14322.1|
gnl|UG|Gma#S53085687	1170	61	454	8.060363443	61.91473401	2.941365976	Up	1.15E-14	6.04E-14	GO:0031090//organelle membrane	-	GO:0022415	gi|255646084|gb|ACU23529.1|
gnl|UG|Gma#S48316343	1951	19	141	1.505590906	11.5315016	2.937178665	Up	8.08E-09	2.78E-08	GO:0042598//vesicular fraction;GO:0031090//organelle membrane;GO:0043231//intracellular membrane-bounded organelle;GO:0031224//intrinsic to membrane	GO:0016709//oxidoreductase activity, acting on paired donors, with incorporation or reduction of molecular oxygen, NADH or NADPH as one donor, and incorporation of one atom of oxygen;GO:0005506//iron ion binding	GO:0009813//flavonoid biosynthetic process	gi|75314016|sp|Q9SWR5.1|C93C1_SOYBN
gnl|UG|Gma#S5145794	627	5	37	1.232858163	9.415821215	2.933080097	Up	3.00E-05	7.30E-05	-	-	-	-
gnl|UG|Gma#S53085467	1545	69	508	6.90448449	52.46374023	2.925715056	Up	0	0	GO:0009532//plastid stroma	-	-	gi|255646517|gb|ACU23736.1|
gnl|UG|Gma#S39311899	767	3	22	0.604695229	4.57668832	2.920023944	Up	0.000140721	0.000314075	-	-	-	-
gnl|UG|Gma#S53085655	1774	18	132	1.568662596	11.87255899	2.920023944	Up	1.50E-08	5.05E-08	-	-	-	gi|255646146|gb|ACU23559.1|
gnl|UG|Gma#S52655982	568	12	88	3.266205921	24.72056297	2.920023944	Up	5.80E-07	1.69E-06	-	-	-	-
gnl|UG|Gma#S53089218	889	2518	18419	437.8895854	3305.889304	2.916399375	Up	0	0	-	-	-	gi|255637485|gb|ACU19069.1|
gnl|UG|Gma#S4993136	565	53	387	14.50233968	109.291538	2.913824127	Up	3.40E-14	1.72E-13	-	-	-	-
gnl|UG|Gma#S48314147	943	10	73	1.639452954	12.35194041	2.91345129	Up	1.89E-06	5.21E-06	GO:0044421//extracellular region part	GO:0016616//oxidoreductase activity, acting on the CH-OH group of donors, NAD or NADP as acceptor;GO:0016623	GO:0019852//L-ascorbic acid metabolic process;GO:0042353//fucose biosynthetic process	gi|196122020|gb|ACG69484.1|
gnl|UG|Gma#S4990042	750	7	51	1.442937193	10.85007982	2.910625246	Up	1.03E-05	2.65E-05	-	-	-	gi|47156059|gb|AAT11925.1|
gnl|UG|Gma#S45533173	890	21	149	3.647874927	26.71285349	2.872405924	Up	2.33E-09	8.39E-09	GO:0043231//intracellular membrane-bounded organelle	-	-	gi|255628499|gb|ACU14594.1|
gnl|UG|Gma#S53088596	1455	86	608	9.137893862	66.67524288	2.867217585	Up	0	0	-	-	-	gi|255638686|gb|ACU19648.1|
gnl|UG|Gma#S45532127	699	8	56	1.769389569	12.7830613	2.852909748	Up	5.93E-06	1.56E-05	-	-	-	gi|255628167|gb|ACU14428.1|
gnl|UG|Gma#S5146423	977	5	35	0.79119966	5.716069506	2.852909748	Up	3.03E-05	7.37E-05	-	-	-	gi|6648964|gb|AAF21310.1|
gnl|UG|Gma#S21540684	871	3	21	0.532492814	3.847026343	2.852909748	Up	0.000192143	0.000419987	-	-	-	-
gnl|UG|Gma#S45546114	623	4	28	0.992619028	7.171235836	2.852909748	Up	5.62E-05	0.000132159	-	-	-	-
gnl|UG|Gma#S48552221	342	4	28	1.808191972	13.0633916	2.852909748	Up	5.62E-05	0.000132148	-	-	-	-
gnl|UG|Gma#S18956877	726	39	267	8.304980895	58.68115605	2.820848539	Up	1.23E-13	6.00E-13	-	GO:0016772//transferase activity, transferring phosphorus-containing groups	-	gi|224140801|ref|XP_002323767.1|
gnl|UG|Gma#S6674781	774	9	61	1.797679228	12.57514191	2.806367162	Up	3.36E-06	9.05E-06	GO:0043231//intracellular membrane-bounded organelle;GO:0044459//plasma membrane part	GO:0004673//protein histidine kinase activity;GO:0005515//protein binding;GO:0004674//protein serine/threonine kinase activity;GO:0032559//adenyl ribonucleotide binding;GO:0009881//photoreceptor activity	GO:0006351//transcription, DNA-dependent;GO:0015992//proton transport;GO:0010360;GO:0009902//chloroplast relocation;GO:0010118//stomatal movement;GO:0006468//protein amino acid phosphorylation;GO:0023060;GO:0009606//tropism;GO:0009416//response to light stimulus	gi|60099456|dbj|BAD89967.1|
gnl|UG|Gma#S53088115	1433	9	61	0.970972591	6.792156203	2.806367162	Up	3.36E-06	9.05E-06	-	-	-	gi|255639626|gb|ACU20107.1|
gnl|UG|Gma#S42152279	921	3	20	0.503584409	3.464929367	2.78252042	Up	0.000284098	0.000608638	-	-	-	gi|34761721|gb|AAQ82033.1|
gnl|UG|Gma#S5129091	752	51	338	10.48486847	71.71712647	2.77400892	Up	0	0	-	GO:0016798//hydrolase activity, acting on glycosyl bonds	-	gi|297743881|emb|CBI36851.3|
gnl|UG|Gma#S39301339	612	8	53	2.020920439	13.81810435	2.77347528	Up	5.93E-06	1.56E-05	-	GO:0005515//protein binding	-	gi|255626747|gb|ACU13718.1|
gnl|UG|Gma#S53090385	1490	93	610	9.649556016	65.32322039	2.759061447	Up	0	0	GO:0005618//cell wall;GO:0043231//intracellular membrane-bounded organelle	-	-	gi|255635207|gb|ACU17958.1|
gnl|UG|Gma#S5146617	985	21	137	3.296049427	22.19260877	2.751269486	Up	2.33E-09	8.39E-09	GO:0031224//intrinsic to membrane;GO:0009532//plastid stroma	GO:0046872//metal ion binding;GO:0016705//oxidoreductase activity, acting on paired donors, with incorporation or reduction of molecular oxygen;GO:0004497//monooxygenase activity;GO:0008374//O-acyltransferase activity	GO:0006633//fatty acid biosynthetic process;GO:0006996//organelle organization;GO:0009725//response to hormone stimulus;GO:0003006//reproductive developmental process;GO:0006950//response to stress;GO:0046471//phosphatidylglycerol metabolic process	gi|2270994|gb|AAB71227.1|
gnl|UG|Gma#S53090230	1372	49	319	5.521443342	37.09886236	2.748257595	Up	2.44E-14	1.25E-13	GO:0009536//plastid	GO:0005515//protein binding	GO:0044267//cellular protein metabolic process	gi|255635510|gb|ACU18106.1|
gnl|UG|Gma#S5054521	560	6	39	1.656433003	11.1122141	2.745994544	Up	1.79E-05	4.48E-05	-	-	-	-
gnl|UG|Gma#S45566740	754	95	617	19.47883195	130.5683267	2.744825897	Up	0	0	GO:0016020//membrane;GO:0030312//external encapsulating structure;GO:0009536//plastid	GO:0016628//oxidoreductase activity, acting on the CH-CH group of donors, NAD or NADP as acceptor;GO:0032559//adenyl ribonucleotide binding	GO:0006950//response to stress;GO:0044267//cellular protein metabolic process	gi|123601|sp|P26413.1|HSP70_SOYBN
gnl|UG|Gma#S22951356	885	50	322	8.734486643	58.05459791	2.732615514	Up	2.44E-14	1.25E-13	-	GO:0003824//catalytic activity	-	gi|255628785|gb|ACU14737.1|
gnl|UG|Gma#S34273411	1141	17	109	2.303424216	15.2428043	2.726276309	Up	2.78E-08	9.18E-08	-	-	GO:0010468//regulation of gene expression;GO:0009725//response to hormone stimulus;GO:0006970//response to osmotic stress;GO:0048511//rhythmic process;GO:0010038//response to metal ion	gi|110931850|gb|ABH02924.1|
gnl|UG|Gma#S39300844	553	5	32	1.397833758	9.233128237	2.723626731	Up	3.26E-05	7.88E-05	-	-	-	gi|255626507|gb|ACU13598.1|
gnl|UG|Gma#S47717674	852	21	134	3.810573574	25.09511695	2.719326594	Up	2.33E-09	8.39E-09	GO:0043231//intracellular membrane-bounded organelle;GO:0031224//intrinsic to membrane	GO:0005488//binding;GO:0035250//UDP-galactosyltransferase activity	GO:0006464//protein modification process	gi|225447013|ref|XP_002268282.1|
gnl|UG|Gma#S39312464	861	13	82	2.33426873	15.19619022	2.702667112	Up	3.19E-07	9.54E-07	-	-	-	-
gnl|UG|Gma#S53087174	1204	10	63	1.284056591	8.349069629	2.700906654	Up	1.89E-06	5.21E-06	-	-	-	gi|255641483|gb|ACU21017.1|
gnl|UG|Gma#S45541072	636	6	37	1.458494468	9.282578462	2.670045691	Up	1.83E-05	4.57E-05	-	GO:0050737	GO:0065007//biological regulation;GO:0009699//phenylpropanoid biosynthetic process	gi|255634278|gb|ACU17503.1|
gnl|UG|Gma#S18956802	739	10	61	2.092021835	13.17071697	2.654364068	Up	1.89E-06	5.21E-06	-	-	-	-
gnl|UG|Gma#S4993880	779	59	357	11.70914557	73.12313101	2.64269204	Up	2.44E-15	1.33E-14	-	-	-	gi|289540917|gb|ADD09589.1|
gnl|UG|Gma#S5146156	1199	102	614	13.15199515	81.70962333	2.635224329	Up	0	0	-	GO:0004672//protein kinase activity;GO:0032559//adenyl ribonucleotide binding	GO:0006464//protein modification process	gi|22773452|gb|AAN06939.1|
gnl|UG|Gma#S47715442	491	4	24	1.259473838	7.799266673	2.630517327	Up	0.000122664	0.000275371	-	-	-	-
gnl|UG|Gma#S53086220	749	11	66	2.270500066	14.06002647	2.630517327	Up	1.05E-06	2.98E-06	GO:0031224//intrinsic to membrane	GO:0030554//adenyl nucleotide binding;GO:0004497//monooxygenase activity	GO:0008152//metabolic process	gi|255645043|gb|ACU23021.1|
gnl|UG|Gma#S39302891	754	4	24	0.820161345	5.078832807	2.630517327	Up	0.000122664	0.00027533	-	-	-	gi|147772450|emb|CAN63002.1|
gnl|UG|Gma#S4995126	637	4	24	0.970803225	6.011679649	2.630517327	Up	0.000122664	0.000275351	-	-	-	gi|224134334|ref|XP_002327812.1|
gnl|UG|Gma#S4917944	453	7	41	2.388968863	14.44141256	2.595751908	Up	1.05E-05	2.70E-05	-	-	-	gi|242089159|ref|XP_002440412.1|
gnl|UG|Gma#S42152452	943	14	82	2.295234136	13.87478238	2.595751908	Up	1.74E-07	5.33E-07	GO:0043231//intracellular membrane-bounded organelle	GO:0003824//catalytic activity;GO:0005488//binding	-	gi|255640824|gb|ACU20695.1|
gnl|UG|Gma#S39317108	871	28	164	4.969932928	30.04344382	2.595751908	Up	2.95E-11	1.22E-10	GO:0005618//cell wall	GO:0016772//transferase activity, transferring phosphorus-containing groups	-	gi|217072712|gb|ACJ84716.1|
gnl|UG|Gma#S4943412	416	4	23	1.486542438	8.821826777	2.569116782	Up	0.000178968	0.000392637	-	-	-	gi|16930753|gb|AAL32036.1|AF439277_1
gnl|UG|Gma#S5097859	520	7	40	2.081159414	12.27384595	2.560127999	Up	1.07E-05	2.74E-05	-	-	-	-
gnl|UG|Gma#S6674610	755	10	57	2.047687597	12.04625146	2.556516745	Up	1.89E-06	5.21E-06	GO:0044464//cell part	GO:0046914//transition metal ion binding	-	gi|255563598|ref|XP_002522801.1|
gnl|UG|Gma#S53090503	1211	60	342	7.659805793	45.06153517	2.556516745	Up	0	0	GO:0044464//cell part	-	GO:0015833//peptide transport	gi|294829237|gb|ADF43023.1|
gnl|UG|Gma#S53090811	719	9	51	1.935192938	11.31788576	2.548055166	Up	3.37E-06	9.07E-06	GO:0043231//intracellular membrane-bounded organelle	GO:0003676//nucleic acid binding;GO:0001071	GO:0010468//regulation of gene expression;GO:0006641//triglyceride metabolic process;GO:0034285;GO:0006096//glycolysis;GO:0006351//transcription, DNA-dependent	gi|255634376|gb|ACU17553.1|
gnl|UG|Gma#S5054759	553	57	323	15.93530484	93.19688815	2.548055166	Up	4.26E-14	2.15E-13	-	GO:0005488//binding	-	gi|224141519|ref|XP_002324118.1|
gnl|UG|Gma#S5145369	609	143	807	36.30190335	211.4366467	2.542108352	Up	0	0	-	-	-	gi|255560631|ref|XP_002521329.1|
gnl|UG|Gma#S5095023	606	5	28	1.27558097	7.372409119	2.530981653	Up	5.60E-05	0.000131792	-	GO:0004672//protein kinase activity;GO:0000166//nucleotide binding	-	gi|297734241|emb|CBI15488.3|
gnl|UG|Gma#S21538586	843	24	134	4.401435262	25.36303635	2.526681516	Up	3.57E-10	1.37E-09	GO:0043231//intracellular membrane-bounded organelle;GO:0044459//plasma membrane part	GO:0004673//protein histidine kinase activity;GO:0005515//protein binding;GO:0032559//adenyl ribonucleotide binding;GO:0009881//photoreceptor activity	GO:0006351//transcription, DNA-dependent;GO:0015992//proton transport;GO:0010360;GO:0009902//chloroplast relocation;GO:0010118//stomatal movement;GO:0006468//protein amino acid phosphorylation;GO:0023060;GO:0009606//tropism;GO:0009416//response to light stimulus	gi|60099454|dbj|BAD89966.1|
gnl|UG|Gma#S48316212	1859	109	608	9.064790253	52.18530306	2.525298014	Up	0	0	GO:0009536//plastid	GO:0046872//metal ion binding;GO:0016717//oxidoreductase activity, acting on paired donors, with oxidation of a pair of donors resulting in the reduction of molecular oxygen to two molecules of water	GO:0006631//fatty acid metabolic process	gi|120969672|gb|ABM45911.1|
gnl|UG|Gma#S52663098	631	22	122	5.390188746	30.84995194	2.516860545	Up	1.25E-09	4.60E-09	-	-	-	gi|224118068|ref|XP_002317724.1|
gnl|UG|Gma#S23061894	856	21	116	3.792767156	21.62261646	2.511218398	Up	2.33E-09	8.39E-09	-	-	-	gi|24817264|emb|CAD56224.1|
gnl|UG|Gma#S23068952	835	5	27	0.92575098	5.159425064	2.478514233	Up	7.54E-05	0.000175014	GO:0043231//intracellular membrane-bounded organelle	GO:0003677//DNA binding;GO:0001071;GO:0005515//protein binding	GO:0010468//regulation of gene expression;GO:0006351//transcription, DNA-dependent	gi|1155054|gb|AAC49474.1|
gnl|UG|Gma#S4900571	607	5	27	1.273479519	7.097396917	2.478514233	Up	7.54E-05	0.000175	GO:0031224//intrinsic to membrane;GO:0031410//cytoplasmic vesicle	-	-	gi|83853827|gb|ABC47859.1|
gnl|UG|Gma#S5146658	1339	102	549	11.7768799	65.42079055	2.473791823	Up	0	0	GO:0042579//microbody	GO:0016663//oxidoreductase activity, acting on other nitrogenous compounds as donors, oxygen as acceptor	GO:0044403//symbiosis, encompassing mutualism through parasitism;GO:0009112	gi|1944193|dbj|BAA19673.1|
gnl|UG|Gma#S53084603	1182	11	59	1.438751734	7.964500714	2.468766257	Up	1.05E-06	2.98E-06	GO:0043231//intracellular membrane-bounded organelle	GO:0003676//nucleic acid binding;GO:0001071	GO:0010468//regulation of gene expression;GO:0006351//transcription, DNA-dependent;GO:0006952//defense response	gi|255648212|gb|ACU24559.1|
gnl|UG|Gma#S53085074	1328	6	32	0.698495845	3.844819213	2.460592325	Up	2.70E-05	6.61E-05	GO:0016020//membrane	GO:0016787//hydrolase activity	-	gi|255647293|gb|ACU24113.1|
gnl|UG|Gma#S15936794	516	17	90	5.093424479	27.8302321	2.449945081	Up	2.78E-08	9.18E-08	-	-	-	-
gnl|UG|Gma#S4894661	519	7	37	2.085169355	11.37518286	2.447653269	Up	1.22E-05	3.11E-05	-	-	-	gi|255627235|gb|ACU13962.1|
gnl|UG|Gma#S39306614	734	7	37	1.474390865	8.043215125	2.447653269	Up	1.22E-05	3.11E-05	-	GO:0005488//binding	GO:0009987//cellular process;GO:0019222//regulation of metabolic process;GO:0010033//response to organic substance	gi|255546095|ref|XP_002514107.1|
gnl|UG|Gma#S4995173	686	63	331	14.19799717	76.9888617	2.438962309	Up	0	0	GO:0044444//cytoplasmic part;GO:0016020//membrane	GO:0005515//protein binding;GO:0016857//racemase and epimerase activity, acting on carbohydrates and derivatives;GO:0048037//cofactor binding	GO:0050896//response to stimulus;GO:0006012//galactose metabolic process;GO:0048229//gametophyte development	gi|255642356|gb|ACU21442.1|
gnl|UG|Gma#S53089875	979	83	436	13.10708307	71.06042783	2.438699719	Up	1.00E-13	4.93E-13	-	-	-	gi|255636200|gb|ACU18441.1|
gnl|UG|Gma#S45562174	675	4	21	0.916150599	4.964088806	2.437872249	Up	0.000446798	0.000931998	GO:0043231//intracellular membrane-bounded organelle	GO:0008483//transaminase activity	-	gi|217072140|gb|ACJ84430.1|
gnl|UG|Gma#S45534806	705	4	21	0.877165467	4.752850985	2.437872249	Up	0.000446798	0.000931933	GO:0009536//plastid;GO:0016020//membrane	-	-	gi|255647931|gb|ACU24423.1|
gnl|UG|Gma#S53088814	773	12	63	2.40000642	13.00424299	2.437872249	Up	5.80E-07	1.69E-06	-	-	-	gi|255638266|gb|ACU19446.1|
gnl|UG|Gma#S18957000	838	76	399	14.0210399	75.97188418	2.437872249	Up	0	0	GO:0044425//membrane part;GO:0043231//intracellular membrane-bounded organelle	-	-	gi|225446932|ref|XP_002263345.1|
gnl|UG|Gma#S5146192	1674	36	188	3.324740077	17.91952181	2.430218676	Up	3.45E-13	1.64E-12	-	-	-	gi|11992263|gb|AAG42488.1|AF319776_1
gnl|UG|Gma#S15848351	683	5	26	1.131774624	6.074026253	2.424066449	Up	0.000108955	0.000246163	-	-	-	gi|147818883|emb|CAN78296.1|
gnl|UG|Gma#S39300907	761	5	26	1.015771443	5.451458517	2.424066449	Up	0.000108955	0.000246181	GO:0043231//intracellular membrane-bounded organelle	GO:0030528//transcription regulator activity;GO:0003676//nucleic acid binding;GO:0001071;GO:0016491//oxidoreductase activity	GO:0009725//response to hormone stimulus;GO:0009813//flavonoid biosynthetic process;GO:0009414//response to water deprivation;GO:0023033;GO:0009743//response to carbohydrate stimulus;GO:0045449//regulation of transcription;GO:0034599//cellular response to oxidative stress;GO:0010557//positive regulation of macromolecule biosynthetic process	gi|225453582|ref|XP_002266775.1|
gnl|UG|Gma#S45539921	799	30	156	5.804771474	31.15314091	2.424066449	Up	8.69E-12	3.74E-11	-	GO:0005488//binding	-	gi|113367254|gb|ABI34684.1|
gnl|UG|Gma#S39318325	756	10	52	2.044979016	10.97502627	2.424066449	Up	1.90E-06	5.25E-06	GO:0042579//microbody	GO:0005515//protein binding	GO:0009725//response to hormone stimulus	gi|255632653|gb|ACU16678.1|
gnl|UG|Gma#S36657317	738	6	31	1.256913932	6.702384713	2.414788635	Up	3.37E-05	8.15E-05	-	GO:0005506//iron ion binding;GO:0004497//monooxygenase activity	-	gi|5059126|gb|AAD38930.1|AF135485_1
gnl|UG|Gma#S48537296	624	62	320	15.36093853	81.82563967	2.41328661	Up	0	0	-	-	-	gi|297744657|emb|CBI37919.3|
gnl|UG|Gma#S45563544	730	34	175	7.200567208	38.2506843	2.409303096	Up	8.85E-13	4.09E-12	GO:0044464//cell part	-	GO:0015833//peptide transport	gi|224138864|ref|XP_002326709.1|
gnl|UG|Gma#S23070556	920	49	251	8.234152463	43.53212971	2.402388536	Up	2.44E-14	1.25E-13	-	-	-	-
gnl|UG|Gma#S53088441	1315	10	51	1.175668544	6.188258452	2.396052073	Up	1.91E-06	5.28E-06	-	GO:0046872//metal ion binding;GO:0003824//catalytic activity	GO:0008152//metabolic process	gi|255638987|gb|ACU19794.1|
gnl|UG|Gma#S48315427	846	25	126	4.568570141	23.76425492	2.37897856	Up	1.91E-10	7.46E-10	-	GO:0004553//hydrolase activity, hydrolyzing O-glycosyl compounds;GO:0030247//polysaccharide binding	GO:0009725//response to hormone stimulus;GO:0006970//response to osmotic stress;GO:0009814//defense response, incompatible interaction;GO:0050832//defense response to fungus;GO:0006026	gi|255629027|gb|ACU14858.1|
gnl|UG|Gma#S45551728	763	107	535	21.68052982	111.8802078	2.367482921	Up	0	0	GO:0031410//cytoplasmic vesicle	-	-	gi|255640720|gb|ACU20644.1|
gnl|UG|Gma#S45562073	786	6	30	1.180155829	6.090076235	2.367482921	Up	4.52E-05	0.000107684	GO:0043231//intracellular membrane-bounded organelle;GO:0016020//membrane	-	-	gi|255644420|gb|ACU22715.1|
gnl|UG|Gma#S23068748	830	16	80	2.980248937	15.37927685	2.367482921	Up	5.15E-08	1.65E-07	-	-	-	gi|296083293|emb|CBI22929.3|
gnl|UG|Gma#S4995918	583	30	149	7.95542437	40.77948474	2.357832751	Up	8.69E-12	3.74E-11	GO:0043231//intracellular membrane-bounded organelle	-	-	gi|302143593|emb|CBI22346.3|
gnl|UG|Gma#S21539244	544	10	49	2.841919367	14.37213211	2.338336575	Up	1.97E-06	5.43E-06	-	-	-	gi|224135945|ref|XP_002322200.1|
gnl|UG|Gma#S4995853	540	9	44	2.57667356	13.00118497	2.335061443	Up	3.77E-06	1.01E-05	-	-	-	-
gnl|UG|Gma#S23067654	883	8	39	1.400683249	7.047383801	2.330957045	Up	7.90E-06	2.05E-05	GO:0044464//cell part	GO:0046914//transition metal ion binding;GO:0001071	GO:0010468//regulation of gene expression;GO:0006950//response to stress	gi|255569661|ref|XP_002525796.1|
gnl|UG|Gma#S15921776	595	6	29	1.558995767	7.77687382	2.31857332	Up	6.49E-05	0.000151367	-	-	-	-
gnl|UG|Gma#S45566658	738	6	29	1.256913932	6.269972796	2.31857332	Up	6.49E-05	0.000151379	-	-	-	gi|255632802|gb|ACU16754.1|
gnl|UG|Gma#S23068977	573	29	140	7.824453742	38.98499063	2.316856848	Up	1.60E-11	6.75E-11	-	GO:0005543//phospholipid binding	-	gi|255579296|ref|XP_002530493.1|
gnl|UG|Gma#S45532171	858	984	4748	177.3039708	882.973039	2.31614454	Up	0	0	GO:0043231//intracellular membrane-bounded organelle	-	GO:0009725//response to hormone stimulus;GO:0009845//seed germination	gi|255628177|gb|ACU14433.1|
gnl|UG|Gma#S48541659	615	68	326	17.09402947	84.57977095	2.306820139	Up	0	0	GO:0016020//membrane;GO:0044444//cytoplasmic part;GO:0043231//intracellular membrane-bounded organelle	-	-	gi|255646509|gb|ACU23732.1|
gnl|UG|Gma#S53089969	860	143	685	25.70681296	127.0913932	2.305643667	Up	0	0	-	-	-	gi|255636019|gb|ACU18354.1|
gnl|UG|Gma#S15925996	543	19	91	5.409590899	26.74025738	2.305421953	Up	8.08E-09	2.78E-08	-	-	-	gi|255627955|gb|ACU14322.1|
gnl|UG|Gma#S47722957	851	8	38	1.453352889	7.124888248	2.293482339	Up	9.28E-06	2.39E-05	-	GO:0016703	GO:0008152//metabolic process	gi|19773582|gb|AAL98709.1|AF279267_1
gnl|UG|Gma#S45566297	784	146	693	28.79038314	141.0396405	2.292441809	Up	0	0	GO:0044424//intracellular part	-	GO:0050896//response to stimulus	gi|123544|sp|P05478.1|HSP16_SOYBN
gnl|UG|Gma#S42153260	920	30	142	5.041317834	24.62773872	2.28841135	Up	8.69E-12	3.74E-11	-	-	GO:0006970//response to osmotic stress;GO:0009755//hormone-mediated signaling pathway	gi|5802248|gb|AAD51627.1|
gnl|UG|Gma#S5146305	1135	68	321	9.262403633	45.12666004	2.284521472	Up	0	0	GO:0009536//plastid	GO:0016724;GO:0005506//iron ion binding	GO:0030005;GO:0008152//metabolic process;GO:0000041//transition metal ion transport	gi|29839388|sp|Q94IC4.1|FRI2_SOYBN
gnl|UG|Gma#S48314972	1634	10	47	0.946146962	4.589547047	2.278215583	Up	2.13E-06	5.85E-06	GO:0031410//cytoplasmic vesicle	-	-	gi|225454540|ref|XP_002278384.1|
gnl|UG|Gma#S39302504	898	60	281	10.32964901	49.92913057	2.27309055	Up	0	0	-	-	-	gi|255627235|gb|ACU13962.1|
gnl|UG|Gma#S5146317	1736	475	2220	42.30138045	204.0456187	2.270115084	Up	1.03E-12	4.73E-12	GO:0044464//cell part	GO:0004175//endopeptidase activity	GO:0016485//protein processing	gi|1351410|sp|P49045.1|VPE_SOYBN
gnl|UG|Gma#S4954940	600	277	1293	71.37385761	343.8517943	2.26831922	Up	0	0	-	-	-	gi|255538038|ref|XP_002510084.1|
gnl|UG|Gma#S21566056	777	45	209	8.953691907	42.91896969	2.261060862	Up	6.22E-15	3.30E-14	GO:0043232;GO:0031981//nuclear lumen	GO:0030528//transcription regulator activity	GO:0001558//regulation of cell growth	gi|217075420|gb|ACJ86070.1|
gnl|UG|Gma#S45531873	818	33	152	6.236936	29.64929046	2.24908822	Up	1.53E-12	6.95E-12	-	-	-	-
gnl|UG|Gma#S48315661	1865	65	299	5.388218168	25.58093255	2.247188687	Up	0	0	-	GO:0016628//oxidoreductase activity, acting on the CH-CH group of donors, NAD or NADP as acceptor;GO:0032559//adenyl ribonucleotide binding	GO:0009642//response to light intensity;GO:0044267//cellular protein metabolic process;GO:0000302//response to reactive oxygen species	gi|224099789|ref|XP_002311619.1|
gnl|UG|Gma#S45545010	656	19	87	4.477755881	21.16115819	2.240570808	Up	8.08E-09	2.78E-08	GO:0005618//cell wall	-	-	gi|255553049|ref|XP_002517567.1|
gnl|UG|Gma#S23064427	840	52	238	9.570501793	45.20866592	2.239932871	Up	4.37E-14	2.20E-13	GO:0044464//cell part	GO:0005488//binding	-	gi|255549890|ref|XP_002515996.1|
gnl|UG|Gma#S23064029	951	14	64	2.275926173	10.73800192	2.238199904	Up	1.77E-07	5.40E-07	-	GO:0048037//cofactor binding;GO:0016616//oxidoreductase activity, acting on the CH-OH group of donors, NAD or NADP as acceptor;GO:0016836//hydro-lyase activity	GO:0033692//cellular polysaccharide biosynthetic process	gi|302142810|emb|CBI20105.3|
gnl|UG|Gma#S39307012	717	14	64	3.018697057	14.24245444	2.238199904	Up	1.77E-07	5.40E-07	-	-	GO:0006950//response to stress;GO:0006350//transcription	gi|255630488|gb|ACU15602.1|
gnl|UG|Gma#S5871134	595	26	118	6.755648325	31.64383141	2.227758157	Up	1.02E-10	4.07E-10	-	GO:0004857//enzyme inhibitor activity	-	gi|224131122|ref|XP_002321006.1|
gnl|UG|Gma#S45549323	725	131	594	27.93469542	130.7291565	2.226450945	Up	0	0	-	-	GO:0006810//transport	gi|255640474|gb|ACU20523.1|
gnl|UG|Gma#S23069272	925	30	136	5.014067468	23.45963204	2.226127071	Up	8.69E-12	3.74E-11	-	-	-	gi|297740076|emb|CBI30258.3|
gnl|UG|Gma#S10831367	1088	339	1535	48.17053328	225.1145183	2.224436303	Up	2.00E-14	1.03E-13	-	GO:0003824//catalytic activity	-	gi|27527030|emb|CAD57680.1|
gnl|UG|Gma#S15930911	678	14	63	3.192338924	14.82637144	2.215479827	Up	1.78E-07	5.44E-07	GO:0043231//intracellular membrane-bounded organelle	GO:0003676//nucleic acid binding	GO:0010468//regulation of gene expression	gi|225425682|ref|XP_002273802.1|
gnl|UG|Gma#S23069119	872	6	27	1.063764314	4.940504505	2.215479827	Up	0.000154049	0.000341355	-	-	-	gi|255629353|gb|ACU15021.1|
gnl|UG|Gma#S5125586	738	15	67	3.142284829	14.48579922	2.204753421	Up	9.62E-08	3.02E-07	GO:0016020//membrane	GO:0050664//oxidoreductase activity, acting on NADH or NADPH, with oxygen as acceptor;GO:0046872//metal ion binding	-	gi|255581371|ref|XP_002531494.1|
gnl|UG|Gma#S53088626	1285	754	3366	90.71495085	417.9602732	2.203953574	Up	4.70E-13	2.22E-12	-	GO:0004553//hydrolase activity, hydrolyzing O-glycosyl compounds	GO:0005975//carbohydrate metabolic process	gi|2934696|dbj|BAA25015.1|
gnl|UG|Gma#S23065609	958	27	120	4.357214162	19.9866385	2.197557919	Up	5.49E-11	2.23E-10	GO:0043234//protein complex	GO:0004774//succinate-CoA ligase activity;GO:0032559//adenyl ribonucleotide binding	GO:0006084//acetyl-CoA metabolic process	gi|255543008|ref|XP_002512567.1|
gnl|UG|Gma#S52638661	680	7	31	1.591474846	7.274058703	2.192396214	Up	5.71E-05	0.000134178	-	-	-	-
gnl|UG|Gma#S48527859	594	7	31	1.821890396	8.327205249	2.192396214	Up	5.71E-05	0.000134189	-	-	-	gi|255627993|gb|ACU14341.1|
gnl|UG|Gma#S53086033	994	30	131	4.666008458	21.02853084	2.172087232	Up	8.69E-12	3.74E-11	-	-	-	gi|255645410|gb|ACU23201.1|
gnl|UG|Gma#S34818002	982	28	122	4.408158432	19.82313613	2.168937241	Up	2.95E-11	1.22E-10	-	-	-	gi|113367226|gb|ABI34670.1|
gnl|UG|Gma#S47698350	558	9	39	2.493555058	11.15204283	2.161032043	Up	8.96E-06	2.31E-05	-	-	-	gi|255640350|gb|ACU20463.1|
gnl|UG|Gma#S53087853	1468	12	52	1.263763599	5.651989007	2.161032043	Up	7.23E-07	2.08E-06	-	GO:0016705//oxidoreductase activity, acting on paired donors, with incorporation or reduction of molecular oxygen	GO:0009699//phenylpropanoid biosynthetic process	gi|255640143|gb|ACU20362.1|
gnl|UG|Gma#S36163926	1299	129	559	15.35292791	68.66361703	2.161032043	Up	0	0	GO:0009536//plastid	GO:0046872//metal ion binding;GO:0016717//oxidoreductase activity, acting on paired donors, with oxidation of a pair of donors resulting in the reduction of molecular oxygen to two molecules of water	GO:0006631//fatty acid metabolic process	gi|120969672|gb|ABM45911.1|
gnl|UG|Gma#S6674503	788	15	65	2.942901274	13.16167491	2.161032043	Up	9.87E-08	3.09E-07	GO:0043231//intracellular membrane-bounded organelle	-	-	gi|255586750|ref|XP_002533995.1|
gnl|UG|Gma#S45531317	776	24	103	4.78145609	21.17871099	2.147092852	Up	3.57E-10	1.37E-09	-	-	-	gi|255627949|gb|ACU14319.1|
gnl|UG|Gma#S52664321	791	7	30	1.368145253	6.051580178	2.145090499	Up	8.89E-05	0.000203915	-	-	-	gi|255631252|gb|ACU15993.1|
gnl|UG|Gma#S22952667	759	7	30	1.425827266	6.306719263	2.145090499	Up	8.89E-05	0.000203899	-	-	-	-
gnl|UG|Gma#S5146455	1537	55	235	5.532220395	24.39596576	2.140712059	Up	0	0	-	-	GO:0009725//response to hormone stimulus;GO:0006950//response to stress;GO:0009628//response to abiotic stimulus	gi|5802248|gb|AAD51627.1|
gnl|UG|Gma#S36148627	692	131	558	29.2668413	128.6625412	2.136253136	Up	0	0	GO:0043231//intracellular membrane-bounded organelle;GO:0016020//membrane	-	-	gi|255545242|ref|XP_002513682.1|
gnl|UG|Gma#S18956732	782	20	85	3.953974772	17.34347797	2.133017667	Up	4.36E-09	1.54E-08	-	-	-	-
gnl|UG|Gma#S24634019	1709	37	157	3.347112524	14.65823264	2.130722209	Up	2.35E-13	1.13E-12	-	GO:0016846//carbon-sulfur lyase activity;GO:0070547;GO:0048037//cofactor binding	GO:0042360//vitamin E metabolic process	gi|62912516|gb|AAY21813.1|
gnl|UG|Gma#S48313346	2364	540	2287	35.31481529	154.3628232	2.127979879	Up	5.82E-13	2.72E-12	GO:0009536//plastid	GO:0016757//transferase activity, transferring glycosyl groups	GO:0006073//cellular glucan metabolic process	gi|119710158|gb|ABL96300.1|
gnl|UG|Gma#S40813968	1371	77	326	8.682882455	37.94059747	2.127496439	Up	0	0	-	GO:0005488//binding;GO:0051765	GO:0006952//defense response;GO:0002252;GO:0030319//cellular di-, tri-valent inorganic anion homeostasis;GO:0032958//inositol phosphate biosynthetic process	gi|156752157|gb|ABU93829.1|
gnl|UG|Gma#S42152210	672	73	306	16.79439017	72.65678451	2.11311811	Up	0	0	GO:0044464//cell part	-	-	gi|224131166|ref|XP_002321017.1|
gnl|UG|Gma#S45533304	840	17	71	3.128817894	13.48661882	2.107839104	Up	2.91E-08	9.59E-08	GO:0043234//protein complex;GO:0043231//intracellular membrane-bounded organelle	GO:0043169//cation binding;GO:0004721//phosphoprotein phosphatase activity	GO:0006464//protein modification process	gi|224135107|ref|XP_002321985.1|
gnl|UG|Gma#S45536129	881	13	54	2.281277386	9.780067942	2.10000261	Up	4.58E-07	1.35E-06	GO:0031410//cytoplasmic vesicle;GO:0009536//plastid	-	-	gi|255629217|gb|ACU14953.1|
gnl|UG|Gma#S48314916	1237	27	112	3.374463352	14.44682272	2.098022246	Up	5.49E-11	2.23E-10	GO:0009523//photosystem II	GO:0046872//metal ion binding	GO:0044237//cellular metabolic process	gi|255646927|gb|ACU23933.1|
gnl|UG|Gma#S39301068	827	36	148	6.729884993	28.55487256	2.08508319	Up	3.45E-13	1.64E-12	-	-	-	gi|255626641|gb|ACU13665.1|
gnl|UG|Gma#S5146482	1929	97	397	7.774100631	32.83842351	2.078637181	Up	3.33E-15	1.80E-14	-	GO:0016491//oxidoreductase activity;GO:0005506//iron ion binding	GO:0008152//metabolic process	gi|5230726|gb|AAD40978.1|AF089850_1
gnl|UG|Gma#S7108901	539	14	57	4.015595158	16.87369174	2.071089918	Up	2.55E-07	7.69E-07	GO:0009536//plastid	GO:0043169//cation binding;GO:0016702//oxidoreductase activity, acting on single donors with incorporation of molecular oxygen, incorporation of two atoms of oxygen;GO:0005515//protein binding	GO:0006558//L-phenylalanine metabolic process;GO:0045426//quinone cofactor biosynthetic process;GO:0042360//vitamin E metabolic process;GO:0006570//tyrosine metabolic process;GO:0016109	gi|148616206|gb|ABQ96868.1|
gnl|UG|Gma#S21537804	645	14	57	3.355667892	14.10065093	2.071089918	Up	2.55E-07	7.69E-07	-	-	-	-
gnl|UG|Gma#S42152728	628	103	418	25.35643726	106.2039473	2.066413431	Up	0	0	-	-	-	gi|4836407|gb|AAD30428.1|AF117725_1
gnl|UG|Gma#S48522529	609	32	128	8.123502849	33.5364198	2.045554826	Up	2.68E-12	1.20E-11	GO:0043234//protein complex;GO:0044444//cytoplasmic part	GO:0005488//binding;GO:0016301//kinase activity	GO:0006007//glucose catabolic process	gi|255568098|ref|XP_002525025.1|
gnl|UG|Gma#S48312954	850	8	32	1.455062716	6.006964606	2.045554826	Up	8.05E-05	0.000185543	GO:0009536//plastid	GO:0005515//protein binding	-	gi|255635256|gb|ACU17982.1|
gnl|UG|Gma#S48316689	1459	8	32	0.847706175	3.499602409	2.045554826	Up	8.05E-05	0.000185557	-	-	-	gi|124360195|gb|ABN08208.1|
gnl|UG|Gma#S36144039	689	9	36	2.019453878	8.336951966	2.045554826	Up	2.91E-05	7.08E-05	-	-	-	gi|15237595|ref|NP_198938.1|
gnl|UG|Gma#S48312204	1811	16	64	1.365878861	5.638785108	2.045554826	Up	6.80E-08	2.16E-07	GO:0031224//intrinsic to membrane;GO:0031410//cytoplasmic vesicle	-	-	gi|255640062|gb|ACU20322.1|
gnl|UG|Gma#S45534905	539	21	83	6.023392737	24.57046341	2.028276834	Up	2.48E-09	8.91E-09	-	-	-	gi|255626019|gb|ACU13354.1|
gnl|UG|Gma#S48316163	794	275	1084	53.5454833	217.8375782	2.024416059	Up	4.79E-13	2.26E-12	GO:0016020//membrane;GO:0009536//plastid	GO:0016705//oxidoreductase activity, acting on paired donors, with incorporation or reduction of molecular oxygen;GO:0004601//peroxidase activity	GO:0006970//response to osmotic stress;GO:0008152//metabolic process;GO:0010038//response to metal ion	gi|255628911|gb|ACU14800.1|
gnl|UG|Gma#S39315554	779	40	157	7.938403779	32.15779151	2.01824748	Up	9.79E-14	4.82E-13	-	-	-	gi|255566211|ref|XP_002524093.1|
gnl|UG|Gma#S5142290	666	22	86	5.106920569	20.6038435	2.012387962	Up	1.33E-09	4.91E-09	-	-	-	-
gnl|UG|Gma#S4894153	598	26	101	6.721757112	26.94909654	2.00332659	Up	1.05E-10	4.16E-10	-	-	-	-
gnl|UG|Gma#S53090342	1443	7	27	0.749967356	2.985530096	1.993087406	Up	0.000370432	0.000780171	GO:0044464//cell part	-	GO:0015851//nucleobase transport	gi|255635291|gb|ACU17999.1|
gnl|UG|Gma#S15921844	475	7	27	2.278321884	9.069726165	1.993087406	Up	0.000370432	0.000780227	-	-	GO:0045333//cellular respiration	gi|218195423|gb|EEC77850.1|
gnl|UG|Gma#S39308672	700	20	77	4.417154674	17.55159971	1.990413272	Up	5.46E-09	1.91E-08	-	-	GO:0045333//cellular respiration	gi|255630776|gb|ACU15749.1|
gnl|UG|Gma#S15938891	674	51	196	11.69825088	46.40023662	1.987839328	Up	0	0	GO:0044464//cell part	-	GO:0007047//cellular cell wall organization	gi|150022326|gb|ABR57489.1|
gnl|UG|Gma#S4989707	691	61	234	13.64779338	54.03334208	1.985182208	Up	1.15E-14	6.04E-14	GO:0043231//intracellular membrane-bounded organelle	-	-	gi|255637050|gb|ACU18857.1|
gnl|UG|Gma#S4989909	796	148	567	28.74480052	113.6564303	1.983306385	Up	0	0	GO:0009536//plastid	GO:0046527//glucosyltransferase activity	GO:0005982//starch metabolic process	gi|119710158|gb|ABL96300.1|
gnl|UG|Gma#S4997583	799	11	42	2.128416207	8.387384091	1.97844063	Up	9.37E-06	2.41E-05	GO:0044464//cell part	GO:0004871//signal transducer activity;GO:0000166//nucleotide binding;GO:0004672//protein kinase activity	GO:0050794//regulation of cellular process	gi|60099458|dbj|BAD89968.1|
gnl|UG|Gma#S4989906	838	44	168	8.11744415	31.98816176	1.97844063	Up	6.37E-14	3.17E-13	-	GO:0016811//hydrolase activity, acting on carbon-nitrogen (but not peptide) bonds, in linear amides	GO:0009057//macromolecule catabolic process	gi|83282998|gb|ABC01060.1|
gnl|UG|Gma#S53090554	1066	346	1317	50.17987158	197.1299404	1.973966228	Up	9.33E-14	4.60E-13	GO:0043231//intracellular membrane-bounded organelle;GO:0044444//cytoplasmic part	GO:0004033//aldo-keto reductase activity	GO:0006970//response to osmotic stress;GO:0008152//metabolic process;GO:0010038//response to metal ion	gi|255634877|gb|ACU17797.1|
gnl|UG|Gma#S53087300	772	14	53	2.803634443	10.95424852	1.966120358	Up	7.54E-07	2.17E-06	-	-	-	gi|255641234|gb|ACU20894.1|
gnl|UG|Gma#S45571324	777	112	424	22.2847443	87.0700629	1.966120358	Up	0	0	GO:0015630//microtubule cytoskeleton;GO:0044444//cytoplasmic part	GO:0003777//microtubule motor activity;GO:0000166//nucleotide binding	GO:0000911//cytokinesis by cell plate formation;GO:0032502//developmental process	gi|224131526|ref|XP_002321106.1|
gnl|UG|Gma#S52643265	766	9	34	1.816453946	7.082297533	1.963092666	Up	7.27E-05	0.000168792	GO:0043231//intracellular membrane-bounded organelle;GO:0031410//cytoplasmic vesicle	-	-	gi|224059484|ref|XP_002299869.1|
gnl|UG|Gma#S53086439	1293	178	672	21.2829649	82.92677357	1.962138818	Up	1.95E-14	1.01E-13	-	GO:0004553//hydrolase activity, hydrolyzing O-glycosyl compounds	GO:0006026	gi|255644611|gb|ACU22808.1|
gnl|UG|Gma#S4994258	681	13	49	2.95125606	11.48082213	1.959824952	Up	1.97E-06	5.43E-06	-	GO:0016741//transferase activity, transferring one-carbon groups	-	gi|217073416|gb|ACJ85067.1|
gnl|UG|Gma#S4935888	682	8	30	1.813494588	7.018768212	1.952445421	Up	0.000207606	0.000452086	GO:0044464//cell part	GO:0005488//binding	GO:0006810//transport	gi|255626149|gb|ACU13419.1|
gnl|UG|Gma#S39312568	845	54	202	9.879789744	38.14333664	1.948878806	Up	2.86E-14	1.46E-13	-	GO:0016740//transferase activity	-	gi|255563556|ref|XP_002522780.1|
gnl|UG|Gma#S39312314	826	64	238	11.97872454	45.97491449	1.940372589	Up	0	0	-	-	-	gi|255625827|gb|ACU13258.1|
gnl|UG|Gma#S4995826	714	765	2842	165.6433003	635.111362	1.938929727	Up	0	0	-	-	-	gi|297741174|emb|CBI31905.3|
gnl|UG|Gma#S48312174	1154	8	29	1.0717533	4.009739968	1.903535821	Up	0.000334692	0.000709945	-	-	-	gi|38679405|gb|AAR26524.1|
gnl|UG|Gma#S48312285	2208	118	423	8.262159784	30.56787993	1.88742563	Up	0	0	GO:0031224//intrinsic to membrane	GO:0030554//adenyl nucleotide binding;GO:0004497//monooxygenase activity	GO:0008152//metabolic process	gi|225429082|ref|XP_002271528.1|
gnl|UG|Gma#S4995635	755	503	1788	102.9986861	377.8718878	1.875271257	Up	1.86E-13	8.97E-13	-	GO:0016491//oxidoreductase activity	-	gi|1381673|gb|AAB67838.1|
gnl|UG|Gma#S15934207	653	19	67	4.498327501	16.3713933	1.863716503	Up	6.38E-08	2.03E-07	-	GO:0035251//UDP-glucosyltransferase activity	-	gi|242199340|gb|ACS87991.1|
gnl|UG|Gma#S5146373	1715	477	1679	42.99964856	156.210633	1.861095885	Up	0	0	GO:0044464//cell part	GO:0004175//endopeptidase activity	GO:0016485//protein processing	gi|9622155|gb|AAF89646.1|AF169019_1
gnl|UG|Gma#S5132098	651	95	333	22.56073624	81.61824749	1.855077585	Up	0	0	-	-	-	-
gnl|UG|Gma#S5139744	625	14	49	3.463049264	12.50950379	1.852909748	Up	4.10E-06	1.10E-05	-	-	-	-
gnl|UG|Gma#S48316292	1347	54	188	6.197789409	22.26969525	1.845256175	Up	2.86E-14	1.46E-13	GO:0044464//cell part	-	GO:0000902//cell morphogenesis;GO:0009827//plant-type cell wall modification	gi|38046730|gb|AAR09170.1|
gnl|UG|Gma#S23062306	933	30	104	4.971074392	17.78589467	1.839103948	Up	2.64E-11	1.10E-10	-	GO:0016491//oxidoreductase activity	GO:0008152//metabolic process	gi|255576031|ref|XP_002528911.1|
gnl|UG|Gma#S45543614	902	9	31	1.542576189	5.48376931	1.829826135	Up	0.000298438	0.000637515	GO:0044464//cell part	GO:0016837	-	gi|297838523|ref|XP_002887143.1|
gnl|UG|Gma#S48312593	3158	212	728	10.37849515	36.78267197	1.825429011	Up	0	0	-	GO:0001071	GO:0009887//organ morphogenesis	gi|225430884|ref|XP_002269670.1|
gnl|UG|Gma#S53090519	1587	18	61	1.753501855	6.133055979	1.806367162	Up	4.13E-07	1.22E-06	GO:0043231//intracellular membrane-bounded organelle	GO:0003676//nucleic acid binding	GO:0010468//regulation of gene expression;GO:0044249//cellular biosynthetic process;GO:0044238//primary metabolic process	gi|255634947|gb|ACU17832.1|
gnl|UG|Gma#S30676933	1976	320	1084	25.03650422	87.53190138	1.805775772	Up	0	0	-	GO:0046872//metal ion binding;GO:0016491//oxidoreductase activity	-	gi|85001691|gb|ABC68399.1|
gnl|UG|Gma#S15922686	608	16	54	4.068431937	14.17144713	1.800442328	Up	2.04E-06	5.61E-06	GO:0009507//chloroplast	-	-	gi|255631706|gb|ACU16220.1|
gnl|UG|Gma#S45557805	706	67	226	14.67171064	51.07727961	1.799644598	Up	0	0	GO:0044464//cell part	-	-	gi|255647164|gb|ACU24050.1|
gnl|UG|Gma#S4989881	724	141	474	30.10864408	104.4633132	1.794746722	Up	0	0	GO:0031981//nuclear lumen	-	GO:0050801//ion homeostasis;GO:0032501//multicellular organismal process;GO:0010038//response to metal ion	gi|225437048|ref|XP_002278866.1|
gnl|UG|Gma#S52650714	772	41	137	8.210643727	28.31569901	1.786034904	Up	1.66E-13	8.05E-13	-	-	-	-
gnl|UG|Gma#S53089826	1752	30	100	2.647267356	9.107305785	1.78252042	Up	1.20E-10	4.74E-10	-	-	GO:0009409//response to cold;GO:0006970//response to osmotic stress;GO:0010557//positive regulation of macromolecule biosynthetic process	gi|255636295|gb|ACU18487.1|
gnl|UG|Gma#S45534246	647	27	90	6.451640134	22.19536285	1.78252042	Up	1.01E-09	3.75E-09	-	-	-	gi|255628771|gb|ACU14730.1|
gnl|UG|Gma#S48316172	952	165	548	26.79523975	91.8475615	1.777264695	Up	0	0	-	-	-	gi|255633476|gb|ACU17096.1|
gnl|UG|Gma#S48316413	918	54	179	9.094141976	31.11246136	1.774483101	Up	2.86E-14	1.46E-13	-	-	-	gi|255627469|gb|ACU14079.1|
gnl|UG|Gma#S39303365	863	13	43	2.328859069	7.95026638	1.771379862	Up	2.87E-05	6.98E-05	-	-	-	gi|296088173|emb|CBI35665.3|
gnl|UG|Gma#S21565968	895	10	33	1.727378923	5.883217779	1.76802085	Up	0.000263256	0.000566897	-	-	-	-
gnl|UG|Gma#S21566435	730	118	389	24.99020384	85.02580681	1.766538121	Up	0	0	GO:0044444//cytoplasmic part;GO:0043229//intracellular organelle	GO:0003824//catalytic activity	-	gi|224089352|ref|XP_002308701.1|
gnl|UG|Gma#S18957217	662	243	800	56.74909441	192.8217491	1.764598512	Up	0	0	-	-	-	gi|255628779|gb|ACU14734.1|
gnl|UG|Gma#S53087004	1559	135	444	13.38746365	45.44235973	1.763155095	Up	1.49E-13	7.23E-13	-	-	-	gi|255641809|gb|ACU21173.1|
gnl|UG|Gma#S48315080	3504	248	812	10.9420384	36.97566149	1.756694433	Up	0	0	GO:0031224//intrinsic to membrane	GO:0016759//cellulose synthase activity;GO:0046914//transition metal ion binding	GO:0006952//defense response;GO:0000160//two-component signal transduction system (phosphorelay);GO:0023033;GO:0045229//external encapsulating structure organization;GO:0009250//glucan biosynthetic process;GO:0042545//cell wall modification;GO:0009832//plant-type cell wall biogenesis	gi|224065557|ref|XP_002301856.1|
gnl|UG|Gma#S47468677	272	26	85	14.77798071	49.86249917	1.754506044	Up	4.26E-09	1.50E-08	-	-	-	-
gnl|UG|Gma#S48316326	1163	100	326	13.29324278	44.72619014	1.75042679	Up	0	0	GO:0043231//intracellular membrane-bounded organelle;GO:0031090//organelle membrane	GO:0005488//binding;GO:0019787//small conjugating protein ligase activity	GO:0006511//ubiquitin-dependent protein catabolic process;GO:0009725//response to hormone stimulus;GO:0046903//secretion;GO:0032446//protein modification by small protein conjugation;GO:0006886//intracellular protein transport;GO:0006950//response to stress	gi|255638201|gb|ACU19414.1|
gnl|UG|Gma#S45562451	770	16	52	3.212476126	10.77548034	1.745994544	Up	5.02E-06	1.33E-05	GO:0016020//membrane	-	-	gi|255633208|gb|ACU16960.1|
gnl|UG|Gma#S23072234	829	29	94	5.408217122	18.09244843	1.742162682	Up	7.72E-10	2.89E-09	-	GO:0016757//transferase activity, transferring glycosyl groups	-	gi|4115534|dbj|BAA36410.1|
gnl|UG|Gma#S48315519	610	64	206	16.22037126	53.88419583	1.732055353	Up	0	0	-	-	-	gi|255626739|gb|ACU13714.1|
gnl|UG|Gma#S21163302	1413	52	167	5.689470281	18.85811717	1.7288194	Up	4.37E-14	2.20E-13	GO:0031224//intrinsic to membrane	GO:0016411//acylglycerol O-acyltransferase activity	-	gi|50299542|gb|AAT73629.1|
gnl|UG|Gma#S36141732	743	25	80	5.201898169	17.18008047	1.723626731	Up	1.82E-08	6.09E-08	-	-	-	gi|255627093|gb|ACU13891.1|
gnl|UG|Gma#S48315081	1267	29	92	3.538604573	11.58604559	1.711135787	Up	1.86E-09	6.76E-09	-	-	-	gi|255635694|gb|ACU18196.1|
gnl|UG|Gma#S48546534	610	100	317	25.3443301	82.91888387	1.710037666	Up	0	0	-	-	-	gi|47076848|dbj|BAD18374.1|
gnl|UG|Gma#S47313744	191	12	38	9.71311499	31.74492094	1.708519839	Up	0.00012755	0.000285669	-	-	-	-
gnl|UG|Gma#S5931877	609	18	57	4.569470352	14.93418694	1.708519839	Up	2.47E-06	6.73E-06	GO:0009536//plastid	GO:0043169//cation binding;GO:0004470//malic enzyme activity;GO:0000166//nucleotide binding	GO:0043648//dicarboxylic acid metabolic process	gi|255546341|ref|XP_002514230.1|
gnl|UG|Gma#S5146524	1838	19	60	1.598154439	5.208705028	1.704517908	Up	1.38E-06	3.86E-06	-	GO:0046872//metal ion binding;GO:0016491//oxidoreductase activity	-	gi|2738982|gb|AAB94584.1|
gnl|UG|Gma#S53090466	1296	375	1183	44.73391597	145.6477445	1.703042399	Up	0	0	GO:0044444//cytoplasmic part;GO:0016020//membrane	GO:0005515//protein binding;GO:0016857//racemase and epimerase activity, acting on carbohydrates and derivatives;GO:0048037//cofactor binding	GO:0050896//response to stimulus;GO:0006012//galactose metabolic process;GO:0048229//gametophyte development	gi|255635052|gb|ACU17884.1|
gnl|UG|Gma#S53089962	1970	81	255	6.356666752	20.65370524	1.70005826	Up	1.44E-14	7.50E-14	GO:0044464//cell part	-	-	gi|255636033|gb|ACU18361.1|
gnl|UG|Gma#S48314243	1353	100	312	11.42649029	36.79432311	1.687100855	Up	0	0	-	-	GO:0050896//response to stimulus	gi|255632798|gb|ACU16752.1|
gnl|UG|Gma#S53085036	1174	32	99	4.213980609	13.45522976	1.674911446	Up	8.08E-10	3.03E-09	GO:0043231//intracellular membrane-bounded organelle;GO:0044444//cytoplasmic part;GO:0005576//extracellular region;GO:0016020//membrane	GO:0003729//mRNA binding;GO:0046914//transition metal ion binding;GO:0016641//oxidoreductase activity, acting on the CH-NH2 group of donors, oxygen as acceptor;GO:0016836//hydro-lyase activity	GO:0006555//methionine metabolic process;GO:0006970//response to osmotic stress	gi|255647368|gb|ACU24150.1|
gnl|UG|Gma#S48316498	1479	522	1613	54.56485185	174.0164136	1.673179552	Up	0	0	GO:0043231//intracellular membrane-bounded organelle	GO:0046914//transition metal ion binding;GO:0001071	GO:0050789//regulation of biological process;GO:0023033;GO:0010260//organ senescence	gi|224133466|ref|XP_002328049.1|
gnl|UG|Gma#S4899196	793	15	46	2.92434578	9.25568711	1.662226186	Up	3.43E-05	8.27E-05	GO:0016020//membrane	GO:0004871//signal transducer activity;GO:0004672//protein kinase activity;GO:0032559//adenyl ribonucleotide binding	GO:0006464//protein modification process	gi|62079554|gb|AAX61123.1|
gnl|UG|Gma#S5035009	548	107	328	30.18657711	95.50306411	1.661639844	Up	0	0	GO:0031224//intrinsic to membrane;GO:0009526//plastid envelope;GO:0031090//organelle membrane;GO:0005740//mitochondrial envelope	GO:0016616//oxidoreductase activity, acting on the CH-OH group of donors, NAD or NADP as acceptor;GO:0000166//nucleotide binding;GO:0048037//cofactor binding	GO:0006732//coenzyme metabolic process;GO:0006720//isoprenoid metabolic process	gi|162945934|gb|ABY20976.1|
gnl|UG|Gma#S53086188	850	46	140	8.366610618	26.28047015	1.651275887	Up	5.02E-13	2.36E-12	-	-	GO:0003006//reproductive developmental process	gi|255633216|gb|ACU16964.1|
gnl|UG|Gma#S53090068	589	30	91	7.874384393	24.65188414	1.64645887	Up	6.02E-09	2.09E-08	-	-	-	gi|255635828|gb|ACU18262.1|
gnl|UG|Gma#S4994159	645	13	39	3.115977328	9.647813793	1.630517327	Up	0.000172284	0.000378647	-	-	-	gi|225470613|ref|XP_002263476.1|
gnl|UG|Gma#S53087658	1150	44	131	5.915146259	18.17596492	1.619546209	Up	5.02E-12	2.20E-11	-	GO:0016747//transferase activity, transferring acyl groups other than amino-acyl groups	-	gi|255640523|gb|ACU20547.1|
gnl|UG|Gma#S4993735	589	30	89	7.874384393	24.11008449	1.614397661	Up	1.42E-08	4.80E-08	GO:0031224//intrinsic to membrane;GO:0009536//plastid	GO:0016759//cellulose synthase activity;GO:0046914//transition metal ion binding	GO:0010395;GO:0009250//glucan biosynthetic process;GO:0042545//cell wall modification;GO:0009832//plant-type cell wall biogenesis	gi|241740147|gb|ACS68197.1|
gnl|UG|Gma#S48316605	1746	382	1130	33.82437456	103.2662068	1.610233055	Up	3.92E-13	1.86E-12	-	GO:0001071	GO:0048506	gi|255638811|gb|ACU19709.1|
gnl|UG|Gma#S53085781	1338	1242	3672	143.5080072	437.8955981	1.609455711	Up	1.18E-12	5.37E-12	-	-	-	gi|255645900|gb|ACU23439.1|
gnl|UG|Gma#S5079713	502	109	322	33.5686157	102.3472493	1.608287379	Up	0	0	-	-	-	-
gnl|UG|Gma#S23063393	916	41	121	6.919887508	21.07724856	1.606866058	Up	4.17E-11	1.71E-10	GO:0016020//membrane	GO:0022891//substrate-specific transmembrane transporter activity	GO:0006810//transport	gi|224109096|ref|XP_002315082.1|
gnl|UG|Gma#S15848770	688	20	59	4.494198069	13.68319745	1.60626978	Up	4.46E-06	1.19E-05	GO:0009536//plastid	GO:0030528//transcription regulator activity;GO:0003676//nucleic acid binding;GO:0001071	GO:0009648//photoperiodism;GO:0000160//two-component signal transduction system (phosphorelay);GO:0010468//regulation of gene expression;GO:0006351//transcription, DNA-dependent	gi|224099325|ref|XP_002311438.1|
gnl|UG|Gma#S23064706	833	19	56	3.52629995	10.72672251	1.604982234	Up	7.96E-06	2.07E-05	-	-	-	gi|297843716|ref|XP_002889739.1|
gnl|UG|Gma#S4865406	256	39	114	23.55240676	71.05406132	1.593042621	Up	1.97E-10	7.70E-10	-	-	-	-
gnl|UG|Gma#S4993348	682	112	327	25.38892423	76.50457351	1.591346729	Up	0	0	GO:0031410//cytoplasmic vesicle	-	-	gi|27728729|gb|AAO18638.1|
gnl|UG|Gma#S42153409	818	316	919	59.72338716	179.2611706	1.585695129	Up	2.14E-13	1.03E-12	-	-	-	-
gnl|UG|Gma#S23061596	864	130	377	23.2616363	69.62282292	1.581607726	Up	0	0	-	GO:0005488//binding	GO:0051234//establishment of localization	gi|255627643|gb|ACU14166.1|
gnl|UG|Gma#S15854321	521	20	58	5.93475676	17.76291717	1.581607726	Up	6.84E-06	1.79E-05	-	-	-	-
gnl|UG|Gma#S15929644	274	20	58	11.28470172	33.77547389	1.581607726	Up	6.84E-06	1.79E-05	-	-	-	-
gnl|UG|Gma#S53084886	959	25	72	4.030250615	11.97947842	1.571623637	Up	5.84E-07	1.70E-06	GO:0043231//intracellular membrane-bounded organelle	-	-	gi|255647663|gb|ACU24293.1|
gnl|UG|Gma#S53085614	1125	33	95	4.534945465	13.47395533	1.571016315	Up	9.14E-09	3.13E-08	GO:0030659//cytoplasmic vesicle membrane;GO:0031224//intrinsic to membrane	GO:0005372//water transmembrane transporter activity;GO:0015103//inorganic anion transmembrane transporter activity	GO:0015698//inorganic anion transport;GO:0044403//symbiosis, encompassing mutualism through parasitism;GO:0010035//response to inorganic substance	gi|255646225|gb|ACU23597.1|
gnl|UG|Gma#S48316019	2061	90	258	6.751109764	19.97403169	1.564928985	Up	0	0	-	GO:0016879//ligase activity, forming carbon-nitrogen bonds;GO:0016811//hydrolase activity, acting on carbon-nitrogen (but not peptide) bonds, in linear amides	-	gi|296090171|emb|CBI39990.3|
gnl|UG|Gma#S4994568	733	30	86	6.327438482	18.72054539	1.564928985	Up	5.06E-08	1.63E-07	-	-	-	gi|255541294|ref|XP_002511711.1|
gnl|UG|Gma#S39310585	724	67	192	14.30694435	42.31425344	1.564428136	Up	0	0	-	-	-	gi|255631248|gb|ACU15991.1|
gnl|UG|Gma#S48316332	1414	51	146	5.576111098	16.47507752	1.562954043	Up	1.17E-12	5.36E-12	-	GO:0046872//metal ion binding	-	gi|255648016|gb|ACU24464.1|
gnl|UG|Gma#S48315631	996	131	373	20.33399014	59.75489861	1.555163645	Up	0	0	-	GO:0016846//carbon-sulfur lyase activity;GO:0016765//transferase activity, transferring alkyl or aryl (other than methyl) groups	GO:0009755//hormone-mediated signaling pathway	gi|11385435|gb|AAG34800.1|AF243365_1
gnl|UG|Gma#S53085361	1578	391	1112	38.30720007	112.4402516	1.553471101	Up	1.53E-13	7.42E-13	GO:0009526//plastid envelope;GO:0009534//chloroplast thylakoid	GO:0016628//oxidoreductase activity, acting on the CH-CH group of donors, NAD or NADP as acceptor	GO:0009725//response to hormone stimulus;GO:0006779//porphyrin biosynthetic process	gi|255646733|gb|ACU23840.1|
gnl|UG|Gma#S4995019	666	37	105	8.588911866	25.15585544	1.550346978	Up	2.16E-09	7.80E-09	GO:0043231//intracellular membrane-bounded organelle	-	-	gi|68131811|gb|AAY85184.1|
gnl|UG|Gma#S45531337	787	106	300	20.82292737	60.82337891	1.546453062	Up	0	0	-	GO:0016616//oxidoreductase activity, acting on the CH-OH group of donors, NAD or NADP as acceptor;GO:0046914//transition metal ion binding	GO:0008152//metabolic process	gi|255638987|gb|ACU19794.1|
gnl|UG|Gma#S48316678	1457	2010	5677	213.278539	621.7035724	1.543488066	Up	0	0	GO:0044424//intracellular part	GO:0046914//transition metal ion binding;GO:0016616//oxidoreductase activity, acting on the CH-OH group of donors, NAD or NADP as acceptor	GO:0008152//metabolic process	gi|452769|emb|CAA80691.1|
gnl|UG|Gma#S53085869	1342	34	96	3.916851015	11.41412798	1.543054485	Up	1.19E-08	4.04E-08	-	GO:0016787//hydrolase activity	-	gi|255645733|gb|ACU23360.1|
gnl|UG|Gma#S23063412	853	38	107	6.887239996	20.01514621	1.539094299	Up	1.85E-09	6.73E-09	GO:0043231//intracellular membrane-bounded organelle	GO:0004672//protein kinase activity;GO:0032559//adenyl ribonucleotide binding	GO:0006464//protein modification process	gi|223452335|gb|ACM89495.1|
gnl|UG|Gma#S47197680	252	48	135	29.44769783	85.47857001	1.537407922	Up	1.47E-11	6.25E-11	-	-	-	-
gnl|UG|Gma#S45531989	685	21	59	4.739574723	13.74312386	1.535880452	Up	8.93E-06	2.31E-05	-	-	-	gi|42521309|gb|AAS18240.1|
gnl|UG|Gma#S45553720	813	152	426	28.90438237	83.60708348	1.532336933	Up	2.89E-14	1.47E-13	-	-	-	gi|224144920|ref|XP_002325462.1|
gnl|UG|Gma#S45557570	635	20	56	4.869304365	14.07143284	1.530981653	Up	1.59E-05	4.00E-05	GO:0005911//cell-cell junction;GO:0005618//cell wall;GO:0043231//intracellular membrane-bounded organelle	GO:0035251//UDP-glucosyltransferase activity	GO:0045229//external encapsulating structure organization;GO:0009250//glucan biosynthetic process	gi|255636872|gb|ACU18769.1|
gnl|UG|Gma#S39299021	809	14	39	2.675408888	7.692014705	1.523602123	Up	0.00034799	0.000734891	GO:0043231//intracellular membrane-bounded organelle	GO:0003676//nucleic acid binding	GO:0010468//regulation of gene expression	gi|255647146|gb|ACU24041.1|
gnl|UG|Gma#S45562906	659	723	2013	169.6147178	487.3964714	1.522834446	Up	0	0	-	-	-	gi|255626707|gb|ACU13698.1|
gnl|UG|Gma#S53087894	1270	21	58	2.556384792	7.286992005	1.511218398	Up	1.35E-05	3.43E-05	GO:0031224//intrinsic to membrane;GO:0031410//cytoplasmic vesicle	-	-	gi|255640062|gb|ACU20322.1|
gnl|UG|Gma#S53086888	1473	188	516	19.73175679	55.89474449	1.50219323	Up	8.33E-14	4.12E-13	-	GO:0016616//oxidoreductase activity, acting on the CH-OH group of donors, NAD or NADP as acceptor;GO:0046914//transition metal ion binding	GO:0008152//metabolic process	gi|255642037|gb|ACU21285.1|
gnl|UG|Gma#S4989503	794	23	63	4.478349512	12.66030206	1.499272793	Up	6.45E-06	1.69E-05	GO:0009523//photosystem II	GO:0046872//metal ion binding	GO:0044237//cellular metabolic process	gi|225450829|ref|XP_002279749.1|
gnl|UG|Gma#S39308912	653	15	41	3.551311185	10.0183153	1.496216235	Up	0.000293976	0.000628074	GO:0043231//intracellular membrane-bounded organelle	-	-	gi|255630857|gb|ACU15791.1|
gnl|UG|Gma#S52650920	776	37	101	7.371411473	20.76747388	1.494312943	Up	1.12E-08	3.80E-08	-	GO:0046914//transition metal ion binding;GO:0016706//oxidoreductase activity, acting on paired donors, with incorporation or reduction of molecular oxygen, 2-oxoglutarate as one donor, and incorporation of one atom each of oxygen into both donors;GO:0016701//oxidoreductase activity, acting on single donors with incorporation of molecular oxygen	GO:0008152//metabolic process	gi|225428665|ref|XP_002284892.1|
gnl|UG|Gma#S48312414	1024	18	49	2.717585395	7.635195186	1.490339668	Up	7.71E-05	0.0001785	GO:0009536//plastid	-	-	gi|255625683|gb|ACU13186.1|
gnl|UG|Gma#S30676927	1584	157	427	15.32339958	43.01270131	1.489026337	Up	0	0	-	GO:0016491//oxidoreductase activity;GO:0005506//iron ion binding	-	gi|85001703|gb|ABC68405.1|
gnl|UG|Gma#S53088347	926	67	182	11.18599105	31.36060423	1.487260276	Up	0	0	-	GO:0016872//intramolecular lyase activity	GO:0009699//phenylpropanoid biosynthetic process	gi|75268976|sp|Q53B75.1|CF1B1_SOYBN
gnl|UG|Gma#S52641767	807	164	438	31.41817575	86.60133685	1.462789881	Up	5.68E-14	2.84E-13	GO:0043231//intracellular membrane-bounded organelle;GO:0031224//intrinsic to membrane	-	GO:0008104//protein localization;GO:0006810//transport	gi|225466986|ref|XP_002270894.1|
gnl|UG|Gma#S4935833	727	15	40	3.189829716	8.779092014	1.460592325	Up	0.0004449	0.000928235	-	-	-	gi|297739449|emb|CBI29631.3|
gnl|UG|Gma#S53086867	1018	15	40	2.278002165	6.26954803	1.460592325	Up	0.0004449	0.0009283	-	-	GO:0010468//regulation of gene expression	gi|255642078|gb|ACU21305.1|
gnl|UG|Gma#S53085149	1296	39	104	4.652327261	12.80419732	1.460592325	Up	1.20E-08	4.08E-08	GO:0043231//intracellular membrane-bounded organelle	GO:0030528//transcription regulator activity	GO:0010468//regulation of gene expression;GO:0006350//transcription	gi|255647146|gb|ACU24041.1|
gnl|UG|Gma#S47148528	279	40	106	22.16493385	60.621361	1.451547185	Up	1.02E-08	3.48E-08	-	-	-	-
gnl|UG|Gma#S21565484	746	25	66	5.180979008	14.11656813	1.446092755	Up	6.92E-06	1.81E-05	GO:0043231//intracellular membrane-bounded organelle	-	-	gi|187611215|gb|ACD13787.1|
gnl|UG|Gma#S18957373	758	111	293	22.63937455	61.67688552	1.445895814	Up	0	0	-	GO:0016709//oxidoreductase activity, acting on paired donors, with incorporation or reduction of molecular oxygen, NADH or NADPH as one donor, and incorporation of one atom of oxygen;GO:0005506//iron ion binding	GO:0008152//metabolic process	gi|85001691|gb|ABC68399.1|
gnl|UG|Gma#S21539137	817	47	124	8.893781443	24.21718442	1.445162285	Up	6.49E-10	2.45E-09	-	-	-	gi|255582469|ref|XP_002532021.1|
gnl|UG|Gma#S39310338	742	22	58	4.583839756	12.47234481	1.444104202	Up	2.59E-05	6.35E-05	-	-	-	-
gnl|UG|Gma#S53088197	1257	41	108	5.042654699	13.70921218	1.442890323	Up	8.62E-09	2.96E-08	-	GO:0004033//aldo-keto reductase activity	GO:0008152//metabolic process	gi|255639463|gb|ACU20026.1|
gnl|UG|Gma#S53090204	1106	20	52	2.795667515	7.501916693	1.424066449	Up	8.20E-05	0.000188791	-	GO:0005488//binding	-	gi|255635560|gb|ACU18130.1|
gnl|UG|Gma#S4998118	689	155	402	34.77948346	93.09596362	1.420482112	Up	2.88E-13	1.38E-12	-	GO:0016491//oxidoreductase activity;GO:0070011//peptidase activity, acting on L-amino acid peptides	GO:0008152//metabolic process	gi|255636729|gb|ACU18700.1|
gnl|UG|Gma#S21539757	748	45	116	9.300827021	24.74459852	1.411682725	Up	4.38E-09	1.54E-08	-	-	-	gi|224129572|ref|XP_002320619.1|
gnl|UG|Gma#S4995844	662	446	1149	104.1567741	276.9402371	1.410818009	Up	0	0	GO:0043231//intracellular membrane-bounded organelle	GO:0003676//nucleic acid binding	GO:0010468//regulation of gene expression;GO:0006351//transcription, DNA-dependent	gi|51870707|dbj|BAD42433.1|
gnl|UG|Gma#S5873961	596	236	607	61.21761343	162.5048966	1.408464483	Up	3.46E-13	1.64E-12	-	-	-	-
gnl|UG|Gma#S45541501	800	104	267	20.09805377	53.25314912	1.405811039	Up	0	0	GO:0031410//cytoplasmic vesicle	GO:0016491//oxidoreductase activity;GO:0004175//endopeptidase activity	GO:0019538//protein metabolic process	gi|255638462|gb|ACU19540.1|
gnl|UG|Gma#S39306862	770	46	118	9.235868864	24.45205154	1.404635919	Up	3.69E-09	1.31E-08	-	-	-	gi|257195252|gb|ACV49899.1|
gnl|UG|Gma#S53088145	1224	55	141	6.946914009	18.38068597	1.403746465	Up	1.14E-10	4.51E-10	-	-	-	gi|255639566|gb|ACU20077.1|
gnl|UG|Gma#S53088646	1086	32	82	4.555444968	12.04780827	1.40310683	Up	9.35E-07	2.67E-06	GO:0044444//cytoplasmic part	GO:0008171//O-methyltransferase activity	-	gi|255638590|gb|ACU19602.1|
gnl|UG|Gma#S39311067	710	38	97	8.274388333	21.79904189	1.397540155	Up	1.02E-07	3.20E-07	-	-	-	gi|255630591|gb|ACU15655.1|
gnl|UG|Gma#S53089907	1162	1939	4908	257.9777986	673.9418821	1.385377271	Up	3.83E-12	1.69E-11	GO:0044424//intracellular part	GO:0046914//transition metal ion binding;GO:0032559//adenyl ribonucleotide binding	GO:0043085//positive regulation of catalytic activity	gi|255636140|gb|ACU18413.1|
gnl|UG|Gma#S45549834	691	23	58	5.145889309	13.39287966	1.379973865	Up	4.80E-05	0.000114084	-	GO:0016740//transferase activity	-	gi|87240549|gb|ABD32407.1|
gnl|UG|Gma#S47696569	866	53	133	9.461688129	24.5051728	1.372916807	Up	7.46E-10	2.80E-09	GO:0043231//intracellular membrane-bounded organelle	GO:0003677//DNA binding;GO:0001071	GO:0010468//regulation of gene expression;GO:0006351//transcription, DNA-dependent;GO:0009887//organ morphogenesis	gi|7239157|gb|AAF43095.1|AF053769_1
gnl|UG|Gma#S16521976	663	169	422	39.40794856	101.5600586	1.365774578	Up	0	0	-	GO:0001071	GO:0010468//regulation of gene expression	gi|146674837|gb|ABQ42350.1|
gnl|UG|Gma#S5934041	612	60	149	15.15690329	38.84712354	1.357832751	Up	1.03E-10	4.08E-10	-	GO:0016874//ligase activity	GO:0015698//inorganic anion transport;GO:0055061;GO:0009267//cellular response to starvation	gi|224077108|ref|XP_002305135.1|
gnl|UG|Gma#S48316111	1439	926	2299	99.48574217	254.9189951	1.357477193	Up	0	0	GO:0044444//cytoplasmic part	GO:0016874//ligase activity	-	gi|255645677|gb|ACU23332.1|
gnl|UG|Gma#S21538713	776	44	109	8.766002832	22.41242231	1.354307532	Up	3.56E-08	1.16E-07	-	-	-	gi|262181251|gb|ACY29538.1|
gnl|UG|Gma#S21537929	844	21	52	3.846692755	9.830710737	1.353677121	Up	0.000150674	0.000334952	-	-	-	gi|255556796|ref|XP_002519431.1|
gnl|UG|Gma#S53090369	933	47	116	7.788016547	19.83811328	1.348946969	Up	1.43E-08	4.82E-08	-	-	-	gi|255635239|gb|ACU17974.1|
gnl|UG|Gma#S53090288	1218	337	831	42.77531969	108.8623627	1.347654711	Up	0	0	-	GO:0004713//protein tyrosine kinase activity	-	gi|255635398|gb|ACU18052.1|
gnl|UG|Gma#S39303143	802	169	416	32.57789264	82.7642879	1.345115108	Up	0	0	-	-	-	gi|255625999|gb|ACU13344.1|
gnl|UG|Gma#S5146240	1244	50	123	6.21384299	15.77643061	1.344213141	Up	5.76E-09	2.01E-08	-	GO:0005506//iron ion binding;GO:0003824//catalytic activity;GO:0016209//antioxidant activity	GO:0008152//metabolic process;GO:0006950//response to stress	gi|17467210|gb|AAL40127.1|L78163_1
gnl|UG|Gma#S53085157	1497	48	118	4.95712749	12.57720754	1.343235374	Up	1.20E-08	4.06E-08	-	GO:0004721//phosphoprotein phosphatase activity	GO:0006950//response to stress	gi|255647130|gb|ACU24033.1|
gnl|UG|Gma#S5143486	516	24	59	7.190716911	18.24426326	1.343235374	Up	5.90E-05	0.000138366	-	-	-	gi|297736821|emb|CBI26022.3|
gnl|UG|Gma#S53089134	833	48	118	8.908547242	22.60273672	1.343235374	Up	1.20E-08	4.06E-08	-	-	-	gi|255637648|gb|ACU19148.1|
gnl|UG|Gma#S52641639	803	62	152	11.93676917	30.20313773	1.339286029	Up	1.05E-10	4.17E-10	-	GO:0016758//transferase activity, transferring hexosyl groups	-	gi|255545138|ref|XP_002513630.1|
gnl|UG|Gma#S53089961	1177	129	316	16.94431041	42.83853795	1.338108319	Up	0	0	-	-	-	gi|255636035|gb|ACU18362.1|
gnl|UG|Gma#S53087908	1397	154	373	17.04256528	42.60263351	1.321800105	Up	1.28E-13	6.26E-13	-	-	-	gi|255640034|gb|ACU20308.1|
gnl|UG|Gma#S53089558	827	220	531	41.12707496	102.4502522	1.316763163	Up	1.99E-13	9.61E-13	-	-	-	gi|255625827|gb|ACU13258.1|
gnl|UG|Gma#S30676928	1433	794	1916	85.66135966	213.3405129	1.316441474	Up	2.18E-12	9.79E-12	-	GO:0016491//oxidoreductase activity;GO:0005506//iron ion binding	-	gi|85001701|gb|ABC68404.1|
gnl|UG|Gma#S53087028	1193	148	357	19.17926338	47.74762704	1.315881724	Up	0	0	GO:0005576//extracellular region;GO:0031410//cytoplasmic vesicle;GO:0030312//external encapsulating structure	GO:0016798//hydrolase activity, acting on glycosyl bonds;GO:0016758//transferase activity, transferring hexosyl groups	GO:0044042//glucan metabolic process	gi|255641764|gb|ACU21152.1|
gnl|UG|Gma#S39316520	714	169	407	36.59309509	90.95366796	1.313560374	Up	0	0	-	GO:0005488//binding	GO:0044238//primary metabolic process	gi|255645345|gb|ACU23169.1|
gnl|UG|Gma#S48315634	2440	54	130	3.421484563	8.5011474	1.313035137	Up	4.08E-09	1.44E-08	GO:0044464//cell part	GO:0015291//secondary active transmembrane transporter activity	GO:0015893//drug transport	gi|183229552|gb|ACC60274.1|
gnl|UG|Gma#S52664307	713	60	144	13.00985248	32.22530101	1.308589232	Up	6.62E-10	2.50E-09	-	-	-	gi|255629005|gb|ACU14847.1|
gnl|UG|Gma#S53089219	692	28	67	6.255508064	15.44872807	1.304289094	Up	2.81E-05	6.87E-05	-	-	-	gi|255645636|gb|ACU23312.1|
gnl|UG|Gma#S53085689	1524	52	124	5.275079729	12.98257196	1.299311418	Up	1.23E-08	4.15E-08	-	GO:0016491//oxidoreductase activity	-	gi|255646080|gb|ACU23527.1|
gnl|UG|Gma#S48315039	1607	1482	3532	142.574868	350.6944061	1.298494721	Up	2.57E-12	1.15E-11	GO:0044424//intracellular part	GO:0043169//cation binding;GO:0005515//protein binding;GO:0032559//adenyl ribonucleotide binding	GO:0006950//response to stress;GO:0044267//cellular protein metabolic process	gi|217072316|gb|ACJ84518.1|
gnl|UG|Gma#S48314198	1137	149	355	20.25986071	49.81864473	1.29806152	Up	1.92E-13	9.27E-13	GO:0009534//chloroplast thylakoid	GO:0016491//oxidoreductase activity	GO:0050896//response to stimulus	gi|255566853|ref|XP_002524410.1|
gnl|UG|Gma#S5105243	524	50	119	14.75194786	36.2359536	1.296516399	Up	2.55E-08	8.42E-08	-	-	-	gi|255630591|gb|ACU15655.1|
gnl|UG|Gma#S53089615	1519	36	85	3.663999269	8.928637113	1.285020761	Up	3.03E-06	8.20E-06	GO:0044464//cell part	GO:0005488//binding	-	gi|255636709|gb|ACU18690.1|
gnl|UG|Gma#S45550774	607	25	59	6.367397594	15.5091266	1.284341685	Up	0.000104341	0.000236369	-	-	-	gi|255640604|gb|ACU20587.1|
gnl|UG|Gma#S53090737	1448	590	1389	62.99326244	153.0585886	1.280814566	Up	0	0	-	GO:0016853//isomerase activity	GO:0019318//hexose metabolic process	gi|255634520|gb|ACU17623.1|
gnl|UG|Gma#S53086883	1272	758	1783	92.12823388	223.6599648	1.279591775	Up	0	0	GO:0044424//intracellular part	GO:0046872//metal ion binding	-	gi|255642047|gb|ACU21290.1|
gnl|UG|Gma#S47698082	621	43	101	10.70502059	25.95098186	1.277501554	Up	3.98E-07	1.18E-06	-	-	-	gi|255632472|gb|ACU16586.1|
gnl|UG|Gma#S50900212	1788	38	89	3.285691117	7.942304119	1.273360743	Up	2.09E-06	5.74E-06	GO:0043231//intracellular membrane-bounded organelle	GO:0004674//protein serine/threonine kinase activity	GO:0009648//photoperiodism;GO:0006464//protein modification process	gi|225348653|gb|ACN87288.1|
gnl|UG|Gma#S48545905	564	193	451	52.90404224	127.5914163	1.270081412	Up	0	0	GO:0043231//intracellular membrane-bounded organelle;GO:0044446//intracellular organelle part;GO:0044444//cytoplasmic part;GO:0031090//organelle membrane	GO:0016491//oxidoreductase activity	GO:0008152//metabolic process	gi|162945934|gb|ABY20976.1|
gnl|UG|Gma#S48314238	1462	133	310	14.06419631	33.83283118	1.266396796	Up	5.51E-14	2.76E-13	-	GO:0004721//phosphoprotein phosphatase activity	-	gi|255636178|gb|ACU18431.1|
gnl|UG|Gma#S53084959	1178	207	476	27.16662616	64.47415852	1.246885632	Up	4.26E-14	2.15E-13	-	GO:0005488//binding	-	gi|255647517|gb|ACU24222.1|
gnl|UG|Gma#S48541158	517	27	62	8.073909414	19.13485461	1.244863634	Up	0.000103069	0.000233808	-	-	-	-
gnl|UG|Gma#S53088486	1909	59	135	4.778116502	11.28370856	1.239727374	Up	9.99E-09	3.41E-08	-	GO:0003677//DNA binding	GO:0045449//regulation of transcription;GO:0010557//positive regulation of macromolecule biosynthetic process	gi|255638900|gb|ACU19752.1|
gnl|UG|Gma#S47693946	627	35	80	8.630007138	20.35853236	1.238199904	Up	1.09E-05	2.78E-05	-	GO:0030554//adenyl nucleotide binding;GO:0046993	GO:0008152//metabolic process	gi|224104335|ref|XP_002333959.1|
gnl|UG|Gma#S48316513	2002	32	73	2.471135482	5.818121782	1.235379385	Up	2.76E-05	6.74E-05	GO:0016021//integral to membrane	GO:0015291//secondary active transmembrane transporter activity;GO:0015154	GO:0015766	gi|33620334|emb|CAD91334.1|
gnl|UG|Gma#S45532199	739	62	141	12.97053538	30.4437884	1.230909868	Up	5.72E-09	1.99E-08	-	-	-	-
gnl|UG|Gma#S52655636	798	48	109	9.299272998	21.79453598	1.22877665	Up	3.22E-07	9.62E-07	-	-	-	gi|217071188|gb|ACJ83954.1|
gnl|UG|Gma#S48316167	2073	266	604	19.83777618	46.49022595	1.22867713	Up	9.35E-14	4.61E-13	-	-	-	gi|146674837|gb|ABQ42350.1|
gnl|UG|Gma#S48542783	528	30	68	8.784114408	20.5493936	1.226127071	Up	5.80E-05	0.000136066	-	-	-	gi|262213688|gb|ACY36006.1|
gnl|UG|Gma#S39309809	776	42	95	8.367548158	19.53376256	1.223093011	Up	2.02E-06	5.57E-06	GO:0043231//intracellular membrane-bounded organelle;GO:0031461//cullin-RING ubiquitin ligase complex	GO:0016628//oxidoreductase activity, acting on the CH-CH group of donors, NAD or NADP as acceptor;GO:0046914//transition metal ion binding;GO:0005515//protein binding;GO:0019787//small conjugating protein ligase activity	GO:0009646//response to absence of light;GO:0009648//photoperiodism;GO:0010118//stomatal movement;GO:0006259//DNA metabolic process;GO:0009812//flavonoid metabolic process;GO:0009639//response to red or far red light	gi|7688063|emb|CAB89693.1|
gnl|UG|Gma#S39312089	690	67	151	15.01192422	34.91820232	1.217870375	Up	2.25E-09	8.12E-09	-	-	-	gi|255626343|gb|ACU13516.1|
gnl|UG|Gma#S39317239	768	174	392	35.0266562	81.44208198	1.217321174	Up	4.44E-14	2.24E-13	-	-	-	gi|147844533|emb|CAN79989.1|
gnl|UG|Gma#S48313617	1851	595	1336	49.69597303	115.1659408	1.21251326	Up	7.72E-13	3.58E-12	GO:0044444//cytoplasmic part	GO:0005488//binding;GO:0008943//glyceraldehyde-3-phosphate dehydrogenase activity	GO:0008152//metabolic process;GO:0050896//response to stimulus	gi|225445885|ref|XP_002279374.1|
gnl|UG|Gma#S53090622	1221	31	69	3.925153826	9.016904027	1.199882972	Up	6.83E-05	0.000159047	GO:0044424//intracellular part	GO:0046914//transition metal ion binding;GO:0016701//oxidoreductase activity, acting on single donors with incorporation of molecular oxygen	GO:0006020//inositol metabolic process	gi|255635830|gb|ACU18263.1|
gnl|UG|Gma#S53088132	1506	69	153	7.083285881	16.21027862	1.194418212	Up	3.10E-09	1.10E-08	GO:0009536//plastid	GO:0004337//geranyltranstransferase activity	GO:0016109	gi|255636401|gb|ACU18539.1|
gnl|UG|Gma#S48314024	1794	1940	4292	167.1821641	381.7343972	1.19114825	Up	2.44E-12	1.09E-11	-	-	-	gi|166838004|gb|ABY91222.1|
gnl|UG|Gma#S45569610	761	59	130	11.98610302	27.25729258	1.185279589	Up	5.73E-08	1.83E-07	GO:0044464//cell part	-	GO:0006950//response to stress	gi|255632097|gb|ACU16401.1|
gnl|UG|Gma#S45561341	766	134	295	27.04498097	61.44934624	1.18403678	Up	0	0	-	-	-	gi|255630421|gb|ACU15567.1|
gnl|UG|Gma#S48315701	1418	55	121	5.996489949	13.61548637	1.18305835	Up	1.72E-07	5.28E-07	GO:0016020//membrane;GO:0031410//cytoplasmic vesicle	-	-	gi|255637929|gb|ACU19281.1|
gnl|UG|Gma#S44691024	1456	386	848	40.98609866	92.93054791	1.181018243	Up	1.38E-14	7.17E-14	GO:0031090//organelle membrane;GO:0043231//intracellular membrane-bounded organelle;GO:0031224//intrinsic to membrane	GO:0003824//catalytic activity	GO:0006631//fatty acid metabolic process	gi|157004277|gb|ABV00680.1|
gnl|UG|Gma#S5027534	490	84	184	26.50292804	59.91640717	1.176799359	Up	1.32E-10	5.20E-10	-	-	-	gi|297740339|emb|CBI30521.3|
gnl|UG|Gma#S45539518	790	1178	2579	230.5307433	520.8927002	1.17602706	Up	4.50E-12	1.98E-11	GO:0009536//plastid	-	-	gi|94502636|ref|YP_588293.1|
gnl|UG|Gma#S45561357	799	59	129	11.41605057	25.76125114	1.174139032	Up	8.07E-08	2.55E-07	GO:0043231//intracellular membrane-bounded organelle	GO:0046914//transition metal ion binding	-	gi|255587500|ref|XP_002534293.1|
gnl|UG|Gma#S18956899	806	43	94	8.247912884	18.60873418	1.173878923	Up	4.78E-06	1.27E-05	GO:0043231//intracellular membrane-bounded organelle	GO:0003677//DNA binding;GO:0001071;GO:0005515//protein binding	GO:0006351//transcription, DNA-dependent	gi|87162867|gb|ABD28662.1|
gnl|UG|Gma#S48315326	4507	27	59	0.926161785	2.088759672	1.173310373	Up	0.000301472	0.000642099	GO:0043234//protein complex;GO:0009528//plastid inner membrane	GO:0051003	GO:0006779//porphyrin biosynthetic process	gi|3059095|emb|CAA04526.1|
gnl|UG|Gma#S39316391	826	83	181	15.53490839	34.96411564	1.170361282	Up	2.23E-10	8.67E-10	-	-	-	gi|255626555|gb|ACU13622.1|
gnl|UG|Gma#S4998426	597	50	109	12.94810834	29.13239483	1.169882961	Up	8.87E-07	2.53E-06	GO:0015630//microtubule cytoskeleton	GO:0003774//motor activity	GO:0009987//cellular process	gi|255633756|gb|ACU17238.1|
gnl|UG|Gma#S4995651	792	41	89	8.003304239	17.93035324	1.163736252	Up	9.90E-06	2.54E-05	GO:0031224//intrinsic to membrane;GO:0000325//plant-type vacuole;GO:0031090//organelle membrane	GO:0005488//binding;GO:0015368//calcium:cation antiporter activity	GO:0051707//response to other organism;GO:0010038//response to metal ion;GO:0015672//monovalent inorganic cation transport;GO:0006875//cellular metal ion homeostasis;GO:0030005;GO:0030001//metal ion transport;GO:0044237//cellular metabolic process	gi|217072764|gb|ACJ84742.1|
gnl|UG|Gma#S53089605	1294	831	1799	99.28357318	221.8303209	1.15982963	Up	0	0	-	GO:0016491//oxidoreductase activity;GO:0070011//peptidase activity, acting on L-amino acid peptides	GO:0008152//metabolic process	gi|255636729|gb|ACU18700.1|
gnl|UG|Gma#S52659340	690	190	411	42.57112838	95.04225929	1.158693801	Up	1.73E-13	8.40E-13	-	-	-	gi|87240970|gb|ABD32828.1|
gnl|UG|Gma#S53084573	1304	89	192	10.55171534	23.49349654	1.154783896	Up	1.01E-10	4.01E-10	-	-	GO:0045333//cellular respiration	gi|255648271|gb|ACU24588.1|
gnl|UG|Gma#S53086331	1420	284	611	30.92008272	68.65574534	1.150836276	Up	0	0	-	-	-	gi|255644824|gb|ACU22913.1|
gnl|UG|Gma#S48313116	1575	225	484	22.08577337	49.03304046	1.150636872	Up	0	0	GO:0031410//cytoplasmic vesicle	GO:0016798//hydrolase activity, acting on glycosyl bonds;GO:0043167//ion binding	GO:0044238//primary metabolic process	gi|255635266|gb|ACU17987.1|
gnl|UG|Gma#S53089874	1593	418	899	40.56683797	90.04672795	1.150372999	Up	3.86E-13	1.83E-12	-	-	GO:0008152//metabolic process	gi|255636202|gb|ACU18442.1|
gnl|UG|Gma#S39308521	691	43	92	9.620575665	21.24387808	1.142852027	Up	9.46E-06	2.43E-05	-	GO:0016740//transferase activity	-	gi|84453206|dbj|BAE71200.1|
gnl|UG|Gma#S4988058	587	60	128	15.80242728	34.7933214	1.13866423	Up	1.84E-07	5.61E-07	-	-	-	gi|224102099|ref|XP_002312544.1|
gnl|UG|Gma#S48312857	692	144	307	32.17118433	70.78745547	1.13772467	Up	3.80E-14	1.92E-13	GO:0043231//intracellular membrane-bounded organelle	GO:0003676//nucleic acid binding;GO:0001071	GO:0000160//two-component signal transduction system (phosphorelay);GO:0009743//response to carbohydrate stimulus;GO:0010468//regulation of gene expression;GO:0006351//transcription, DNA-dependent	gi|255631758|gb|ACU16246.1|
gnl|UG|Gma#S4961503	445	55	117	19.10791629	41.95172964	1.134559832	Up	6.69E-07	1.94E-06	GO:0044464//cell part	GO:0016757//transferase activity, transferring glycosyl groups	-	gi|296081850|emb|CBI20855.3|
gnl|UG|Gma#S22952068	834	402	855	74.51962382	163.5776951	1.134283744	Up	0	0	GO:0016020//membrane	-	-	gi|84468258|dbj|BAE71213.1|
gnl|UG|Gma#S39303168	821	123	261	23.16181592	50.72491999	1.130946317	Up	4.88E-15	2.61E-14	GO:0031224//intrinsic to membrane	-	-	gi|288559198|sp|C6SVQ5.1|U497C_SOYBN
gnl|UG|Gma#S53085660	1789	58	123	5.012198987	10.97030725	1.130088336	Up	3.76E-07	1.11E-06	-	GO:0016757//transferase activity, transferring glycosyl groups	-	gi|124361014|gb|ABN08986.1|
gnl|UG|Gma#S4879786	433	291	617	103.900047	227.3637838	1.129806162	Up	6.82E-14	3.39E-13	-	-	-	-
gnl|UG|Gma#S45552372	740	75	159	15.66896084	34.28383727	1.129619091	Up	7.54E-09	2.60E-08	-	-	-	gi|255630226|gb|ACU15468.1|
gnl|UG|Gma#S48316556	2232	42	89	2.909147567	6.362383407	1.128970834	Up	1.61E-05	4.03E-05	GO:0005576//extracellular region	-	-	gi|224100181|ref|XP_002311777.1|
gnl|UG|Gma#S39301036	810	94	199	17.94128256	39.20054256	1.127590595	Up	1.06E-10	4.20E-10	-	GO:0016679//oxidoreductase activity, acting on diphenols and related substances as donors;GO:0016706//oxidoreductase activity, acting on paired donors, with incorporation or reduction of molecular oxygen, 2-oxoglutarate as one donor, and incorporation of one atom each of oxygen into both donors	GO:0009699//phenylpropanoid biosynthetic process;GO:0007568//aging	gi|255641869|gb|ACU21203.1|
gnl|UG|Gma#S48312356	1801	379	802	32.53390158	71.05336917	1.126959214	Up	0	0	GO:0031980//mitochondrial lumen;GO:0009536//plastid	GO:0016620//oxidoreductase activity, acting on the aldehyde or oxo group of donors, NAD or NADP as acceptor;GO:0046914//transition metal ion binding;GO:0000166//nucleotide binding	GO:0009314//response to radiation;GO:0006105//succinate metabolic process;GO:0009448//gamma-aminobutyric acid metabolic process;GO:0006950//response to stress	gi|171854593|dbj|BAG16487.1|
gnl|UG|Gma#S22669065	771	88	186	17.6457022	38.49307329	1.125282018	Up	4.59E-10	1.74E-09	-	GO:0003676//nucleic acid binding	GO:0010468//regulation of gene expression	gi|56693546|gb|AAW22594.1|
gnl|UG|Gma#S48314954	1539	625	1319	62.78444346	136.7509009	1.123071296	Up	0	0	-	GO:0016832//aldehyde-lyase activity	GO:0006007//glucose catabolic process	gi|217072476|gb|ACJ84598.1|
gnl|UG|Gma#S53086625	1546	86	181	8.600023007	18.68069827	1.119135958	Up	9.30E-10	3.47E-09	GO:0031410//cytoplasmic vesicle	-	GO:0010468//regulation of gene expression	gi|255642557|gb|ACU21542.1|
gnl|UG|Gma#S47374468	284	72	151	39.19447105	84.83647746	1.114034564	Up	2.58E-08	8.52E-08	-	-	GO:0009743//response to carbohydrate stimulus	gi|297745693|emb|CBI40978.3|
gnl|UG|Gma#S45538597	835	638	1336	118.125825	255.2959958	1.111846505	Up	0	0	GO:0030312//external encapsulating structure;GO:0031410//cytoplasmic vesicle	GO:0003824//catalytic activity	-	gi|192764525|gb|ACF05806.1|
gnl|UG|Gma#S50389454	939	89	186	14.65328734	31.60613366	1.108980206	Up	7.29E-10	2.74E-09	-	GO:0030528//transcription regulator activity;GO:0001071	GO:0050789//regulation of biological process;GO:0032501//multicellular organismal process;GO:0009738//abscisic acid mediated signaling pathway;GO:0006950//response to stress	gi|184097796|gb|ACC66314.1|
gnl|UG|Gma#S53087986	986	34	71	5.331048744	11.48961441	1.107839104	Up	0.000150468	0.000334546	-	-	-	gi|255639881|gb|ACU20233.1|
gnl|UG|Gma#S52665597	786	58	121	11.40817301	24.56330748	1.106437068	Up	7.28E-07	2.10E-06	-	GO:0005488//binding	GO:0045333//cellular respiration	gi|255631522|gb|ACU16128.1|
gnl|UG|Gma#S39311432	820	176	364	33.18252779	70.82907199	1.093917847	Up	0	0	-	-	-	gi|255630859|gb|ACU15792.1|
gnl|UG|Gma#S45560546	641	75	155	18.08897195	38.58315069	1.092860541	Up	2.78E-08	9.18E-08	-	-	-	-
gnl|UG|Gma#S4996663	577	54	111	14.46866956	30.69525079	1.08508319	Up	3.03E-06	8.20E-06	-	-	-	gi|255577489|ref|XP_002529623.1|
gnl|UG|Gma#S15935421	675	162	332	37.10409926	78.47988018	1.080744254	Up	0	0	GO:0009536//plastid	-	-	gi|225447539|ref|XP_002268250.1|
gnl|UG|Gma#S21537777	820	104	213	19.60785733	41.44668224	1.079824728	Up	1.10E-10	4.37E-10	GO:0016020//membrane	GO:0015197//peptide transporter activity	GO:0051707//response to other organism;GO:0010038//response to metal ion;GO:0000041//transition metal ion transport	gi|225455282|ref|XP_002274166.1|
gnl|UG|Gma#S48315601	2072	70	143	5.222986946	11.01210406	1.076143146	Up	1.38E-07	4.27E-07	GO:0031224//intrinsic to membrane	GO:0016411//acylglycerol O-acyltransferase activity	-	gi|56199782|gb|AAS78662.1|
gnl|UG|Gma#S15923534	649	382	780	90.99746994	191.767023	1.075456312	Up	3.92E-13	1.86E-12	GO:0030529//ribonucleoprotein complex;GO:0009536//plastid	GO:0003723//RNA binding	-	gi|255645295|gb|ACU23144.1|
gnl|UG|Gma#S53088610	958	74	151	11.94199437	25.14985344	1.0745062	Up	6.41E-08	2.04E-07	-	-	-	gi|255638588|gb|ACU19601.1|
gnl|UG|Gma#S53089451	1545	321	655	32.12086263	67.64517687	1.074476435	Up	0	0	GO:0005618//cell wall;GO:0031410//cytoplasmic vesicle	GO:0004180//carboxypeptidase activity	GO:0019538//protein metabolic process	gi|255637031|gb|ACU18848.1|
gnl|UG|Gma#S15933706	665	1053	2140	244.8033617	513.4712697	1.068660186	Up	0	0	GO:0031410//cytoplasmic vesicle	GO:0016628//oxidoreductase activity, acting on the CH-CH group of donors, NAD or NADP as acceptor;GO:0032559//adenyl ribonucleotide binding	GO:0050896//response to stimulus;GO:0008152//metabolic process	gi|57639078|gb|AAW55475.1|
gnl|UG|Gma#S53085097	851	236	478	42.87391023	89.62359428	1.063778584	Up	3.46E-13	1.64E-12	-	-	-	gi|255647249|gb|ACU24092.1|
gnl|UG|Gma#S5128856	716	46	93	9.932428806	20.72497172	1.061151681	Up	2.74E-05	6.70E-05	-	GO:0016773//phosphotransferase activity, alcohol group as acceptor;GO:0008452;GO:0004112//cyclic-nucleotide phosphodiesterase activity	GO:0000394//RNA splicing, via endonucleolytic cleavage and ligation	gi|297746212|emb|CBI16268.3|
gnl|UG|Gma#S46522497	253	49	99	29.94237259	62.4365207	1.060201602	Up	1.52E-05	3.83E-05	-	-	-	-
gnl|UG|Gma#S5141080	591	89	178	23.28161897	48.05698736	1.045554826	Up	9.29E-09	3.18E-08	-	GO:0003677//DNA binding	GO:0010468//regulation of gene expression;GO:0006350//transcription	gi|297735226|emb|CBI17588.3|
gnl|UG|Gma#S23068824	895	56	112	9.673321967	19.96728458	1.045554826	Up	5.36E-06	1.42E-05	GO:0009536//plastid	GO:0005488//binding	GO:0044267//cellular protein metabolic process	gi|225435528|ref|XP_002283014.1|
gnl|UG|Gma#S5146198	1485	282	561	29.35846238	60.27822122	1.037860434	Up	5.72E-13	2.68E-12	-	GO:0004175//endopeptidase activity	GO:0019538//protein metabolic process	gi|51316037|sp|Q8RVH5.1|7SBG2_SOYBN
gnl|UG|Gma#S48312249	1056	42	83	6.148880086	12.54117403	1.028276834	Up	0.000113562	0.000256375	-	GO:0016757//transferase activity, transferring glycosyl groups	GO:0005975//carbohydrate metabolic process;GO:0006950//response to stress	gi|99083513|gb|ABF66656.1|
gnl|UG|Gma#S4989928	865	79	156	14.11957534	28.77613825	1.027176297	Up	1.17E-07	3.65E-07	GO:0042579//microbody	GO:0016874//ligase activity	-	gi|225466183|ref|XP_002263801.1|
gnl|UG|Gma#S48315941	1287	81	159	9.73009596	19.71254047	1.018587778	Up	1.09E-07	3.39E-07	-	-	-	gi|225445222|ref|XP_002280919.1|
gnl|UG|Gma#S53088753	1028	1864	3654	280.3260418	567.151975	1.0166296	Up	2.52E-12	1.13E-11	GO:0031410//cytoplasmic vesicle;GO:0043231//intracellular membrane-bounded organelle	-	-	gi|255638384|gb|ACU19503.1|
gnl|UG|Gma#S48315085	2327	3482	6824	231.3359003	467.9146635	1.016256269	Up	0	0	GO:0016020//membrane;GO:0043231//intracellular membrane-bounded organelle	-	GO:0015992//proton transport	gi|217074682|gb|ACJ85701.1|
gnl|UG|Gma#S45564636	783	138	270	27.24758247	55.02068874	1.013845966	Up	5.27E-12	2.31E-11	-	-	-	gi|146674837|gb|ABQ42350.1|
gnl|UG|Gma#S21538589	781	138	270	27.31735861	55.16158679	1.013845966	Up	5.27E-12	2.30E-11	GO:0043234//protein complex;GO:0009534//chloroplast thylakoid	GO:0046906//tetrapyrrole binding	GO:0009639//response to red or far red light;GO:0006091//generation of precursor metabolites and energy	gi|255646663|gb|ACU23805.1|
gnl|UG|Gma#S53089168	1334	2061	4014	238.8541622	480.1153144	1.007250938	Up	0	0	-	-	-	gi|255637583|gb|ACU19117.1|
gnl|UG|Gma#S42153073	658	351	683	82.46921758	165.6223073	1.005969374	Up	0	0	-	-	-	gi|255626547|gb|ACU13618.1|
gnl|UG|Gma#S46596199	266	952	0	553.3067434	0.001	-19.07771998	Down	7.99E-281	6.47E-279	-	GO:0004553//hydrolase activity, hydrolyzing O-glycosyl compounds;GO:0043167//ion binding	GO:0044238//primary metabolic process	gi|255638248|gb|ACU19437.1|
gnl|UG|Gma#S47348529	252	661	0	405.5193388	0.001	-18.62941119	Down	3.33E-195	2.06E-193	-	GO:0004553//hydrolase activity, hydrolyzing O-glycosyl compounds;GO:0043167//ion binding	GO:0000272//polysaccharide catabolic process	gi|255638248|gb|ACU19437.1|
gnl|UG|Gma#S47431307	243	435	0	276.7538268	0.001	-18.07824374	Down	1.04E-128	4.36E-127	-	-	-	gi|255638248|gb|ACU19437.1|
gnl|UG|Gma#S45569039	570	667	0	180.9096068	0.001	-17.4649095	Down	5.72E-197	3.56E-195	-	-	-	gi|255630230|gb|ACU15470.1|
gnl|UG|Gma#S4903337	343	356	0	160.4599045	0.001	-17.29185332	Down	1.83E-105	6.24E-104	-	-	-	-
gnl|UG|Gma#S5131189	317	293	0	142.8956504	0.001	-17.12460248	Down	6.28E-87	1.80E-85	-	-	-	gi|255578121|ref|XP_002529930.1|
gnl|UG|Gma#S22951850	709	388	0	84.60502182	0.001	-16.36845568	Down	7.02E-115	2.55E-113	-	-	GO:0009607//response to biotic stimulus	gi|255632844|gb|ACU16775.1|
gnl|UG|Gma#S5126981	742	367	0	76.46678138	0.001	-16.22254553	Down	1.06E-108	3.72E-107	-	GO:0046914//transition metal ion binding;GO:0016641//oxidoreductase activity, acting on the CH-NH2 group of donors, oxygen as acceptor;GO:0048037//cofactor binding	GO:0006807//nitrogen compound metabolic process	gi|50871742|emb|CAH10210.1|
gnl|UG|Gma#S46522270	255	104	0	63.0527177	0.001	-15.94427093	Down	2.55E-31	2.62E-30	-	-	-	-
gnl|UG|Gma#S4995244	656	251	0	59.15351191	0.001	-15.8521762	Down	1.43E-74	3.49E-73	GO:0005618//cell wall	GO:0004091//carboxylesterase activity	GO:0071555	gi|225426987|ref|XP_002266321.1|
gnl|UG|Gma#S47244996	284	102	0	55.52550065	0.001	-15.76086288	Down	9.90E-31	9.94E-30	-	-	-	gi|13173149|gb|AAK14319.1|AF325188_1
gnl|UG|Gma#S46559943	193	69	0	55.27165045	0.001	-15.75425207	Down	5.07E-21	3.63E-20	GO:0005576//extracellular region;GO:0030312//external encapsulating structure	GO:0030246//carbohydrate binding;GO:0043167//ion binding;GO:0015925	GO:0010192//mucilage biosynthetic process;GO:0009664//plant-type cell wall organization;GO:0044238//primary metabolic process	gi|224083510|ref|XP_002307056.1|
gnl|UG|Gma#S47460377	259	91	0	54.31906423	0.001	-15.72917101	Down	1.71E-27	1.57E-26	-	GO:0004553//hydrolase activity, hydrolyzing O-glycosyl compounds	GO:0005975//carbohydrate metabolic process	gi|297744631|emb|CBI37893.3|
gnl|UG|Gma#S4883746	291	101	0	53.65856279	0.001	-15.71152079	Down	1.95E-30	1.94E-29	-	-	GO:0050896//response to stimulus	gi|255628359|gb|ACU14524.1|
gnl|UG|Gma#S47405142	241	77	0	49.39515289	0.001	-15.59208186	Down	2.25E-23	1.78E-22	-	-	-	-
gnl|UG|Gma#S46701378	255	73	0	44.25815762	0.001	-15.43365578	Down	3.37E-22	2.55E-21	-	-	-	-
gnl|UG|Gma#S47103154	250	70	0	43.2881158	0.001	-15.40168339	Down	2.58E-21	1.87E-20	-	-	-	-
gnl|UG|Gma#S4913852	299	80	0	41.36465915	0.001	-15.33611107	Down	2.94E-24	2.42E-23	-	-	-	-
gnl|UG|Gma#S4895052	456	109	0	36.95492342	0.001	-15.17347896	Down	8.63E-33	9.20E-32	-	-	-	gi|255630637|gb|ACU15678.1|
gnl|UG|Gma#S47362931	263	62	0	36.44572488	0.001	-15.15346197	Down	5.82E-19	3.80E-18	-	GO:0016798//hydrolase activity, acting on glycosyl bonds	GO:0008152//metabolic process	gi|87240831|gb|ABD32689.1|
gnl|UG|Gma#S47187630	262	61	0	35.99475278	0.001	-15.13549899	Down	1.15E-18	7.37E-18	-	GO:0016741//transferase activity, transferring one-carbon groups	GO:0009069//serine family amino acid metabolic process	gi|222142533|gb|ACM45953.1|
gnl|UG|Gma#S47469306	280	62	0	34.23294872	0.001	-15.06309795	Down	5.82E-19	3.80E-18	-	GO:0046872//metal ion binding;GO:0016682//oxidoreductase activity, acting on diphenols and related substances as donors, oxygen as acceptor	GO:0003006//reproductive developmental process;GO:0008152//metabolic process;GO:0010038//response to metal ion	gi|84626066|gb|ABC59623.1|
gnl|UG|Gma#S5033302	536	118	0	34.03516568	0.001	-15.05473851	Down	1.94E-35	2.22E-34	GO:0043231//intracellular membrane-bounded organelle	GO:0003676//nucleic acid binding	GO:0010468//regulation of gene expression	gi|255536853|ref|XP_002509493.1|
gnl|UG|Gma#S15929855	573	126	0	33.99590246	0.001	-15.05307325	Down	8.59E-38	1.05E-36	GO:0031224//intrinsic to membrane;GO:0005626//insoluble fraction;GO:0031410//cytoplasmic vesicle	-	GO:0009725//response to hormone stimulus;GO:0006970//response to osmotic stress	gi|255628709|gb|ACU14699.1|
gnl|UG|Gma#S53085771	1047	230	0	33.96188646	0.001	-15.05162898	Down	2.16E-68	4.81E-67	-	-	-	gi|255645920|gb|ACU23449.1|
gnl|UG|Gma#S39300183	878	191	0	33.63175284	0.001	-15.03753635	Down	6.45E-57	1.18E-55	-	-	-	gi|255634696|gb|ACU17710.1|
gnl|UG|Gma#S46597036	258	50	0	29.96132046	0.001	-14.87081359	Down	1.97E-15	1.08E-14	-	-	-	-
gnl|UG|Gma#S5130511	324	62	0	29.58402976	0.001	-14.85253096	Down	5.82E-19	3.79E-18	-	-	-	-
gnl|UG|Gma#S5145876	647	117	0	27.95710725	0.001	-14.77092747	Down	3.82E-35	4.35E-34	-	-	-	-
gnl|UG|Gma#S46488213	250	45	0	27.82807445	0.001	-14.76425346	Down	5.84E-14	2.92E-13	-	-	-	-
gnl|UG|Gma#S15848873	679	122	0	27.777983	0.001	-14.76165423	Down	1.29E-36	1.53E-35	-	-	-	gi|224099971|ref|XP_002311691.1|
gnl|UG|Gma#S46592252	271	48	0	27.38309909	0.001	-14.74099811	Down	7.65E-15	4.05E-14	-	-	-	-
gnl|UG|Gma#S15920993	390	69	0	27.35238087	0.001	-14.7393788	Down	5.07E-21	3.63E-20	GO:0015630//microtubule cytoskeleton;GO:0009536//plastid	GO:0003774//motor activity;GO:0032559//adenyl ribonucleotide binding	GO:0007349//cellularization;GO:0048229//gametophyte development;GO:0000226//microtubule cytoskeleton organization;GO:0033206//cytokinesis after meiosis	gi|297734244|emb|CBI15491.3|
gnl|UG|Gma#S4963240	475	81	0	26.36343895	0.001	-14.68625095	Down	1.49E-24	1.24E-23	-	-	-	gi|255635692|gb|ACU18195.1|
gnl|UG|Gma#S47131201	242	41	0	26.19263205	0.001	-14.67687342	Down	8.78E-13	4.06E-12	GO:0031410//cytoplasmic vesicle	GO:0016209//antioxidant activity;GO:0005506//iron ion binding;GO:0003824//catalytic activity	GO:0006950//response to stress;GO:0008152//metabolic process	gi|224117952|ref|XP_002331521.1|
gnl|UG|Gma#S5109145	420	70	0	25.7667356	0.001	-14.65322215	Down	2.58E-21	1.87E-20	GO:0044464//cell part	GO:0015291//secondary active transmembrane transporter activity	GO:0015893//drug transport	gi|296087229|emb|CBI33603.3|
gnl|UG|Gma#S21538865	752	125	0	25.69820705	0.001	-14.64938009	Down	1.69E-37	2.05E-36	-	-	GO:0000003//reproduction	gi|217072656|gb|ACJ84688.1|
gnl|UG|Gma#S4993833	726	119	0	25.34083914	0.001	-14.62917668	Down	9.86E-36	1.14E-34	-	GO:0004857//enzyme inhibitor activity	-	gi|224069216|ref|XP_002326303.1|
gnl|UG|Gma#S46753254	138	22	0	24.64644275	0.001	-14.58909182	Down	3.42E-07	1.02E-06	-	-	-	-
gnl|UG|Gma#S4890048	514	81	0	24.3631002	0.001	-14.57241011	Down	1.49E-24	1.24E-23	-	GO:0004871//signal transducer activity;GO:0004713//protein tyrosine kinase activity;GO:0032559//adenyl ribonucleotide binding	GO:0006464//protein modification process	gi|224126397|ref|XP_002319828.1|
gnl|UG|Gma#S48531006	371	58	0	24.1693369	0.001	-14.56089027	Down	8.74E-18	5.38E-17	-	-	-	gi|161318163|gb|ABX60411.1|
gnl|UG|Gma#S53087567	1165	177	0	23.48864653	0.001	-14.51967596	Down	8.48E-53	1.43E-51	-	GO:0005488//binding;GO:0033764	GO:0008202//steroid metabolic process	gi|255640702|gb|ACU20635.1|
gnl|UG|Gma#S47323272	245	36	0	22.71679547	0.001	-14.47147172	Down	2.60E-11	1.08E-10	-	-	-	-
gnl|UG|Gma#S48312701	1433	210	0	22.65602711	0.001	-14.46760728	Down	1.66E-62	3.30E-61	-	GO:0008168//methyltransferase activity	-	gi|87240858|gb|ABD32716.1|
gnl|UG|Gma#S4921765	321	46	0	22.1545764	0.001	-14.43531712	Down	2.97E-14	1.51E-13	-	GO:0016814//hydrolase activity, acting on carbon-nitrogen (but not peptide) bonds, in cyclic amidines;GO:0046914//transition metal ion binding	-	gi|255625685|gb|ACU13187.1|
gnl|UG|Gma#S4902648	403	56	0	21.48293588	0.001	-14.39090355	Down	3.39E-17	2.03E-16	-	-	-	-
gnl|UG|Gma#S5099900	287	36	0	19.39238637	0.001	-14.24320273	Down	2.60E-11	1.08E-10	-	-	-	-
gnl|UG|Gma#S47399376	121	15	0	19.16534053	0.001	-14.22621201	Down	3.92E-05	9.39E-05	-	-	-	-
gnl|UG|Gma#S4934298	739	91	0	19.0373987	0.001	-14.21654874	Down	1.71E-27	1.57E-26	-	GO:0060089//molecular transducer activity;GO:0016628//oxidoreductase activity, acting on the CH-CH group of donors, NAD or NADP as acceptor	GO:0008152//metabolic process;GO:0023060	gi|255629219|gb|ACU14954.1|
gnl|UG|Gma#S6673284	594	73	0	18.99971413	0.001	-14.21369009	Down	3.37E-22	2.55E-21	-	-	-	gi|14916530|sp|Q39837.3|ALB1_SOYBN
gnl|UG|Gma#S22951854	912	107	0	18.13842572	0.001	-14.14676163	Down	3.35E-32	3.51E-31	-	-	-	-
gnl|UG|Gma#S47354992	188	22	0	18.09153776	0.001	-14.14302742	Down	3.42E-07	1.02E-06	-	-	-	gi|255560259|ref|XP_002521147.1|
gnl|UG|Gma#S46720926	218	24	0	17.02022902	0.001	-14.05496283	Down	8.82E-08	2.78E-07	-	-	-	-
gnl|UG|Gma#S5874124	494	53	0	16.58668405	0.001	-14.01773788	Down	2.59E-16	1.48E-15	GO:0044464//cell part	GO:0016757//transferase activity, transferring glycosyl groups	-	gi|255632175|gb|ACU16447.1|
gnl|UG|Gma#S47259041	261	28	0	16.58548498	0.001	-14.01763358	Down	5.87E-09	2.04E-08	-	-	-	gi|92882347|gb|ABE86678.1|
gnl|UG|Gma#S47076500	309	33	0	16.51072378	0.001	-14.01111574	Down	1.98E-10	7.73E-10	-	-	-	-
gnl|UG|Gma#S47467973	122	13	0	16.47381456	0.001	-14.00788703	Down	0.000152001	0.000337018	-	-	-	-
gnl|UG|Gma#S39309243	804	85	0	16.34457109	0.001	-13.9965239	Down	9.94E-26	8.57E-25	GO:0031410//cytoplasmic vesicle	GO:0030554//adenyl nucleotide binding;GO:0016645//oxidoreductase activity, acting on the CH-NH group of donors	GO:0006725//cellular aromatic compound metabolic process;GO:0006091//generation of precursor metabolites and energy	gi|255644805|gb|ACU22904.1|
gnl|UG|Gma#S47703991	339	35	0	15.96169462	0.001	-13.96232621	Down	5.11E-11	2.08E-10	-	-	-	-
gnl|UG|Gma#S21538249	813	83	0	15.78331406	0.001	-13.94611254	Down	3.85E-25	3.25E-24	-	-	-	gi|57545995|gb|AAW51884.1|
gnl|UG|Gma#S47176004	255	26	0	15.76317942	0.001	-13.94427093	Down	2.27E-08	7.55E-08	-	-	-	-
gnl|UG|Gma#S46473049	263	26	0	15.28369108	0.001	-13.89970538	Down	2.27E-08	7.55E-08	-	-	-	-
gnl|UG|Gma#S47295410	244	24	0	15.20659806	0.001	-13.89240982	Down	8.82E-08	2.78E-07	GO:0030312//external encapsulating structure	GO:0004553//hydrolase activity, hydrolyzing O-glycosyl compounds	GO:0044238//primary metabolic process	gi|87240831|gb|ABD32689.1|
gnl|UG|Gma#S46735274	122	12	0	15.20659806	0.001	-13.89240982	Down	0.000299276	0.000637742	-	-	-	-
gnl|UG|Gma#S47059824	276	27	0	15.1239535	0.001	-13.8845477	Down	1.16E-08	3.92E-08	-	-	-	-
gnl|UG|Gma#S5145893	678	66	0	15.04959778	0.001	-13.87743731	Down	3.87E-20	2.66E-19	GO:0044464//cell part	-	GO:0006950//response to stress	gi|255553177|ref|XP_002517631.1|
gnl|UG|Gma#S5038181	578	56	0	14.97858678	0.001	-13.87061389	Down	3.39E-17	2.03E-16	GO:0043231//intracellular membrane-bounded organelle	GO:0046527//glucosyltransferase activity	-	gi|225443288|ref|XP_002274399.1|
gnl|UG|Gma#S4861549	230	22	0	14.78786565	0.001	-13.85212622	Down	3.42E-07	1.02E-06	-	-	-	gi|255579612|ref|XP_002530647.1|
gnl|UG|Gma#S46716977	273	26	0	14.72384891	0.001	-13.84586723	Down	2.27E-08	7.56E-08	-	-	-	-
gnl|UG|Gma#S47271903	231	22	0	14.72384891	0.001	-13.84586723	Down	3.42E-07	1.02E-06	-	-	-	-
gnl|UG|Gma#S46483091	200	19	0	14.68703929	0.001	-13.84225598	Down	2.61E-06	7.10E-06	-	-	-	-
gnl|UG|Gma#S39300751	654	62	0	14.65630832	0.001	-13.83923414	Down	5.82E-19	3.80E-18	-	-	-	gi|255626465|gb|ACU13577.1|
gnl|UG|Gma#S46785175	265	25	0	14.58494468	0.001	-13.83219229	Down	4.48E-08	1.45E-07	-	-	-	-
gnl|UG|Gma#S5138812	437	41	0	14.5048443	0.001	-13.82424719	Down	8.78E-13	4.06E-12	-	GO:0003676//nucleic acid binding;GO:0034061	GO:0006259//DNA metabolic process	gi|255547882|ref|XP_002514998.1|
gnl|UG|Gma#S52645194	843	79	0	14.48805774	0.001	-13.82257658	Down	5.79E-24	4.71E-23	-	-	-	gi|806310|gb|AAA66288.1|
gnl|UG|Gma#S47031766	205	19	0	14.32881882	0.001	-13.80663207	Down	2.61E-06	7.10E-06	-	-	-	-
gnl|UG|Gma#S46726319	173	16	0	14.29830415	0.001	-13.80355643	Down	1.99E-05	4.95E-05	-	-	-	-
gnl|UG|Gma#S47265834	218	20	0	14.18352418	0.001	-13.79192842	Down	1.33E-06	3.71E-06	-	-	-	-
gnl|UG|Gma#S47309281	273	25	0	14.15754703	0.001	-13.7892837	Down	4.48E-08	1.45E-07	-	-	-	-
gnl|UG|Gma#S47312489	264	24	0	14.05458305	0.001	-13.77875303	Down	8.82E-08	2.78E-07	-	-	-	-
gnl|UG|Gma#S47450549	254	23	0	13.99925005	0.001	-13.77306192	Down	1.74E-07	5.31E-07	-	-	-	gi|87240831|gb|ABD32689.1|
gnl|UG|Gma#S46767026	266	24	0	13.9489095	0.001	-13.76786472	Down	8.82E-08	2.78E-07	-	-	-	-
gnl|UG|Gma#S36150470	732	66	0	13.93938155	0.001	-13.76687893	Down	3.87E-20	2.66E-19	GO:0043231//intracellular membrane-bounded organelle	GO:0003676//nucleic acid binding;GO:0001071	GO:0045926//negative regulation of growth;GO:0048437//floral organ development;GO:0009743//response to carbohydrate stimulus;GO:0010468//regulation of gene expression;GO:0048559	gi|226499254|ref|NP_001146214.1|
gnl|UG|Gma#S4914553	278	25	0	13.90291489	0.001	-13.76309977	Down	4.48E-08	1.45E-07	-	-	-	-
gnl|UG|Gma#S53090286	802	71	0	13.68657028	0.001	-13.74047335	Down	1.31E-21	9.62E-21	-	GO:0004553//hydrolase activity, hydrolyzing O-glycosyl compounds	GO:0008152//metabolic process	gi|255635402|gb|ACU18054.1|
gnl|UG|Gma#S47110363	275	22	0	12.36803309	0.001	-13.59432846	Down	3.42E-07	1.02E-06	-	-	-	-
gnl|UG|Gma#S47160865	226	18	0	12.31330728	0.001	-13.58793069	Down	5.14E-06	1.36E-05	-	-	-	-
gnl|UG|Gma#S4960072	330	26	0	12.18063865	0.001	-13.57230216	Down	2.27E-08	7.55E-08	-	-	-	-
gnl|UG|Gma#S5125930	745	58	0	12.03600535	0.001	-13.55506903	Down	8.74E-18	5.38E-17	-	-	-	gi|169666736|gb|ACA63936.1|
gnl|UG|Gma#S53090467	676	52	0	11.89233951	0.001	-13.53774494	Down	5.09E-16	2.88E-15	-	-	-	gi|255635050|gb|ACU17883.1|
gnl|UG|Gma#S47049870	221	17	0	11.89233951	0.001	-13.53774494	Down	1.01E-05	2.59E-05	-	-	-	-
gnl|UG|Gma#S47105712	273	21	0	11.89233951	0.001	-13.53774494	Down	6.73E-07	1.95E-06	-	-	-	-
gnl|UG|Gma#S4993197	663	50	0	11.65915638	0.001	-13.50917578	Down	1.97E-15	1.08E-14	GO:0044444//cytoplasmic part	GO:0016755;GO:0046914//transition metal ion binding;GO:0016614//oxidoreductase activity, acting on CH-OH group of donors	GO:0010038//response to metal ion;GO:0052482;GO:0043043//peptide biosynthetic process;GO:0002376//immune system process;GO:0019762//glucosinolate catabolic process;GO:0009699//phenylpropanoid biosynthetic process	gi|255555158|ref|XP_002518616.1|
gnl|UG|Gma#S19677803	606	45	0	11.48022873	0.001	-13.48686377	Down	5.84E-14	2.92E-13	-	-	-	gi|255642283|gb|ACU21406.1|
gnl|UG|Gma#S46839063	256	19	0	11.47424945	0.001	-13.48611217	Down	2.61E-06	7.10E-06	-	-	-	-
gnl|UG|Gma#S46455945	257	19	0	11.42960256	0.001	-13.48048762	Down	2.61E-06	7.10E-06	-	-	-	-
gnl|UG|Gma#S39301960	826	61	0	11.41722183	0.001	-13.47892402	Down	1.15E-18	7.36E-18	GO:0031224//intrinsic to membrane	GO:0046914//transition metal ion binding	-	gi|255627039|gb|ACU13864.1|
gnl|UG|Gma#S45533553	742	54	0	11.25124304	0.001	-13.45779678	Down	1.31E-16	7.67E-16	-	GO:0004030//aldehyde dehydrogenase [NAD(P)+] activity	GO:0009698//phenylpropanoid metabolic process	gi|255546541|ref|XP_002514330.1|
gnl|UG|Gma#S47231125	262	19	0	11.21148037	0.001	-13.45268917	Down	2.61E-06	7.10E-06	GO:0043231//intracellular membrane-bounded organelle	GO:0003676//nucleic acid binding;GO:0001071	GO:0010468//regulation of gene expression;GO:0006351//transcription, DNA-dependent;GO:0003006//reproductive developmental process	gi|110931736|gb|ABH02867.1|
gnl|UG|Gma#S47692575	652	47	0	11.14450834	0.001	-13.44404535	Down	1.51E-14	7.82E-14	GO:0044464//cell part	GO:0016787//hydrolase activity	GO:0044238//primary metabolic process	gi|255646175|gb|ACU23573.1|
gnl|UG|Gma#S47305828	225	16	0	10.99380719	0.001	-13.42440346	Down	1.99E-05	4.95E-05	-	-	-	-
gnl|UG|Gma#S34179449	551	39	0	10.942679	0.001	-13.41767836	Down	3.40E-12	1.51E-11	-	GO:0004553//hydrolase activity, hydrolyzing O-glycosyl compounds;GO:0043167//ion binding	GO:0006026	gi|151558784|emb|CAO78600.1|
gnl|UG|Gma#S53035173	1029	72	0	10.81752165	0.001	-13.40108239	Down	6.64E-22	4.96E-21	GO:0043231//intracellular membrane-bounded organelle	GO:0004713//protein tyrosine kinase activity;GO:0032559//adenyl ribonucleotide binding	GO:0006464//protein modification process	gi|223452490|gb|ACM89572.1|
gnl|UG|Gma#S53085789	1335	92	0	10.6541109	0.001	-13.37912258	Down	8.67E-28	8.03E-27	GO:0005576//extracellular region;GO:0030312//external encapsulating structure	GO:0016798//hydrolase activity, acting on glycosyl bonds;GO:0016758//transferase activity, transferring hexosyl groups	GO:0044042//glucan metabolic process	gi|255645885|gb|ACU23432.1|
gnl|UG|Gma#S4889096	422	29	0	10.62419904	0.001	-13.37506646	Down	2.98E-09	1.06E-08	-	GO:0046872//metal ion binding;GO:0016831//carboxy-lyase activity;GO:0019842//vitamin binding	GO:0006950//response to stress	gi|255547177|ref|XP_002514646.1|
gnl|UG|Gma#S46860472	233	16	0	10.61633741	0.001	-13.37399851	Down	1.99E-05	4.95E-05	-	-	-	-
gnl|UG|Gma#S45539838	570	39	0	10.57792303	0.001	-13.36876876	Down	3.40E-12	1.51E-11	-	-	-	-
gnl|UG|Gma#S15937697	645	44	0	10.5463848	0.001	-13.36446092	Down	1.15E-13	5.63E-13	-	-	-	-
gnl|UG|Gma#S21538020	699	46	0	10.17399002	0.001	-13.31259796	Down	2.97E-14	1.51E-13	GO:0043231//intracellular membrane-bounded organelle	GO:0016791//phosphatase activity	-	gi|255562534|ref|XP_002522273.1|
gnl|UG|Gma#S47202792	276	18	0	10.08263567	0.001	-13.2995852	Down	5.14E-06	1.36E-05	-	-	-	-
gnl|UG|Gma#S23065157	966	63	0	10.08263567	0.001	-13.2995852	Down	2.95E-19	1.96E-18	GO:0009536//plastid	GO:0005099//Ras GTPase activator activity	GO:0032318//regulation of Ras GTPase activity	gi|255567037|ref|XP_002524501.1|
gnl|UG|Gma#S47701204	814	53	0	10.06612029	0.001	-13.29722012	Down	2.59E-16	1.48E-15	-	GO:0070011//peptidase activity, acting on L-amino acid peptides	GO:0009725//response to hormone stimulus;GO:0010101;GO:0008152//metabolic process	gi|296090005|emb|CBI39824.3|
gnl|UG|Gma#S47073767	268	17	0	9.806742653	0.001	-13.2595583	Down	1.01E-05	2.59E-05	-	-	-	-
gnl|UG|Gma#S5115407	572	36	0	9.73009596	0.001	-13.24823832	Down	2.60E-11	1.08E-10	-	-	GO:0010468//regulation of gene expression	gi|224058599|ref|XP_002299559.1|
gnl|UG|Gma#S15937457	352	22	0	9.662525849	0.001	-13.23818465	Down	3.42E-07	1.02E-06	-	-	-	gi|255648006|gb|ACU24459.1|
gnl|UG|Gma#S5115683	450	28	0	9.61958129	0.001	-13.23175838	Down	5.87E-09	2.04E-08	-	-	-	-
gnl|UG|Gma#S47716377	596	37	0	9.597676682	0.001	-13.2284695	Down	1.32E-11	5.60E-11	-	-	-	gi|224087355|ref|XP_002308133.1|
gnl|UG|Gma#S48527060	597	36	0	9.322638005	0.001	-13.18652253	Down	2.60E-11	1.08E-10	GO:0031224//intrinsic to membrane;GO:0044459//plasma membrane part;GO:0012505//endomembrane system	GO:0015562//efflux transmembrane transporter activity;GO:0015294//solute:cation symporter activity	GO:0060918//auxin transport;GO:0048588//developmental cell growth;GO:0009606//tropism;GO:0010015//root morphogenesis;GO:0000578//embryonic axis specification;GO:0000904//cell morphogenesis involved in differentiation	gi|25986771|gb|AAM55297.1|
gnl|UG|Gma#S4998708	316	19	0	9.295594488	0.001	-13.18233142	Down	2.61E-06	7.10E-06	GO:0044444//cytoplasmic part	GO:0016412//serine O-acyltransferase activity	GO:0006790//sulfur metabolic process;GO:0006563//L-serine metabolic process	gi|224081471|ref|XP_002306423.1|
gnl|UG|Gma#S47364978	267	16	0	9.26444426	0.001	-13.17748872	Down	1.99E-05	4.95E-05	-	-	-	-
gnl|UG|Gma#S36151149	827	49	0	9.16012124	0.001	-13.16115098	Down	3.89E-15	2.09E-14	-	GO:0005515//protein binding	-	gi|224121274|ref|XP_002318542.1|
gnl|UG|Gma#S4870673	220	13	0	9.135478985	0.001	-13.15726466	Down	0.000152001	0.00033727	-	-	-	-
gnl|UG|Gma#S4908669	220	13	0	9.135478985	0.001	-13.15726466	Down	0.000152001	0.000337068	-	-	-	-
gnl|UG|Gma#S46714555	271	16	0	9.127699695	0.001	-13.15603561	Down	1.99E-05	4.95E-05	-	-	-	-
gnl|UG|Gma#S46513217	255	15	0	9.094141976	0.001	-13.15072181	Down	3.92E-05	9.39E-05	-	-	-	gi|224145568|ref|XP_002325689.1|
gnl|UG|Gma#S47122671	260	15	0	8.91925463	0.001	-13.12270744	Down	3.92E-05	9.38E-05	-	GO:0016301//kinase activity	GO:0007186//G-protein coupled receptor protein signaling pathway	gi|255553919|ref|XP_002518000.1|
gnl|UG|Gma#S47358689	261	15	0	8.885081241	0.001	-13.11716925	Down	3.92E-05	9.39E-05	-	-	-	gi|255569432|ref|XP_002525683.1|
gnl|UG|Gma#S4871539	314	18	0	8.862444091	0.001	-13.11348891	Down	5.14E-06	1.36E-05	-	-	-	-
gnl|UG|Gma#S4991214	528	30	0	8.784114408	0.001	-13.10068113	Down	1.51E-09	5.55E-09	-	-	-	gi|255631054|gb|ACU15891.1|
gnl|UG|Gma#S46575449	213	12	0	8.709882456	0.001	-13.08843753	Down	0.000299276	0.000639213	-	-	-	-
gnl|UG|Gma#S46841577	272	15	0	8.525758102	0.001	-13.05761241	Down	3.92E-05	9.39E-05	-	-	-	-
gnl|UG|Gma#S23068653	762	42	0	8.521282639	0.001	-13.05685489	Down	4.46E-13	2.11E-12	-	-	-	gi|255537091|ref|XP_002509612.1|
gnl|UG|Gma#S39309380	820	45	0	8.484169038	0.001	-13.05055765	Down	5.84E-14	2.92E-13	GO:0031410//cytoplasmic vesicle	GO:0005488//binding;GO:0016628//oxidoreductase activity, acting on the CH-CH group of donors, NAD or NADP as acceptor;GO:0016772//transferase activity, transferring phosphorus-containing groups	GO:0023060;GO:0008152//metabolic process	gi|255635658|gb|ACU18178.1|
gnl|UG|Gma#S46428534	241	13	0	8.339441397	0.001	-13.02573504	Down	0.000152001	0.000337169	-	-	-	gi|255568832|ref|XP_002525387.1|
gnl|UG|Gma#S5141824	487	26	0	8.253820849	0.001	-13.01084641	Down	2.27E-08	7.55E-08	-	-	-	-
gnl|UG|Gma#S46815917	281	15	0	8.252691117	0.001	-13.01064893	Down	3.92E-05	9.40E-05	-	GO:0046914//transition metal ion binding;GO:0003676//nucleic acid binding;GO:0001071	GO:0010468//regulation of gene expression;GO:0009725//response to hormone stimulus;GO:0071555;GO:0051726//regulation of cell cycle;GO:0010557//positive regulation of macromolecule biosynthetic process	gi|112363356|gb|ABI16002.1|
gnl|UG|Gma#S46601577	302	16	0	8.190750389	0.001	-12.99977991	Down	1.99E-05	4.95E-05	-	-	-	-
gnl|UG|Gma#S47125236	228	12	0	8.136863873	0.001	-12.99025714	Down	0.000299276	0.000639259	-	-	-	-
gnl|UG|Gma#S46520115	285	15	0	8.136863873	0.001	-12.99025714	Down	3.92E-05	9.40E-05	-	-	-	-
gnl|UG|Gma#S48314423	2069	108	0	8.070007089	0.001	-12.97835423	Down	1.70E-32	1.79E-31	-	-	-	gi|297744657|emb|CBI37919.3|
gnl|UG|Gma#S46678185	251	13	0	8.007192736	0.001	-12.96708082	Down	0.000152001	0.000337144	-	-	-	-
gnl|UG|Gma#S46720013	252	13	0	7.975418161	0.001	-12.96134445	Down	0.000152001	0.000337396	-	-	-	gi|225445074|ref|XP_002280341.1|
gnl|UG|Gma#S47484257	275	14	0	7.87056651	0.001	-12.94225177	Down	7.72E-05	0.000178613	GO:0044464//cell part	-	GO:0015833//peptide transport	gi|87241322|gb|ABD33180.1|
gnl|UG|Gma#S47154506	295	15	0	7.861037979	0.001	-12.9405041	Down	3.92E-05	9.40E-05	-	-	-	-
gnl|UG|Gma#S5144083	577	29	0	7.770211428	0.001	-12.92373814	Down	2.98E-09	1.06E-08	GO:0005618//cell wall;GO:0005576//extracellular region;GO:0031410//cytoplasmic vesicle;GO:0009536//plastid	GO:0015926//glucosidase activity;GO:0005488//binding	GO:0000272//polysaccharide catabolic process;GO:0010038//response to metal ion	gi|224111694|ref|XP_002315944.1|
gnl|UG|Gma#S47269104	279	14	0	7.757726847	0.001	-12.92141826	Down	7.72E-05	0.00017846	GO:0044464//cell part	GO:0015291//secondary active transmembrane transporter activity	GO:0015893//drug transport	gi|297738747|emb|CBI27992.3|
gnl|UG|Gma#S39312338	501	25	0	7.714591496	0.001	-12.91337405	Down	4.48E-08	1.45E-07	-	GO:0004553//hydrolase activity, hydrolyzing O-glycosyl compounds	GO:0005975//carbohydrate metabolic process	gi|255631534|gb|ACU16134.1|
gnl|UG|Gma#S5001876	523	26	0	7.685680217	0.001	-12.90795724	Down	2.27E-08	7.55E-08	-	GO:0030246//carbohydrate binding;GO:0004702//receptor signaling protein serine/threonine kinase activity;GO:0032559//adenyl ribonucleotide binding	GO:0006464//protein modification process;GO:0008037//cell recognition	gi|224122814|ref|XP_002330370.1|
gnl|UG|Gma#S45536895	695	34	0	7.563185701	0.001	-12.88477833	Down	1.01E-10	4.01E-10	-	GO:0004672//protein kinase activity;GO:0000166//nucleotide binding	GO:0006952//defense response;GO:0006468//protein amino acid phosphorylation	gi|224126397|ref|XP_002319828.1|
gnl|UG|Gma#S47264972	266	13	0	7.555659311	0.001	-12.88334194	Down	0.000152001	0.00033732	-	-	-	gi|224143464|ref|XP_002324965.1|
gnl|UG|Gma#S21568277	699	34	0	7.519905668	0.001	-12.87649885	Down	1.01E-10	4.01E-10	GO:0043231//intracellular membrane-bounded organelle	GO:0003677//DNA binding;GO:0001071	GO:0010468//regulation of gene expression;GO:0006351//transcription, DNA-dependent	gi|225431419|ref|XP_002279961.1|
gnl|UG|Gma#S47187086	288	14	0	7.515297883	0.001	-12.87561457	Down	7.72E-05	0.000178474	-	-	-	-
gnl|UG|Gma#S46491057	271	13	0	7.416256002	0.001	-12.85647533	Down	0.000152001	0.000337548	-	-	-	gi|302143524|emb|CBI22085.3|
gnl|UG|Gma#S47454393	251	12	0	7.391254833	0.001	-12.8516036	Down	0.000299276	0.000638339	-	-	-	-
gnl|UG|Gma#S46473600	273	13	0	7.361924457	0.001	-12.84586723	Down	0.000152001	0.000337497	-	-	-	-
gnl|UG|Gma#S47223265	255	12	0	7.275313581	0.001	-12.82879372	Down	0.000299276	0.000638523	-	-	-	gi|217073748|gb|ACJ85234.1|
gnl|UG|Gma#S23068686	744	35	0	7.272868919	0.001	-12.82830886	Down	5.11E-11	2.08E-10	-	-	GO:0048827//phyllome development;GO:0050789//regulation of biological process	gi|124360643|gb|ABN08632.1|
gnl|UG|Gma#S39318532	835	39	0	7.220857641	0.001	-12.81795448	Down	3.40E-12	1.51E-11	GO:0031410//cytoplasmic vesicle	GO:0016209//antioxidant activity;GO:0005506//iron ion binding;GO:0003824//catalytic activity	GO:0006950//response to stress;GO:0008152//metabolic process	gi|255632693|gb|ACU16698.1|
gnl|UG|Gma#S46798806	257	12	0	7.218696354	0.001	-12.8175226	Down	0.000299276	0.000638109	GO:0043231//intracellular membrane-bounded organelle	GO:0003676//nucleic acid binding;GO:0001071	GO:0010468//regulation of gene expression;GO:0006351//transcription, DNA-dependent	gi|255537968|ref|XP_002510049.1|
gnl|UG|Gma#S47282006	263	12	0	7.054011266	0.001	-12.78422816	Down	0.000299276	0.000638753	-	-	-	-
gnl|UG|Gma#S47700236	465	21	0	6.981954162	0.001	-12.76941517	Down	6.73E-07	1.95E-06	-	-	-	-
gnl|UG|Gma#S4914657	402	18	0	6.922406579	0.001	-12.75705796	Down	5.14E-06	1.36E-05	GO:0043231//intracellular membrane-bounded organelle	GO:0004175//endopeptidase activity	GO:0008219//cell death;GO:0019538//protein metabolic process	gi|296086208|emb|CBI31649.3|
gnl|UG|Gma#S5050124	381	17	0	6.898181184	0.001	-12.75200031	Down	1.01E-05	2.59E-05	-	-	-	gi|224122832|ref|XP_002318927.1|
gnl|UG|Gma#S21538842	853	38	0	6.887239996	0.001	-12.74971024	Down	6.70E-12	2.90E-11	-	-	-	-
gnl|UG|Gma#S47725805	522	23	0	6.811895618	0.001	-12.73384061	Down	1.74E-07	5.32E-07	-	-	-	-
gnl|UG|Gma#S47204699	273	12	0	6.795622575	0.001	-12.73039001	Down	0.000299276	0.000638891	-	GO:0003824//catalytic activity	-	gi|297804084|ref|XP_002869926.1|
gnl|UG|Gma#S4885223	366	16	0	6.758488026	0.001	-12.72248481	Down	1.99E-05	4.95E-05	-	-	-	-
gnl|UG|Gma#S47283957	278	12	0	6.673399148	0.001	-12.70420608	Down	0.000299276	0.000637972	GO:0016020//membrane;GO:0043231//intracellular membrane-bounded organelle	GO:0015926//glucosidase activity	GO:0044238//primary metabolic process	gi|255572557|ref|XP_002527212.1|
gnl|UG|Gma#S52655541	535	23	0	6.646372921	0.001	-12.69835153	Down	1.74E-07	5.31E-07	-	-	-	gi|255633890|gb|ACU17306.1|
gnl|UG|Gma#S5082875	575	24	0	6.452886828	0.001	-12.65572901	Down	8.82E-08	2.78E-07	GO:0031224//intrinsic to membrane	GO:0015291//secondary active transmembrane transporter activity	GO:0015698//inorganic anion transport	gi|227121304|gb|ACP19342.1|
gnl|UG|Gma#S39303376	772	32	0	6.408307299	0.001	-12.64572762	Down	3.90E-10	1.49E-09	-	-	-	gi|255626623|gb|ACU13656.1|
gnl|UG|Gma#S53086631	852	35	0	6.350955957	0.001	-12.63275805	Down	5.11E-11	2.08E-10	GO:0043231//intracellular membrane-bounded organelle;GO:0019866//organelle inner membrane	GO:0015179//L-amino acid transmembrane transporter activity	GO:0006970//response to osmotic stress;GO:0015809//arginine transport;GO:0006560//proline metabolic process;GO:0046907//intracellular transport	gi|255642545|gb|ACU21536.1|
gnl|UG|Gma#S47492826	294	12	0	6.310220963	0.001	-12.62347481	Down	0.000299276	0.000638477	GO:0016020//membrane	-	-	gi|15226267|ref|NP_178250.1|
gnl|UG|Gma#S36143182	738	30	0	6.284569658	0.001	-12.61759824	Down	1.51E-09	5.54E-09	-	GO:0016462//pyrophosphatase activity;GO:0032559//adenyl ribonucleotide binding	-	gi|255561048|ref|XP_002521536.1|
gnl|UG|Gma#S4952998	542	22	0	6.27529354	0.001	-12.61546723	Down	3.42E-07	1.02E-06	-	-	-	gi|255630230|gb|ACU15470.1|
gnl|UG|Gma#S5078038	567	23	0	6.271268981	0.001	-12.61454168	Down	1.74E-07	5.31E-07	-	-	-	-
gnl|UG|Gma#S53089030	799	32	0	6.191756239	0.001	-12.59613296	Down	3.90E-10	1.49E-09	-	-	-	gi|255637847|gb|ACU19243.1|
gnl|UG|Gma#S46572170	300	12	0	6.184016543	0.001	-12.59432846	Down	0.000299276	0.000637834	-	-	-	-
gnl|UG|Gma#S4878143	352	14	0	6.148880086	0.001	-12.58610796	Down	7.72E-05	0.000178515	-	-	-	-
gnl|UG|Gma#S15934077	707	28	0	6.122788657	0.001	-12.57997317	Down	5.87E-09	2.04E-08	GO:0000785//chromatin;GO:0009536//plastid;GO:0031981//nuclear lumen	GO:0003676//nucleic acid binding	GO:0034728	gi|55977041|sp|P68427.2|H32_PEA
gnl|UG|Gma#S5128108	765	30	0	6.062761317	0.001	-12.56575931	Down	1.51E-09	5.55E-09	-	GO:0004497//monooxygenase activity;GO:0005506//iron ion binding	-	gi|5915838|sp|O81971.1|C71D9_SOYBN
gnl|UG|Gma#S15921949	333	13	0	6.035451581	0.001	-12.559246	Down	0.000152001	0.000337523	-	-	-	-
gnl|UG|Gma#S4996491	516	20	0	5.992264093	0.001	-12.54888549	Down	1.33E-06	3.71E-06	-	GO:0003676//nucleic acid binding	GO:0010468//regulation of gene expression;GO:0009725//response to hormone stimulus;GO:0010556;GO:0071555;GO:0051726//regulation of cell cycle;GO:0048518//positive regulation of biological process	gi|37051131|dbj|BAC81662.1|
gnl|UG|Gma#S47713454	806	31	0	5.946169753	0.001	-12.53774494	Down	7.69E-10	2.88E-09	GO:0043231//intracellular membrane-bounded organelle	GO:0016788//hydrolase activity, acting on ester bonds	GO:0003006//reproductive developmental process	gi|297742436|emb|CBI34585.3|
gnl|UG|Gma#S39315545	741	28	0	5.841850986	0.001	-12.51220984	Down	5.87E-09	2.04E-08	GO:0044424//intracellular part	-	GO:0050896//response to stimulus	gi|123580|sp|P05477.1|HSP21_SOYBN
gnl|UG|Gma#S45564201	610	23	0	5.829195922	0.001	-12.50908118	Down	1.74E-07	5.31E-07	-	-	-	gi|255630627|gb|ACU15673.1|
gnl|UG|Gma#S48556485	585	22	0	5.814032648	0.001	-12.50532346	Down	3.42E-07	1.02E-06	-	GO:0046914//transition metal ion binding	-	gi|255552223|ref|XP_002517156.1|
gnl|UG|Gma#S15942196	594	22	0	5.725941244	0.001	-12.48329715	Down	3.42E-07	1.02E-06	-	-	-	gi|255551390|ref|XP_002516741.1|
gnl|UG|Gma#S34273468	654	24	0	5.673409673	0.001	-12.47000033	Down	8.82E-08	2.78E-07	GO:0043231//intracellular membrane-bounded organelle	GO:0003676//nucleic acid binding;GO:0001071	GO:0010468//regulation of gene expression;GO:0006351//transcription, DNA-dependent;GO:0003006//reproductive developmental process	gi|110931736|gb|ABH02867.1|
gnl|UG|Gma#S15927547	690	25	0	5.60146426	0.001	-12.45158829	Down	4.48E-08	1.45E-07	GO:0031224//intrinsic to membrane;GO:0043231//intracellular membrane-bounded organelle;GO:0043667	GO:0046914//transition metal ion binding;GO:0003824//catalytic activity	GO:0006633//fatty acid biosynthetic process;GO:0003006//reproductive developmental process	gi|224129430|ref|XP_002320584.1|
gnl|UG|Gma#S36144943	635	23	0	5.59970002	0.001	-12.45113383	Down	1.74E-07	5.31E-07	-	GO:0004674//protein serine/threonine kinase activity;GO:0000166//nucleotide binding	-	gi|255562072|ref|XP_002522044.1|
gnl|UG|Gma#S48312585	978	35	0	5.532734638	0.001	-12.43377702	Down	5.11E-11	2.08E-10	-	GO:0016791//phosphatase activity	-	gi|255641005|gb|ACU20782.1|
gnl|UG|Gma#S53088567	1528	54	0	5.463627182	0.001	-12.41564333	Down	1.31E-16	7.67E-16	-	-	-	gi|255638743|gb|ACU19676.1|
gnl|UG|Gma#S5015399	651	23	0	5.462072984	0.001	-12.41523288	Down	1.74E-07	5.32E-07	GO:0009536//plastid	-	-	gi|124360605|gb|ABN08604.1|
gnl|UG|Gma#S53087436	1078	38	0	5.449736286	0.001	-12.4119707	Down	6.70E-12	2.90E-11	GO:0016020//membrane	-	-	gi|255640967|gb|ACU20763.1|
gnl|UG|Gma#S39315865	683	24	0	5.432518193	0.001	-12.40740539	Down	8.82E-08	2.78E-07	GO:0016020//membrane	-	-	gi|255631652|gb|ACU16193.1|
gnl|UG|Gma#S4876535	434	15	0	5.343332267	0.001	-12.38352402	Down	3.92E-05	9.40E-05	GO:0044424//intracellular part	GO:0046914//transition metal ion binding;GO:0016702//oxidoreductase activity, acting on single donors with incorporation of molecular oxygen, incorporation of two atoms of oxygen	GO:0006633//fatty acid biosynthetic process	gi|152926332|gb|ABS32275.1|
gnl|UG|Gma#S5017060	463	16	0	5.342562889	0.001	-12.38331627	Down	1.99E-05	4.95E-05	GO:0043231//intracellular membrane-bounded organelle	GO:0030528//transcription regulator activity;GO:0003677//DNA binding;GO:0001071;GO:0005515//protein binding	GO:0006351//transcription, DNA-dependent	gi|145652365|gb|ABP88237.1|
gnl|UG|Gma#S45545738	732	25	0	5.28006877	0.001	-12.366341	Down	4.48E-08	1.45E-07	-	-	-	gi|255627499|gb|ACU14094.1|
gnl|UG|Gma#S34273426	557	19	0	5.273622726	0.001	-12.36457865	Down	2.61E-06	7.10E-06	GO:0043231//intracellular membrane-bounded organelle	GO:0003676//nucleic acid binding;GO:0001071	GO:0010468//regulation of gene expression	gi|110931820|gb|ABH02909.1|
gnl|UG|Gma#S4910065	471	16	0	5.251818721	0.001	-12.3586014	Down	1.99E-05	4.95E-05	-	-	-	-
gnl|UG|Gma#S21537364	775	26	0	5.18659452	0.001	-12.34057187	Down	2.27E-08	7.56E-08	-	-	-	gi|224078125|ref|XP_002305491.1|
gnl|UG|Gma#S19679573	605	20	0	5.110757474	0.001	-12.31932142	Down	1.33E-06	3.71E-06	-	GO:0003676//nucleic acid binding	GO:0010468//regulation of gene expression	gi|62546187|gb|AAX85980.1|
gnl|UG|Gma#S39311799	727	24	0	5.103727546	0.001	-12.3173356	Down	8.82E-08	2.78E-07	GO:0016020//membrane	-	-	gi|92870237|gb|ABE79564.1|
gnl|UG|Gma#S47723362	858	28	0	5.045234942	0.001	-12.30070574	Down	5.87E-09	2.04E-08	-	-	GO:0010468//regulation of gene expression	gi|219879368|gb|ACL51016.1|
gnl|UG|Gma#S39318626	644	21	0	5.041317834	0.001	-12.2995852	Down	6.73E-07	1.95E-06	-	-	-	gi|255630262|gb|ACU15486.1|
gnl|UG|Gma#S45562196	529	17	0	4.968255257	0.001	-12.27852358	Down	1.01E-05	2.59E-05	-	-	-	-
gnl|UG|Gma#S53086866	1251	40	0	4.943258628	0.001	-12.27124667	Down	1.73E-12	7.82E-12	-	-	-	gi|255642080|gb|ACU21306.1|
gnl|UG|Gma#S5053075	533	17	0	4.930970039	0.001	-12.26765577	Down	1.01E-05	2.59E-05	-	GO:0005488//binding;GO:0019787//small conjugating protein ligase activity	GO:0032446//protein modification by small protein conjugation	gi|224133504|ref|XP_002321584.1|
gnl|UG|Gma#S5129360	786	25	0	4.917315954	0.001	-12.26365534	Down	4.48E-08	1.45E-07	-	GO:0004672//protein kinase activity;GO:0000166//nucleotide binding	GO:0009987//cellular process	gi|166788441|dbj|BAG06676.1|
gnl|UG|Gma#S45533793	850	27	0	4.910836667	0.001	-12.26175312	Down	1.16E-08	3.93E-08	-	-	-	gi|224121274|ref|XP_002318542.1|
gnl|UG|Gma#S47701872	539	17	0	4.876079835	0.001	-12.25150603	Down	1.01E-05	2.59E-05	-	GO:0004553//hydrolase activity, hydrolyzing O-glycosyl compounds	GO:0044238//primary metabolic process;GO:0045229//external encapsulating structure organization	gi|86276860|gb|ABC87914.1|
gnl|UG|Gma#S4910050	446	14	0	4.852927781	0.001	-12.24463968	Down	7.72E-05	0.000178585	-	GO:0003824//catalytic activity;GO:0043169//cation binding	GO:0019725//cellular homeostasis	gi|255641294|gb|ACU20924.1|
gnl|UG|Gma#S4862046	841	26	0	4.779560943	0.001	-12.22266238	Down	2.27E-08	7.55E-08	-	-	GO:0006350//transcription	gi|151934213|gb|ABS18444.1|
gnl|UG|Gma#S15930448	626	19	0	4.692344821	0.001	-12.19609332	Down	2.61E-06	7.10E-06	-	-	-	gi|225455296|ref|XP_002271691.1|
gnl|UG|Gma#S53087896	1027	31	0	4.666614237	0.001	-12.1881605	Down	7.69E-10	2.88E-09	GO:0044464//cell part	-	-	gi|255640058|gb|ACU20320.1|
gnl|UG|Gma#S5006735	571	17	0	4.602814415	0.001	-12.16830056	Down	1.01E-05	2.59E-05	GO:0009536//plastid	-	GO:0010468//regulation of gene expression	gi|297742615|emb|CBI34764.3|
gnl|UG|Gma#S45533743	438	13	0	4.58859675	0.001	-12.16383731	Down	0.000152001	0.000337194	-	-	-	-
gnl|UG|Gma#S45541061	708	21	0	4.585605488	0.001	-12.16289653	Down	6.73E-07	1.95E-06	-	-	-	gi|225196432|gb|ACN82420.1|
gnl|UG|Gma#S52663977	744	22	0	4.571517606	0.001	-12.15845746	Down	3.42E-07	1.02E-06	GO:0031224//intrinsic to membrane	GO:0030554//adenyl nucleotide binding;GO:0050664//oxidoreductase activity, acting on NADH or NADPH, with oxygen as acceptor;GO:0016209//antioxidant activity;GO:0046914//transition metal ion binding	GO:0008152//metabolic process	gi|58532641|gb|AAW78864.1|
gnl|UG|Gma#S4963720	513	15	0	4.520479929	0.001	-12.14226023	Down	3.92E-05	9.39E-05	-	GO:0005488//binding	-	gi|297735430|emb|CBI17870.3|
gnl|UG|Gma#S5018057	480	14	0	4.50917873	0.001	-12.13864898	Down	7.72E-05	0.000178571	-	-	-	gi|224141675|ref|XP_002324190.1|
gnl|UG|Gma#S47695239	654	19	0	4.491449324	0.001	-12.13296534	Down	2.61E-06	7.11E-06	GO:0009536//plastid	-	-	gi|87240317|gb|ABD32175.1|
gnl|UG|Gma#S5097921	482	14	0	4.490468444	0.001	-12.13265024	Down	7.72E-05	0.000178446	GO:0016020//membrane	-	-	gi|255554789|ref|XP_002518432.1|
gnl|UG|Gma#S7105842	552	16	0	4.481171408	0.001	-12.1296602	Down	1.99E-05	4.95E-05	-	-	-	gi|224066979|ref|XP_002302309.1|
gnl|UG|Gma#S48315365	1174	34	0	4.477354397	0.001	-12.1284308	Down	1.01E-10	4.01E-10	GO:0009536//plastid	GO:0030528//transcription regulator activity;GO:0005488//binding;GO:0016620//oxidoreductase activity, acting on the aldehyde or oxo group of donors, NAD or NADP as acceptor;GO:0001071	GO:0006633//fatty acid biosynthetic process;GO:0006970//response to osmotic stress;GO:0010017//red or far-red light signaling pathway	gi|255565577|ref|XP_002523778.1|
gnl|UG|Gma#S22244677	486	14	0	4.453509856	0.001	-12.12072707	Down	7.72E-05	0.000178557	GO:0031410//cytoplasmic vesicle	GO:0016628//oxidoreductase activity, acting on the CH-CH group of donors, NAD or NADP as acceptor;GO:0016772//transferase activity, transferring phosphorus-containing groups;GO:0005488//binding	GO:0008152//metabolic process	gi|53830375|gb|AAU95080.1|
gnl|UG|Gma#S4889031	488	14	0	4.435257767	0.001	-12.11480224	Down	7.72E-05	0.000178501	GO:0043231//intracellular membrane-bounded organelle	GO:0003676//nucleic acid binding	GO:0010468//regulation of gene expression;GO:0010050//vegetative phase change	gi|255647299|gb|ACU24116.1|
gnl|UG|Gma#S23067614	882	25	0	4.382097891	0.001	-12.097406	Down	4.48E-08	1.45E-07	-	-	-	gi|92882345|gb|ABE86676.1|
gnl|UG|Gma#S6682331	534	15	0	4.342708247	0.001	-12.08437932	Down	3.92E-05	9.40E-05	-	-	-	-
gnl|UG|Gma#S5145540	648	18	0	4.294455933	0.001	-12.06825965	Down	5.14E-06	1.36E-05	-	-	-	gi|255632592|gb|ACU16646.1|
gnl|UG|Gma#S36142058	726	20	0	4.258964562	0.001	-12.05628701	Down	1.33E-06	3.71E-06	-	-	-	gi|224065939|ref|XP_002301986.1|
gnl|UG|Gma#S39301642	879	24	0	4.221171702	0.001	-12.0434278	Down	8.82E-08	2.78E-07	-	-	-	gi|217075226|gb|ACJ85973.1|
gnl|UG|Gma#S6675673	624	17	0	4.211870242	0.001	-12.04024528	Down	1.01E-05	2.59E-05	-	-	-	gi|255541738|ref|XP_002511933.1|
gnl|UG|Gma#S5139152	449	12	0	4.131859606	0.001	-12.01257552	Down	0.000299276	0.000639075	-	-	-	-
gnl|UG|Gma#S45545972	727	19	0	4.040450974	0.001	-11.98030061	Down	2.61E-06	7.10E-06	-	-	-	gi|255565317|ref|XP_002523650.1|
gnl|UG|Gma#S48540273	613	16	0	4.035247337	0.001	-11.97844139	Down	1.99E-05	4.95E-05	GO:0009534//chloroplast thylakoid	GO:0016740//transferase activity	GO:0006633//fatty acid biosynthetic process	gi|255635295|gb|ACU18001.1|
gnl|UG|Gma#S15937166	629	16	0	3.932601935	0.001	-11.94126845	Down	1.99E-05	4.95E-05	GO:0016020//membrane	GO:0004674//protein serine/threonine kinase activity;GO:0032559//adenyl ribonucleotide binding	GO:0009725//response to hormone stimulus;GO:0006464//protein modification process;GO:0006970//response to osmotic stress;GO:0023060	gi|255644530|gb|ACU22768.1|
gnl|UG|Gma#S15942051	556	14	0	3.892816169	0.001	-11.9265985	Down	7.72E-05	0.000178376	-	-	-	-
gnl|UG|Gma#S19677446	641	16	0	3.858980682	0.001	-11.91400411	Down	1.99E-05	4.95E-05	-	-	GO:0009725//response to hormone stimulus	gi|255630510|gb|ACU15613.1|
gnl|UG|Gma#S5143657	562	14	0	3.851255854	0.001	-11.91111326	Down	7.72E-05	0.000178627	-	-	-	-
gnl|UG|Gma#S5132075	684	17	0	3.84240794	0.001	-11.90779498	Down	1.01E-05	2.59E-05	-	-	GO:0006950//response to stress	gi|255631546|gb|ACU16140.1|
gnl|UG|Gma#S52646376	730	18	0	3.812064993	0.001	-11.896357	Down	5.14E-06	1.36E-05	GO:0043231//intracellular membrane-bounded organelle	GO:0016903//oxidoreductase activity, acting on the aldehyde or oxo group of donors;GO:0016744	GO:0006772//thiamin metabolic process;GO:0006721//terpenoid metabolic process	gi|21322715|emb|CAD22531.1|
gnl|UG|Gma#S53087713	1057	26	0	3.802848395	0.001	-11.89286471	Down	2.27E-08	7.56E-08	-	GO:0004672//protein kinase activity;GO:0032559//adenyl ribonucleotide binding	GO:0006464//protein modification process	gi|255640416|gb|ACU20495.1|
gnl|UG|Gma#S45557793	738	18	0	3.770741795	0.001	-11.88063265	Down	5.14E-06	1.36E-05	GO:0005576//extracellular region;GO:0030312//external encapsulating structure;GO:0009536//plastid	GO:0016787//hydrolase activity	GO:0044238//primary metabolic process	gi|217074972|gb|ACJ85846.1|
gnl|UG|Gma#S48534256	582	14	0	3.718910292	0.001	-11.86066423	Down	7.72E-05	0.000178432	GO:0005622//intracellular	-	GO:0009725//response to hormone stimulus;GO:0006972//hyperosmotic response	gi|255572864|ref|XP_002527364.1|
gnl|UG|Gma#S48537258	628	15	0	3.692685038	0.001	-11.8504545	Down	3.92E-05	9.40E-05	GO:0009536//plastid	GO:0042802//identical protein binding;GO:0046872//metal ion binding;GO:0016881//acid-amino acid ligase activity;GO:0042277//peptide binding;GO:0032559//adenyl ribonucleotide binding	GO:0006749//glutathione metabolic process	gi|124361048|gb|ABN09020.1|
gnl|UG|Gma#S39310522	679	16	0	3.643014164	0.001	-11.83091689	Down	1.99E-05	4.95E-05	-	-	-	gi|255631242|gb|ACU15988.1|
gnl|UG|Gma#S39312094	726	17	0	3.620119877	0.001	-11.82182176	Down	1.01E-05	2.59E-05	-	GO:0016209//antioxidant activity;GO:0005506//iron ion binding;GO:0016787//hydrolase activity	GO:0006950//response to stress;GO:0006396//RNA processing	gi|224143363|ref|XP_002324930.1|
gnl|UG|Gma#S5124708	561	13	0	3.582540778	0.001	-11.80676741	Down	0.000152001	0.000337447	-	-	-	gi|255631878|gb|ACU16306.1|
gnl|UG|Gma#S5146184	1079	25	0	3.582029972	0.001	-11.80656169	Down	4.48E-08	1.45E-07	GO:0016020//membrane	-	GO:0009416//response to light stimulus;GO:0009902//chloroplast relocation	gi|21700773|gb|AAG38148.1|
gnl|UG|Gma#S47705087	606	14	0	3.571626717	0.001	-11.80236559	Down	7.72E-05	0.000178543	-	-	-	gi|225453971|ref|XP_002280288.1|
gnl|UG|Gma#S21537194	827	19	0	3.551883746	0.001	-11.79436865	Down	2.61E-06	7.10E-06	-	-	-	gi|296081610|emb|CBI20615.3|
gnl|UG|Gma#S17641419	788	18	0	3.531481529	0.001	-11.78605784	Down	5.14E-06	1.36E-05	GO:0044464//cell part	GO:0003824//catalytic activity	GO:0044238//primary metabolic process	gi|255626337|gb|ACU13513.1|
gnl|UG|Gma#S4987623	576	13	0	3.489245446	0.001	-11.76869937	Down	0.000152001	0.000337118	-	-	-	-
gnl|UG|Gma#S5143652	709	16	0	3.488866879	0.001	-11.76854284	Down	1.99E-05	4.95E-05	-	GO:0004672//protein kinase activity;GO:0000166//nucleotide binding	-	gi|225466581|ref|XP_002273860.1|
gnl|UG|Gma#S52658528	754	17	0	3.485685717	0.001	-11.76722678	Down	1.01E-05	2.59E-05	-	-	-	gi|217072450|gb|ACJ84585.1|
gnl|UG|Gma#S45552848	847	19	0	3.468014	0.001	-11.75989401	Down	2.61E-06	7.10E-06	GO:0044464//cell part	-	-	gi|224068935|ref|XP_002326235.1|
gnl|UG|Gma#S6682405	580	13	0	3.465181684	0.001	-11.75871528	Down	0.000152001	0.000337573	-	-	-	gi|255641236|gb|ACU20895.1|
gnl|UG|Gma#S15933117	582	13	0	3.453273843	0.001	-11.75374903	Down	0.000152001	0.000336992	-	-	-	gi|255639828|gb|ACU20207.1|
gnl|UG|Gma#S23066848	896	20	0	3.450902089	0.001	-11.75275783	Down	1.33E-06	3.71E-06	GO:0031410//cytoplasmic vesicle	-	-	gi|296081345|emb|CBI17691.3|
gnl|UG|Gma#S45560665	583	13	0	3.44735056	0.001	-11.7512723	Down	0.000152001	0.000337093	-	-	-	gi|255632984|gb|ACU16846.1|
gnl|UG|Gma#S39302941	815	18	0	3.414487662	0.001	-11.73745341	Down	5.14E-06	1.36E-05	-	GO:0046914//transition metal ion binding;GO:0016682//oxidoreductase activity, acting on diphenols and related substances as donors, oxygen as acceptor	GO:0008152//metabolic process	gi|224770639|dbj|BAH28261.1|
gnl|UG|Gma#S47711629	637	14	0	3.397811288	0.001	-11.73039001	Down	7.72E-05	0.000178683	GO:0016020//membrane	GO:0016491//oxidoreductase activity;GO:0016301//kinase activity;GO:0000166//nucleotide binding	GO:0008152//metabolic process	gi|224118140|ref|XP_002317741.1|
gnl|UG|Gma#S39301305	775	17	0	3.391234879	0.001	-11.72759499	Down	1.01E-05	2.59E-05	-	-	-	gi|255626725|gb|ACU13707.1|
gnl|UG|Gma#S23063215	928	20	0	3.331905465	0.001	-11.70213175	Down	1.33E-06	3.71E-06	-	GO:0003676//nucleic acid binding	GO:0010468//regulation of gene expression	gi|255579389|ref|XP_002530539.1|
gnl|UG|Gma#S39319137	793	17	0	3.314258551	0.001	-11.69447044	Down	1.01E-05	2.59E-05	GO:0031224//intrinsic to membrane	GO:0015291//secondary active transmembrane transporter activity;GO:0015103//inorganic anion transmembrane transporter activity	GO:0015698//inorganic anion transport	gi|297819896|ref|XP_002877831.1|
gnl|UG|Gma#S47693027	654	14	0	3.309488976	0.001	-11.69239275	Down	7.72E-05	0.000178362	-	GO:0046872//metal ion binding;GO:0016491//oxidoreductase activity;GO:0051536//iron-sulfur cluster binding	GO:0009850//auxin metabolic process	gi|212549818|gb|ACJ26769.1|
gnl|UG|Gma#S23068819	748	16	0	3.306960718	0.001	-11.69129019	Down	1.99E-05	4.95E-05	-	-	-	gi|87241312|gb|ABD33170.1|
gnl|UG|Gma#S5127034	714	15	0	3.247907848	0.001	-11.66529498	Down	3.92E-05	9.39E-05	-	GO:0004674//protein serine/threonine kinase activity;GO:0032559//adenyl ribonucleotide binding	GO:0006464//protein modification process;GO:0032501//multicellular organismal process;GO:0006972//hyperosmotic response;GO:0009926//auxin polar transport;GO:0023060	gi|21954717|gb|AAM83095.1|AF525402_1
gnl|UG|Gma#S23071155	858	18	0	3.24336532	0.001	-11.66327582	Down	5.14E-06	1.36E-05	-	-	-	gi|297733848|emb|CBI15095.3|
gnl|UG|Gma#S47711655	574	12	0	3.232064396	0.001	-11.65824023	Down	0.000299276	0.000638615	-	-	-	gi|224113921|ref|XP_002332475.1|
gnl|UG|Gma#S38434499	766	16	0	3.229251459	0.001	-11.65698407	Down	1.99E-05	4.95E-05	GO:0043231//intracellular membrane-bounded organelle	GO:0030528//transcription regulator activity;GO:0003677//DNA binding;GO:0001071;GO:0005515//protein binding	GO:0006351//transcription, DNA-dependent	gi|145652335|gb|ABP88222.1|
gnl|UG|Gma#S45544133	672	14	0	3.22084195	0.001	-11.65322215	Down	7.72E-05	0.000178529	-	-	-	-
gnl|UG|Gma#S4934540	581	12	0	3.193123861	0.001	-11.6407528	Down	0.000299276	0.000638385	-	-	-	gi|255645955|gb|ACU23466.1|
gnl|UG|Gma#S21565889	727	15	0	3.189829716	0.001	-11.63926369	Down	3.92E-05	9.39E-05	-	-	-	-
gnl|UG|Gma#S53085357	1067	22	0	3.187637394	0.001	-11.63827181	Down	3.42E-07	1.02E-06	GO:0043231//intracellular membrane-bounded organelle	GO:0003677//DNA binding;GO:0001071	GO:0010468//regulation of gene expression	gi|255646741|gb|ACU23844.1|
gnl|UG|Gma#S52648351	688	14	0	3.145938649	0.001	-11.61927482	Down	7.72E-05	0.000178641	-	-	-	gi|254971801|gb|ACT98136.1|
gnl|UG|Gma#S53086533	1038	21	0	3.127754032	0.001	-11.61091135	Down	6.73E-07	1.95E-06	-	GO:0016791//phosphatase activity	-	gi|255641005|gb|ACU20782.1|
gnl|UG|Gma#S39310824	747	15	0	3.104425976	0.001	-11.60011082	Down	3.92E-05	9.40E-05	-	GO:0046872//metal ion binding	-	gi|255630167|gb|ACU15437.1|
gnl|UG|Gma#S39314357	648	13	0	3.101551507	0.001	-11.59877437	Down	0.000152001	0.000337422	-	GO:0070011//peptidase activity, acting on L-amino acid peptides	GO:0008152//metabolic process	gi|296086153|emb|CBI31594.3|
gnl|UG|Gma#S21566985	803	16	0	3.08045656	0.001	-11.58892848	Down	1.99E-05	4.96E-05	GO:0031410//cytoplasmic vesicle	GO:0046872//metal ion binding;GO:0003824//catalytic activity	GO:0006950//response to stress;GO:0008152//metabolic process	gi|5002344|gb|AAD37428.1|AF149278_1
gnl|UG|Gma#S39310948	756	15	0	3.067468524	0.001	-11.58283282	Down	3.92E-05	9.40E-05	GO:0016020//membrane;GO:0044426	GO:0004871//signal transducer activity;GO:0004713//protein tyrosine kinase activity;GO:0032559//adenyl ribonucleotide binding	GO:0007275//multicellular organismal development;GO:0006468//protein amino acid phosphorylation;GO:0009856//pollination	gi|223452288|gb|ACM89472.1|
gnl|UG|Gma#S5131976	608	12	0	3.051323952	0.001	-11.57521964	Down	0.000299276	0.000638018	-	-	-	gi|224106600|ref|XP_002314220.1|
gnl|UG|Gma#S6674479	767	15	0	3.023476146	0.001	-11.56199248	Down	3.92E-05	9.39E-05	-	-	-	gi|255634490|gb|ACU17609.1|
gnl|UG|Gma#S45541412	616	12	0	3.011696369	0.001	-11.55636061	Down	0.000299276	0.000638201	-	-	-	gi|255638435|gb|ACU19527.1|
gnl|UG|Gma#S21537375	829	16	0	2.983843929	0.001	-11.54295636	Down	1.99E-05	4.95E-05	-	GO:0004871//signal transducer activity;GO:0004713//protein tyrosine kinase activity;GO:0032559//adenyl ribonucleotide binding	GO:0006464//protein modification process	gi|255544996|ref|XP_002513559.1|
gnl|UG|Gma#S21567470	779	15	0	2.976901417	0.001	-11.53959573	Down	3.92E-05	9.40E-05	GO:0031410//cytoplasmic vesicle	GO:0016740//transferase activity	-	gi|112799355|gb|ABI23001.1|
gnl|UG|Gma#S23071770	779	15	0	2.976901417	0.001	-11.53959573	Down	3.92E-05	9.39E-05	-	-	-	gi|255629845|gb|ACU15273.1|
gnl|UG|Gma#S22952744	729	14	0	2.969006571	0.001	-11.53576457	Down	7.72E-05	0.000178418	-	-	GO:0009740//gibberellic acid mediated signaling pathway	gi|224131838|ref|XP_002321191.1|
gnl|UG|Gma#S53088013	1413	27	0	2.95414803	0.001	-11.52852641	Down	1.16E-08	3.92E-08	-	-	-	gi|255639828|gb|ACU20207.1|
gnl|UG|Gma#S21540006	685	13	0	2.934022448	0.001	-11.51866419	Down	0.000152001	0.000337346	-	GO:0016301//kinase activity	-	gi|255549760|ref|XP_002515931.1|
gnl|UG|Gma#S42152713	850	16	0	2.910125432	0.001	-11.50686562	Down	1.99E-05	4.95E-05	GO:0044464//cell part	-	-	gi|225423977|ref|XP_002282578.1|
gnl|UG|Gma#S53089125	1120	21	0	2.898757755	0.001	-11.50121906	Down	6.73E-07	1.95E-06	-	-	GO:0008652//cellular amino acid biosynthetic process	gi|255640032|gb|ACU20307.1|
gnl|UG|Gma#S53088217	1131	21	0	2.870564709	0.001	-11.48711886	Down	6.73E-07	1.95E-06	-	GO:0005488//binding	-	gi|255639423|gb|ACU20006.1|
gnl|UG|Gma#S53088014	1079	20	0	2.865623978	0.001	-11.4846336	Down	1.33E-06	3.71E-06	-	-	-	gi|255639826|gb|ACU20206.1|
gnl|UG|Gma#S39309775	869	16	0	2.846497834	0.001	-11.47497229	Down	1.99E-05	4.95E-05	-	-	-	gi|255631058|gb|ACU15893.1|
gnl|UG|Gma#S52640943	766	14	0	2.825595026	0.001	-11.46433899	Down	7.72E-05	0.000178655	-	-	-	gi|224086347|ref|XP_002307857.1|
gnl|UG|Gma#S39309316	893	16	0	2.769996212	0.001	-11.43566829	Down	1.99E-05	4.95E-05	-	-	-	gi|255630970|gb|ACU15849.1|
gnl|UG|Gma#S48313317	839	15	0	2.764012162	0.001	-11.43254825	Down	3.92E-05	9.40E-05	-	-	GO:0006950//response to stress	gi|6318194|emb|CAB60268.1|
gnl|UG|Gma#S15920466	674	12	0	2.752529619	0.001	-11.42654237	Down	0.000299276	0.000639167	-	-	-	gi|224123202|ref|XP_002319019.1|
gnl|UG|Gma#S5129100	787	14	0	2.750197955	0.001	-11.42531975	Down	7.72E-05	0.000178348	-	GO:0016758//transferase activity, transferring hexosyl groups	-	gi|224091845|ref|XP_002309370.1|
gnl|UG|Gma#S21568531	851	15	0	2.725036667	0.001	-11.41205993	Down	3.92E-05	9.39E-05	-	-	-	-
gnl|UG|Gma#S53088666	681	12	0	2.724236363	0.001	-11.41163617	Down	0.000299276	0.000637697	-	GO:0046872//metal ion binding;GO:0016702//oxidoreductase activity, acting on single donors with incorporation of molecular oxygen, incorporation of two atoms of oxygen	GO:0006633//fatty acid biosynthetic process	gi|255638551|gb|ACU19583.1|
gnl|UG|Gma#S47710987	854	15	0	2.715463939	0.001	-11.40698299	Down	3.92E-05	9.39E-05	GO:0009526//plastid envelope	GO:0016881//acid-amino acid ligase activity	GO:0048878//chemical homeostasis;GO:0009725//response to hormone stimulus	gi|255582164|ref|XP_002531876.1|
gnl|UG|Gma#S53086818	1150	20	0	2.688702845	0.001	-11.3926946	Down	1.33E-06	3.71E-06	GO:0043231//intracellular membrane-bounded organelle	-	-	gi|255642173|gb|ACU21351.1|
gnl|UG|Gma#S39310906	806	14	0	2.685366985	0.001	-11.39090355	Down	7.72E-05	0.000178487	-	-	-	gi|255631320|gb|ACU16027.1|
gnl|UG|Gma#S21539506	809	14	0	2.675408888	0.001	-11.38554368	Down	7.72E-05	0.000178404	-	GO:0004672//protein kinase activity;GO:0000166//nucleotide binding	GO:0008152//metabolic process	gi|225453654|ref|XP_002268180.1|
gnl|UG|Gma#S45546647	757	13	0	2.654960867	0.001	-11.37447488	Down	0.000152001	0.000337043	-	-	-	gi|255646278|gb|ACU23623.1|
gnl|UG|Gma#S39305066	762	13	0	2.637539864	0.001	-11.36497718	Down	0.000152001	0.000337472	-	-	-	gi|255630089|gb|ACU15398.1|
gnl|UG|Gma#S52664920	822	14	0	2.633097068	0.001	-11.36254499	Down	7.72E-05	0.000178669	-	-	-	gi|806310|gb|AAA66288.1|
gnl|UG|Gma#S45571545	833	14	0	2.598326279	0.001	-11.34336689	Down	7.72E-05	0.000178599	GO:0005840//ribosome	GO:0046914//transition metal ion binding;GO:0001071	GO:0010468//regulation of gene expression	gi|255632604|gb|ACU16652.1|
gnl|UG|Gma#S5127211	714	12	0	2.598326279	0.001	-11.34336689	Down	0.000299276	0.000638845	GO:0043231//intracellular membrane-bounded organelle	GO:0030528//transcription regulator activity;GO:0003676//nucleic acid binding;GO:0001071	GO:0000160//two-component signal transduction system (phosphorelay);GO:0009743//response to carbohydrate stimulus;GO:0010468//regulation of gene expression;GO:0002218//activation of innate immune response;GO:0006351//transcription, DNA-dependent;GO:0010557//positive regulation of macromolecule biosynthetic process	gi|222427679|gb|ACM49849.1|
gnl|UG|Gma#S23071752	896	15	0	2.588176567	0.001	-11.33772033	Down	3.92E-05	9.40E-05	GO:0016020//membrane	-	GO:0006810//transport	gi|22900886|gb|AAN06953.1|
gnl|UG|Gma#S52665808	784	13	0	2.563527266	0.001	-11.32391453	Down	0.000152001	0.000337219	-	-	-	-
gnl|UG|Gma#S53090508	728	12	0	2.548358466	0.001	-11.31535251	Down	0.000299276	0.000638799	GO:0031224//intrinsic to membrane	GO:0022891//substrate-specific transmembrane transporter activity	GO:0006810//transport	gi|225467564|ref|XP_002273321.1|
gnl|UG|Gma#S45532577	807	13	0	2.490465151	0.001	-11.28219951	Down	0.000152001	0.000337295	GO:0044464//cell part	-	-	gi|255628317|gb|ACU14503.1|
gnl|UG|Gma#S23071064	881	14	0	2.456760261	0.001	-11.26254137	Down	7.72E-05	0.000178334	-	GO:0046872//metal ion binding;GO:0004674//protein serine/threonine kinase activity;GO:0032559//adenyl ribonucleotide binding	GO:0006464//protein modification process	gi|296089332|emb|CBI39104.3|
gnl|UG|Gma#S53086253	1525	24	0	2.433055689	0.001	-11.24855363	Down	8.82E-08	2.78E-07	-	-	-	gi|10717159|gb|AAG22044.1|AF305783_1
gnl|UG|Gma#S5129158	788	12	0	2.354321019	0.001	-11.20109533	Down	0.000299276	0.000638707	GO:0044464//cell part	GO:0016491//oxidoreductase activity;GO:0005506//iron ion binding	GO:0008152//metabolic process	gi|297737203|emb|CBI26404.3|
gnl|UG|Gma#S21565312	791	12	0	2.345391862	0.001	-11.19561327	Down	0.000299276	0.000638661	-	-	-	gi|225424001|ref|XP_002283553.1|
gnl|UG|Gma#S53089263	923	14	0	2.344968353	0.001	-11.19535274	Down	7.72E-05	0.00017839	GO:0043234//protein complex	GO:0008135//translation factor activity, nucleic acid binding;GO:0032561//guanyl ribonucleotide binding	GO:0006412//translation	gi|225465957|ref|XP_002272876.1|
gnl|UG|Gma#S52662526	798	12	0	2.324818249	0.001	-11.18290222	Down	0.000299276	0.000638983	-	-	-	-
gnl|UG|Gma#S39304780	799	12	0	2.32190859	0.001	-11.18109546	Down	0.000299276	0.000638155	GO:0044432//endoplasmic reticulum part	-	GO:0006950//response to stress	gi|255630012|gb|ACU15358.1|
gnl|UG|Gma#S39300079	869	13	0	2.31277949	0.001	-11.175412	Down	0.000152001	0.000337371	-	-	-	gi|224125670|ref|XP_002329689.1|
gnl|UG|Gma#S21565601	803	12	0	2.31034242	0.001	-11.17389098	Down	0.000299276	0.000637926	-	-	-	gi|225429928|ref|XP_002283782.1|
gnl|UG|Gma#S44358746	1562	22	0	2.177470614	0.001	-11.08843753	Down	3.42E-07	1.02E-06	-	-	-	gi|187940281|gb|ACD39371.1|
gnl|UG|Gma#S23063195	880	12	0	2.108187458	0.001	-11.04178744	Down	0.000299276	0.000638569	GO:0043231//intracellular membrane-bounded organelle	-	-	gi|124360082|gb|ABN08098.1|
gnl|UG|Gma#S16761082	1628	22	0	2.089194778	0.001	-11.02873129	Down	3.42E-07	1.02E-06	-	GO:0016831//carboxy-lyase activity	-	gi|33945616|emb|CAD91349.1|
gnl|UG|Gma#S22952722	895	12	0	2.072854707	0.001	-11.01740328	Down	0.000299276	0.000638431	GO:0043231//intracellular membrane-bounded organelle	GO:0003723//RNA binding;GO:0016791//phosphatase activity	GO:0009755//hormone-mediated signaling pathway;GO:0006350//transcription;GO:0006950//response to stress	gi|224125268|ref|XP_002329763.1|
gnl|UG|Gma#S23069235	913	12	0	2.031987911	0.001	-10.9886761	Down	0.000299276	0.000638293	GO:0005618//cell wall;GO:0031410//cytoplasmic vesicle	GO:0004180//carboxypeptidase activity	GO:0019538//protein metabolic process	gi|224086791|ref|XP_002307963.1|
gnl|UG|Gma#S22952012	919	12	0	2.018721396	0.001	-10.9792261	Down	0.000299276	0.000638937	-	GO:0008081//phosphoric diester hydrolase activity	-	gi|1399303|gb|AAB03257.1|
gnl|UG|Gma#S48315793	1462	19	0	2.009170902	0.001	-10.97238457	Down	2.61E-06	7.10E-06	-	-	-	gi|212717204|gb|ACJ37443.1|
gnl|UG|Gma#S53086117	1390	18	0	2.002019744	0.001	-10.96724049	Down	5.14E-06	1.36E-05	-	GO:0043169//cation binding;GO:0019842//vitamin binding;GO:0016641//oxidoreductase activity, acting on the CH-NH2 group of donors, oxygen as acceptor	GO:0003006//reproductive developmental process;GO:0006555//methionine metabolic process	gi|255639863|gb|ACU20224.1|
gnl|UG|Gma#S48314575	1277	16	0	1.937045119	0.001	-10.91964184	Down	1.99E-05	4.95E-05	-	GO:0016765//transferase activity, transferring alkyl or aryl (other than methyl) groups	GO:0018130;GO:0010038//response to metal ion	gi|255642565|gb|ACU21546.1|
gnl|UG|Gma#S53085599	1205	15	0	1.924486476	0.001	-10.91025782	Down	3.92E-05	9.38E-05	-	-	-	gi|255646254|gb|ACU23611.1|
gnl|UG|Gma#S53086639	1225	15	0	1.893066289	0.001	-10.88650921	Down	3.92E-05	9.39E-05	-	GO:0016491//oxidoreductase activity	-	gi|255642529|gb|ACU21528.1|
gnl|UG|Gma#S53087937	1024	12	0	1.811723597	0.001	-10.82314715	Down	0.000299276	0.000639029	-	-	-	gi|255639979|gb|ACU20282.1|
gnl|UG|Gma#S25049560	1124	13	0	1.788083075	0.001	-10.80419805	Down	0.000152001	0.000336967	GO:0043231//intracellular membrane-bounded organelle	GO:0003676//nucleic acid binding;GO:0001071	GO:0016049//cell growth;GO:0010468//regulation of gene expression;GO:0009791//post-embryonic development;GO:0010260//organ senescence	gi|62546183|gb|AAX85978.1|
gnl|UG|Gma#S48312350	1047	12	0	1.771924511	0.001	-10.79110143	Down	0.000299276	0.000637788	-	GO:0016787//hydrolase activity	-	gi|3341443|emb|CAA11075.1|
gnl|UG|Gma#S53035136	1095	12	0	1.694251108	0.001	-10.726432	Down	0.000299276	0.000639121	GO:0043231//intracellular membrane-bounded organelle;GO:0031410//cytoplasmic vesicle	GO:0004674//protein serine/threonine kinase activity;GO:0000166//nucleotide binding	-	gi|223452564|gb|ACM89609.1|
gnl|UG|Gma#S53090658	1703	3453	2	313.4675444	0.187386961	-10.70807979	Down	0	0	-	GO:0016757//transferase activity, transferring glycosyl groups	-	gi|255634676|gb|ACU17700.1|
gnl|UG|Gma#S48313015	1663	17	0	1.580401101	0.001	-10.62607504	Down	1.01E-05	2.59E-05	-	GO:0004497//monooxygenase activity;GO:0005506//iron ion binding	-	gi|18252325|gb|AAL66194.1|AF386512_1
gnl|UG|Gma#S53085692	1505	15	0	1.54086791	0.001	-10.58952748	Down	3.92E-05	9.38E-05	GO:0043231//intracellular membrane-bounded organelle	GO:0003676//nucleic acid binding;GO:0001071	GO:0050789//regulation of biological process;GO:0009908//flower development;GO:0006350//transcription	gi|255646074|gb|ACU23524.1|
gnl|UG|Gma#S53086930	1224	12	0	1.515690329	0.001	-10.56575931	Down	0.000299276	0.000638064	GO:0016020//membrane;GO:0031410//cytoplasmic vesicle	GO:0016491//oxidoreductase activity;GO:0015082//di-, tri-valent inorganic cation transmembrane transporter activity;GO:0016740//transferase activity	GO:0000041//transition metal ion transport	gi|255641954|gb|ACU21244.1|
gnl|UG|Gma#S53089142	1690	15	0	1.37219302	0.001	-10.42226772	Down	3.92E-05	9.38E-05	GO:0016020//membrane	-	-	gi|255637633|gb|ACU19141.1|
gnl|UG|Gma#S53035232	2004	17	0	1.311480554	0.001	-10.3569807	Down	1.01E-05	2.59E-05	-	GO:0004672//protein kinase activity;GO:0000166//nucleotide binding	-	gi|223452373|gb|ACM89514.1|
gnl|UG|Gma#S53086126	1540	13	0	1.305068426	0.001	-10.34990974	Down	0.000152001	0.000337245	GO:0030312//external encapsulating structure;GO:0031967;GO:0031981//nuclear lumen;GO:0009536//plastid;GO:0005576//extracellular region;GO:0016020//membrane	GO:0016832//aldehyde-lyase activity;GO:0046914//transition metal ion binding	GO:0006007//glucose catabolic process;GO:0010038//response to metal ion;GO:0006970//response to osmotic stress	gi|255645227|gb|ACU23111.1|
gnl|UG|Gma#S48316122	1922	15	0	1.206558899	0.001	-10.23668263	Down	3.92E-05	9.39E-05	GO:0044464//cell part	GO:0016491//oxidoreductase activity;GO:0005506//iron ion binding	GO:0008152//metabolic process	gi|5915844|sp|O49858.1|C82A3_SOYBN
gnl|UG|Gma#S48316673	1554	12	0	1.193825588	0.001	-10.22137637	Down	0.000299276	0.000638247	GO:0043231//intracellular membrane-bounded organelle	GO:0016747//transferase activity, transferring acyl groups other than amino-acyl groups	GO:0009314//response to radiation;GO:0006950//response to stress;GO:0006631//fatty acid metabolic process	gi|255587163|ref|XP_002534162.1|
gnl|UG|Gma#S53090340	1567	12	0	1.183921482	0.001	-10.20935769	Down	0.000299276	0.00063788	GO:0009534//chloroplast thylakoid	-	-	gi|255635295|gb|ACU18001.1|
gnl|UG|Gma#S39303056	783	10597	10	2092.337909	2.037803287	-10.00388536	Down	0	0	-	-	-	gi|255625647|gb|ACU13168.1|
gnl|UG|Gma#S45565527	759	837	1	170.4882031	0.210223975	-9.663528987	Down	2.26E-244	1.68E-242	-	-	-	gi|255626095|gb|ACU13392.1|
gnl|UG|Gma#S53089236	1344	5804	8	667.6345242	0.949761889	-9.457276978	Down	0	0	-	GO:0048037//cofactor binding	GO:0008152//metabolic process	gi|255637451|gb|ACU19053.1|
gnl|UG|Gma#S5933366	578	2105	3	563.0343782	0.828166076	-9.409087191	Down	0	0	GO:0031410//cytoplasmic vesicle	GO:0070011//peptidase activity, acting on L-amino acid peptides	GO:0008152//metabolic process	gi|87162781|gb|ABD28576.1|
gnl|UG|Gma#S39311324	785	1165	2	229.4388304	0.406522286	-9.140559414	Down	0	0	GO:0044464//cell part	GO:0005488//binding	-	gi|255631378|gb|ACU16056.1|
gnl|UG|Gma#S39301781	746	5466	10	1132.76925	2.138873959	-9.048786824	Down	0	0	-	-	-	gi|255626949|gb|ACU13819.1|
gnl|UG|Gma#S4993531	608	473	1	120.2730191	0.262434206	-8.840141548	Down	1.61E-137	7.24E-136	-	-	-	gi|224094186|ref|XP_002310088.1|
gnl|UG|Gma#S48313105	2173	2315	5	164.7031558	0.367142194	-8.809313557	Down	0	0	GO:0031410//cytoplasmic vesicle	GO:0030554//adenyl nucleotide binding;GO:0016491//oxidoreductase activity;GO:0016832//aldehyde-lyase activity	GO:0044281//small molecule metabolic process	gi|224053991|ref|XP_002298074.1|
gnl|UG|Gma#S45561707	663	6125	14	1428.246656	3.369291045	-8.727584381	Down	0	0	-	-	GO:0009607//response to biotic stimulus	gi|255626313|gb|ACU13501.1|
gnl|UG|Gma#S48313874	1092	4483	11	634.6828334	1.607289351	-8.62526234	Down	0	0	-	-	-	gi|255645920|gb|ACU23449.1|
gnl|UG|Gma#S53088823	1884	9013	24	739.6037833	2.032611431	-8.507274349	Down	0	0	-	GO:0004553//hydrolase activity, hydrolyzing O-glycosyl compounds	GO:0044238//primary metabolic process	gi|255638248|gb|ACU19437.1|
gnl|UG|Gma#S53084585	1304	5764	16	683.3717668	1.957791379	-8.447299794	Down	0	0	-	GO:0005515//protein binding;GO:0008168//methyltransferase activity	-	gi|255648248|gb|ACU24577.1|
gnl|UG|Gma#S23065696	825	1070	3	200.5120516	0.580218172	-8.432877755	Down	0.00E+00	1.77E-306	GO:0044464//cell part	GO:0004553//hydrolase activity, hydrolyzing O-glycosyl compounds;GO:0043167//ion binding	GO:0000272//polysaccharide catabolic process	gi|297744631|emb|CBI37893.3|
gnl|UG|Gma#S46530638	253	1056	3	645.2886828	1.892015779	-8.413876793	Down	4.00E-304	3.49E-302	-	GO:0004553//hydrolase activity, hydrolyzing O-glycosyl compounds;GO:0043167//ion binding	GO:0000272//polysaccharide catabolic process	gi|255638248|gb|ACU19437.1|
gnl|UG|Gma#S45570141	730	650	2	137.6579025	0.437150678	-8.298741082	Down	2.97E-187	1.74E-185	-	-	-	gi|255633155|gb|ACU16933.1|
gnl|UG|Gma#S46729539	258	603	2	361.3335248	1.236899204	-8.190459366	Down	1.72E-173	9.37E-172	GO:0044464//cell part	GO:0004553//hydrolase activity, hydrolyzing O-glycosyl compounds;GO:0043167//ion binding	GO:0000272//polysaccharide catabolic process	gi|297744631|emb|CBI37893.3|
gnl|UG|Gma#S45540791	820	1197	4	225.6788964	0.77834145	-8.179652611	Down	0	0	-	GO:0004553//hydrolase activity, hydrolyzing O-glycosyl compounds	GO:0008152//metabolic process	gi|255638248|gb|ACU19437.1|
gnl|UG|Gma#S53086732	919	283	1	47.60817959	0.173623501	-8.099103417	Down	7.74E-82	2.08E-80	-	-	-	gi|255642344|gb|ACU21436.1|
gnl|UG|Gma#S23071366	785	2129	8	419.2920771	1.626089145	-8.010405409	Down	0	0	GO:0044424//intracellular part	GO:0046914//transition metal ion binding;GO:0016702//oxidoreductase activity, acting on single donors with incorporation of molecular oxygen, incorporation of two atoms of oxygen	GO:0006633//fatty acid biosynthetic process	gi|161318163|gb|ABX60411.1|
gnl|UG|Gma#S48313100	1708	769	3	69.6063923	0.280257607	-7.956322461	Down	5.11E-220	3.44E-218	-	GO:0004553//hydrolase activity, hydrolyzing O-glycosyl compounds	GO:0008152//metabolic process	gi|86553273|gb|ABD03937.1|
gnl|UG|Gma#S47696021	775	662	3	132.0586759	0.617651603	-7.74017008	Down	9.93E-189	5.85E-187	GO:0044464//cell part	GO:0005488//binding	GO:0006810//transport	gi|255628443|gb|ACU14566.1|
gnl|UG|Gma#S16523120	787	1430	7	280.9130768	1.419212175	-7.628889684	Down	0	0	-	-	-	gi|255637152|gb|ACU18907.1|
gnl|UG|Gma#S48314622	1621	21432	114	2044.044457	11.22136934	-7.509034026	Down	0	0	GO:0005576//extracellular region;GO:0005618//cell wall;GO:0009536//plastid	GO:0008233//peptidase activity	-	gi|84453222|dbj|BAE71208.1|
gnl|UG|Gma#S53089005	903	1105	6	189.1843378	1.060199318	-7.479313328	Down	0	0	-	GO:0048037//cofactor binding;GO:0016616//oxidoreductase activity, acting on the CH-OH group of donors, NAD or NADP as acceptor	GO:0009699//phenylpropanoid biosynthetic process	gi|255637894|gb|ACU19265.1|
gnl|UG|Gma#S48312360	3040	7764	43	394.8413194	2.256934173	-7.450764822	Down	0	0	GO:0044424//intracellular part	GO:0046914//transition metal ion binding;GO:0016702//oxidoreductase activity, acting on single donors with incorporation of molecular oxygen, incorporation of two atoms of oxygen	GO:0006633//fatty acid biosynthetic process	gi|1173642|gb|AAC49159.1|
gnl|UG|Gma#S53089456	792	2111	12	412.072567	2.417575717	-7.413193537	Down	0	0	GO:0044464//cell part	-	GO:0006950//response to stress	gi|255628475|gb|ACU14582.1|
gnl|UG|Gma#S5128685	773	166	1	33.20008882	0.206416555	-7.329484606	Down	1.22E-47	1.86E-46	GO:0043231//intracellular membrane-bounded organelle	GO:0030554//adenyl nucleotide binding;GO:0016645//oxidoreductase activity, acting on the CH-NH group of donors;GO:0016641//oxidoreductase activity, acting on the CH-NH2 group of donors, oxygen as acceptor	GO:0009690//cytokinin metabolic process	gi|255546119|ref|XP_002514119.1|
gnl|UG|Gma#S5054919	588	162	1	42.5939915	0.27136054	-7.294295177	Down	1.78E-46	2.66E-45	GO:0044464//cell part	GO:0016747//transferase activity, transferring acyl groups other than amino-acyl groups	GO:0006631//fatty acid metabolic process	gi|225432862|ref|XP_002283935.1|
gnl|UG|Gma#S4948207	486	324	2	103.0669424	0.656625504	-7.294295177	Down	6.18E-92	1.85E-90	GO:0000325//plant-type vacuole	GO:0015298//solute:cation antiporter activity	GO:0015893//drug transport;GO:0009813//flavonoid biosynthetic process;GO:0003006//reproductive developmental process	gi|260401276|gb|ACX37118.1|
gnl|UG|Gma#S23067786	807	12101	75	2318.239907	14.82899604	-7.288465137	Down	0	0	GO:0005618//cell wall;GO:0043231//intracellular membrane-bounded organelle;GO:0005576//extracellular region	GO:0004553//hydrolase activity, hydrolyzing O-glycosyl compounds	GO:0000272//polysaccharide catabolic process	gi|217070858|gb|ACJ83789.1|
gnl|UG|Gma#S46815116	236	154	1	100.8833207	0.676101684	-7.221231715	Down	3.83E-44	5.43E-43	-	-	-	-
gnl|UG|Gma#S39303459	758	298	2	60.77958212	0.421002632	-7.173613695	Down	2.34E-84	6.44E-83	-	-	-	gi|255627609|gb|ACU14149.1|
gnl|UG|Gma#S47701179	876	1332	9	235.0773412	1.639315041	-7.16389854	Down	0	0	-	-	GO:0050896//response to stimulus	gi|255628359|gb|ACU14524.1|
gnl|UG|Gma#S36141526	676	144	1	32.93263248	0.236035499	-7.124370176	Down	3.14E-41	4.16E-40	-	-	-	-
gnl|UG|Gma#S53086041	1261	1192	9	146.1409144	1.138810449	-7.003688693	Down	0	0	GO:0031410//cytoplasmic vesicle	-	-	gi|255645394|gb|ACU23193.1|
gnl|UG|Gma#S47380236	272	390	3	221.6697107	1.759852912	-6.976812987	Down	2.20E-109	7.78E-108	-	-	-	gi|255629043|gb|ACU14866.1|
gnl|UG|Gma#S48316223	751	248	2	51.05313258	0.424926757	-6.908641485	Down	8.37E-70	1.91E-68	-	-	-	gi|255625763|gb|ACU13226.1|
gnl|UG|Gma#S48537237	600	246	2	63.38616957	0.531866658	-6.89695968	Down	3.19E-69	7.24E-68	-	GO:0004857//enzyme inhibitor activity	-	gi|224069216|ref|XP_002326303.1|
gnl|UG|Gma#S5146544	2108	832	7	61.01875906	0.529848189	-6.84752997	Down	6.52E-231	4.60E-229	-	GO:0016884//carbon-nitrogen ligase activity, with glutamine as amido-N-donor;GO:0032559//adenyl ribonucleotide binding	GO:0009064//glutamine family amino acid metabolic process;GO:0006528//asparagine metabolic process	gi|1778372|gb|AAC49614.1|
gnl|UG|Gma#S21700428	572	117	1	31.62281187	0.278951044	-6.824809894	Down	2.26E-33	2.45E-32	GO:0005576//extracellular region;GO:0031410//cytoplasmic vesicle	GO:0046914//transition metal ion binding;GO:0016682//oxidoreductase activity, acting on diphenols and related substances as donors, oxygen as acceptor	GO:0009808//lignin metabolic process	gi|84626066|gb|ABC59623.1|
gnl|UG|Gma#S53086333	1174	231	2	30.41967252	0.271822823	-6.806194216	Down	7.31E-65	1.52E-63	-	-	-	gi|255644820|gb|ACU22911.1|
gnl|UG|Gma#S45536547	746	227	2	47.04328939	0.427774792	-6.780993661	Down	1.06E-63	2.16E-62	-	-	-	gi|255626257|gb|ACU13473.1|
gnl|UG|Gma#S48315419	2571	227	2	13.65005596	0.124122907	-6.780993661	Down	1.06E-63	2.16E-62	-	-	-	gi|147856442|emb|CAN82842.1|
gnl|UG|Gma#S53089867	1407	787	7	86.4751425	0.793830833	-6.767310078	Down	7.71E-218	5.17E-216	GO:0019897//extrinsic to plasma membrane	GO:0016740//transferase activity	-	gi|255540791|ref|XP_002511460.1|
gnl|UG|Gma#S5060161	377	894	8	366.6121213	3.385888538	-6.758576195	Down	3.42E-247	2.56E-245	-	-	-	gi|42572919|ref|NP_974556.1|
gnl|UG|Gma#S15926163	670	111	1	25.61290434	0.23814925	-6.748861041	Down	1.25E-31	1.29E-30	GO:0031410//cytoplasmic vesicle	GO:0046872//metal ion binding;GO:0016682//oxidoreductase activity, acting on diphenols and related substances as donors, oxygen as acceptor	GO:0008152//metabolic process	gi|255646487|gb|ACU23722.1|
gnl|UG|Gma#S4922539	751	221	2	45.49492863	0.424926757	-6.742347734	Down	5.86E-62	1.15E-60	GO:0005746//mitochondrial respiratory chain	GO:0046914//transition metal ion binding;GO:0016742//hydroxymethyl-, formyl- and related transferase activity;GO:0048037//cofactor binding	GO:0009069//serine family amino acid metabolic process	gi|462187|sp|P34899.1|GLYM_PEA
gnl|UG|Gma#S35599174	858	107	1	19.28000496	0.185967363	-6.695912161	Down	1.81E-30	1.81E-29	-	-	-	gi|217071104|gb|ACJ83912.1|
gnl|UG|Gma#S48316549	1358	1305	13	148.5666714	1.52745211	-6.603839547	Down	0	0	GO:0009941//chloroplast envelope	-	GO:0006772//thiamin metabolic process	gi|6552397|dbj|BAA88228.1|
gnl|UG|Gma#S52657872	749	99	1	20.43450059	0.213030704	-6.583801794	Down	3.79E-28	3.54E-27	-	-	GO:0006950//response to stress	gi|255638782|gb|ACU19695.1|
gnl|UG|Gma#S46418047	290	97	1	51.71117282	0.550206887	-6.554358016	Down	1.44E-27	1.33E-26	-	-	-	-
gnl|UG|Gma#S22952281	844	96	1	17.58488117	0.18905213	-6.539407675	Down	2.81E-27	2.55E-26	GO:0043231//intracellular membrane-bounded organelle	-	-	gi|255585490|ref|XP_002533437.1|
gnl|UG|Gma#S47712802	627	96	1	23.67087672	0.254481654	-6.539407675	Down	2.81E-27	2.55E-26	GO:0031224//intrinsic to membrane	GO:0030554//adenyl nucleotide binding;GO:0050664//oxidoreductase activity, acting on NADH or NADPH, with oxygen as acceptor;GO:0016209//antioxidant activity;GO:0046914//transition metal ion binding	GO:0008152//metabolic process	gi|58532641|gb|AAW78864.1|
gnl|UG|Gma#S48314094	1502	568	6	58.46407118	0.637390136	-6.519229793	Down	5.40E-156	2.71E-154	GO:0005618//cell wall	-	-	gi|217071896|gb|ACJ84308.1|
gnl|UG|Gma#S47416585	260	92	1	54.70476173	0.613692298	-6.47800713	Down	4.05E-26	3.55E-25	-	-	-	-
gnl|UG|Gma#S48315201	1794	30091	330	2593.133247	29.35050119	-6.465167391	Down	0	0	-	GO:0004180//carboxypeptidase activity	-	gi|11967861|emb|CAC19488.1|
gnl|UG|Gma#S48312196	1407	175	2	19.22890716	0.226808809	-6.405656286	Down	1.27E-48	1.99E-47	-	-	-	gi|294566508|gb|ADF18551.1|
gnl|UG|Gma#S5014487	561	437	5	120.4284862	1.422103363	-6.404006549	Down	1.09E-119	4.20E-118	GO:0044464//cell part	-	-	gi|297818408|ref|XP_002877087.1|
gnl|UG|Gma#S5028141	551	517	6	145.0606421	1.737495434	-6.383503144	Down	3.13E-141	1.44E-139	GO:0005618//cell wall	GO:0004553//hydrolase activity, hydrolyzing O-glycosyl compounds	GO:0010208//pollen wall assembly;GO:0003006//reproductive developmental process;GO:0008152//metabolic process	gi|255587687|ref|XP_002534357.1|
gnl|UG|Gma#S45545495	671	86	1	19.81465808	0.237794333	-6.380709929	Down	2.21E-24	1.82E-23	-	-	GO:0009987//cellular process;GO:0008283//cell proliferation	gi|255645898|gb|ACU23438.1|
gnl|UG|Gma#S48314648	2398	5070	59	326.8657618	3.925788092	-6.379572157	Down	0	0	GO:0031410//cytoplasmic vesicle	GO:0016491//oxidoreductase activity;GO:0070011//peptidase activity, acting on L-amino acid peptides	GO:0008152//metabolic process	gi|225458649|ref|XP_002282833.1|
gnl|UG|Gma#S47353299	268	250	3	144.2168037	1.786119373	-6.335266958	Down	9.18E-69	2.06E-67	-	-	-	-
gnl|UG|Gma#S4930025	591	83	1	21.71207162	0.269983075	-6.329484606	Down	1.63E-23	1.30E-22	-	-	GO:0009987//cellular process	gi|857399|dbj|BAA09467.1|
gnl|UG|Gma#S53089071	1419	83	1	9.042871267	0.112445382	-6.329484606	Down	1.63E-23	1.30E-22	GO:0043231//intracellular membrane-bounded organelle	GO:0004091//carboxylesterase activity	-	gi|255637770|gb|ACU19207.1|
gnl|UG|Gma#S5125753	789	247	3	48.39835508	0.606692005	-6.317849905	Down	6.76E-68	1.49E-66	GO:0005576//extracellular region;GO:0030312//external encapsulating structure	GO:0016798//hydrolase activity, acting on glycosyl bonds;GO:0016758//transferase activity, transferring hexosyl groups	GO:0044042//glucan metabolic process	gi|255647438|gb|ACU24183.1|
gnl|UG|Gma#S45560804	751	164	2	33.76094251	0.424926757	-6.311997179	Down	1.93E-45	2.81E-44	-	-	-	gi|255633000|gb|ACU16854.1|
gnl|UG|Gma#S45559467	651	82	1	19.47347759	0.245099842	-6.311997179	Down	3.17E-23	2.51E-22	-	-	-	gi|255632838|gb|ACU16772.1|
gnl|UG|Gma#S39316577	875	82	1	14.48826733	0.182354283	-6.311997179	Down	3.17E-23	2.51E-22	-	-	-	gi|255628051|gb|ACU14370.1|
gnl|UG|Gma#S48312729	2261	480	6	32.82096352	0.423423257	-6.276373269	Down	1.55E-130	6.57E-129	-	GO:0016884//carbon-nitrogen ligase activity, with glutamine as amido-N-donor;GO:0032559//adenyl ribonucleotide binding	GO:0009064//glutamine family amino acid metabolic process;GO:0006528//asparagine metabolic process	gi|1305549|gb|AAC09952.1|
gnl|UG|Gma#S21540826	714	77	1	16.67259362	0.223473386	-6.221231715	Down	8.84E-22	6.56E-21	-	-	-	-
gnl|UG|Gma#S39303981	798	77	1	14.91758377	0.199949871	-6.221231715	Down	8.84E-22	6.56E-21	GO:0016020//membrane	GO:0016830//carbon-carbon lyase activity	GO:0006633//fatty acid biosynthetic process;GO:0007275//multicellular organismal development;GO:0006081//cellular aldehyde metabolic process	gi|255571123|ref|XP_002526512.1|
gnl|UG|Gma#S5042193	569	228	3	61.94884762	0.841265364	-6.202372688	Down	2.08E-62	4.12E-61	-	-	-	gi|255550026|ref|XP_002516064.1|
gnl|UG|Gma#S45549308	580	74	1	19.72488035	0.275103444	-6.16389854	Down	6.50E-21	4.63E-20	-	-	-	gi|255631556|gb|ACU16145.1|
gnl|UG|Gma#S53086401	1483	74	1	7.714383416	0.107592716	-6.16389854	Down	6.50E-21	4.63E-20	-	GO:0016758//transferase activity, transferring hexosyl groups	-	gi|255644686|gb|ACU22845.1|
gnl|UG|Gma#S5139198	437	1250	17	442.2208627	6.207139485	-6.154694712	Down	0	0	-	-	-	gi|255629043|gb|ACU14866.1|
gnl|UG|Gma#S53085219	1095	1539	21	217.2877046	3.060054744	-6.149905268	Down	0	0	GO:0005576//extracellular region;GO:0030312//external encapsulating structure	GO:0016798//hydrolase activity, acting on glycosyl bonds;GO:0016758//transferase activity, transferring hexosyl groups	GO:0045229//external encapsulating structure organization;GO:0044042//glucan metabolic process	gi|255647007|gb|ACU23972.1|
gnl|UG|Gma#S45564780	611	219	3	55.41324153	0.783436976	-6.144269733	Down	8.21E-60	1.57E-58	GO:0044464//cell part	GO:0016747//transferase activity, transferring acyl groups other than amino-acyl groups	GO:0009314//response to radiation;GO:0006950//response to stress;GO:0006631//fatty acid metabolic process	gi|224107935|ref|XP_002314660.1|
gnl|UG|Gma#S23063587	824	146	2	27.39279173	0.387281547	-6.144269733	Down	3.04E-40	3.93E-39	-	-	-	gi|255634875|gb|ACU17796.1|
gnl|UG|Gma#S5146247	2317	146	2	9.741761063	0.137729821	-6.144269733	Down	3.04E-40	3.93E-39	-	GO:0005515//protein binding;GO:0004175//endopeptidase activity	GO:0019538//protein metabolic process;GO:0044092	gi|37548634|gb|AAN12272.1|
gnl|UG|Gma#S39301127	679	73	1	16.62125212	0.234992632	-6.144269733	Down	1.26E-20	8.87E-20	-	-	-	gi|255626659|gb|ACU13674.1|
gnl|UG|Gma#S48549149	621	437	6	108.7928836	1.541642486	-6.140972143	Down	3.98E-118	1.50E-116	-	-	GO:0002252	gi|224104583|ref|XP_002313488.1|
gnl|UG|Gma#S34818028	2308	290	4	19.42552857	0.276533791	-6.134354264	Down	8.82E-79	2.27E-77	GO:0043231//intracellular membrane-bounded organelle	GO:0030528//transcription regulator activity;GO:0003676//nucleic acid binding	-	gi|113367174|gb|ABI34644.1|
gnl|UG|Gma#S53085418	1243	71	1	8.830755724	0.128366852	-6.104192294	Down	4.76E-20	3.27E-19	GO:0031410//cytoplasmic vesicle	-	GO:0000902//cell morphogenesis;GO:0009827//plant-type cell wall modification	gi|255646620|gb|ACU23784.1|
gnl|UG|Gma#S39548296	3008	32293	462	1659.7444	24.50688789	-6.081629985	Down	0	0	GO:0044424//intracellular part	GO:0046914//transition metal ion binding;GO:0016702//oxidoreductase activity, acting on single donors with incorporation of molecular oxygen, incorporation of two atoms of oxygen	GO:0006633//fatty acid biosynthetic process	gi|152926332|gb|ABS32275.1|
gnl|UG|Gma#S53084508	942	135	2	22.15611023	0.338768572	-6.031260771	Down	4.49E-37	5.38E-36	-	-	-	gi|255648399|gb|ACU24650.1|
gnl|UG|Gma#S30676910	397	67	1	26.09125368	0.401914351	-6.020534365	Down	6.77E-19	4.40E-18	GO:0044464//cell part	GO:0004553//hydrolase activity, hydrolyzing O-glycosyl compounds	GO:0007275//multicellular organismal development;GO:0009251//glucan catabolic process;GO:0003006//reproductive developmental process;GO:0051707//response to other organism	gi|85376227|gb|ABC70311.1|
gnl|UG|Gma#S47309762	299	67	1	34.64290204	0.533645476	-6.020534365	Down	6.77E-19	4.40E-18	-	-	-	-
gnl|UG|Gma#S4866887	921	133	2	22.32557547	0.346492937	-6.00972761	Down	1.69E-36	1.99E-35	-	GO:0016814//hydrolase activity, acting on carbon-nitrogen (but not peptide) bonds, in cyclic amidines;GO:0046914//transition metal ion binding	-	gi|255625685|gb|ACU13187.1|
gnl|UG|Gma#S5142312	628	464	7	114.2270572	1.778535002	-6.005071247	Down	2.15E-124	8.70E-123	-	GO:0016787//hydrolase activity	-	gi|87240453|gb|ABD32311.1|
gnl|UG|Gma#S4993891	713	265	4	57.46018177	0.89514725	-6.004293724	Down	1.40E-71	3.27E-70	GO:0016020//membrane;GO:0044426	GO:0004672//protein kinase activity;GO:0000166//nucleotide binding	GO:0007275//multicellular organismal development;GO:0006468//protein amino acid phosphorylation;GO:0009856//pollination	gi|223452274|gb|ACM89465.1|
gnl|UG|Gma#S4914700	567	728	11	198.4992965	3.095520231	-6.002808196	Down	2.27E-194	1.39E-192	-	-	-	gi|87162801|gb|ABD28596.1|
gnl|UG|Gma#S46432797	278	66	1	36.70369531	0.573956825	-5.998839294	Down	1.31E-18	8.42E-18	-	-	-	gi|255547081|ref|XP_002514598.1|
gnl|UG|Gma#S46432627	256	66	1	39.85791913	0.62328124	-5.998839294	Down	1.31E-18	8.42E-18	-	GO:0008238//exopeptidase activity	GO:0019538//protein metabolic process	gi|297734878|emb|CBI17112.3|
gnl|UG|Gma#S15937814	504	261	4	80.06092846	1.266349185	-5.982351171	Down	1.99E-70	4.56E-69	-	-	-	-
gnl|UG|Gma#S15920608	504	321	5	98.46573961	1.582936482	-5.958946566	Down	3.22E-86	9.11E-85	GO:0016020//membrane	-	-	gi|18397903|ref|NP_564378.1|
gnl|UG|Gma#S48315554	1551	64	1	6.379385216	0.102875562	-5.954445174	Down	4.95E-18	3.09E-17	GO:0009536//plastid	GO:0005488//binding;GO:0008483//transaminase activity	GO:0008152//metabolic process	gi|255646819|gb|ACU23881.1|
gnl|UG|Gma#S4914318	333	446	7	207.0624158	3.354114058	-5.947990152	Down	3.23E-119	1.23E-117	-	-	-	-
gnl|UG|Gma#S53084966	1282	63	1	7.597368218	0.124461776	-5.931725098	Down	9.60E-18	5.90E-17	GO:0044464//cell part	GO:0016209//antioxidant activity;GO:0005506//iron ion binding;GO:0003824//catalytic activity	GO:0042743//hydrogen peroxide metabolic process;GO:0006950//response to stress	gi|255647503|gb|ACU24215.1|
gnl|UG|Gma#S45560151	720	187	3	40.15316297	0.664833322	-5.916377133	Down	1.34E-50	2.18E-49	GO:0044464//cell part	GO:0005488//binding	-	gi|255632928|gb|ACU16818.1|
gnl|UG|Gma#S53084999	1243	311	5	38.68119761	0.641834261	-5.913287849	Down	2.41E-83	6.58E-82	GO:0005576//extracellular region;GO:0030312//external encapsulating structure	GO:0016798//hydrolase activity, acting on glycosyl bonds;GO:0016758//transferase activity, transferring hexosyl groups	GO:0044042//glucan metabolic process	gi|255647438|gb|ACU24183.1|
gnl|UG|Gma#S21537952	670	62	1	14.30630693	0.23814925	-5.908641485	Down	1.86E-17	1.13E-16	-	-	-	-
gnl|UG|Gma#S45533883	649	245	4	58.36225166	0.983420631	-5.891083113	Down	7.90E-66	1.68E-64	GO:0044464//cell part	GO:0016747//transferase activity, transferring acyl groups other than amino-acyl groups	GO:0006631//fatty acid metabolic process	gi|157673576|gb|ABV60087.1|
gnl|UG|Gma#S4991091	650	1037	17	246.6471214	4.173107623	-5.885182512	Down	2.84E-274	2.27E-272	-	-	-	gi|225441533|ref|XP_002280817.1|
gnl|UG|Gma#S39318514	719	61	1	13.11630769	0.221919329	-5.885182512	Down	3.61E-17	2.16E-16	-	-	-	gi|255632687|gb|ACU16695.1|
gnl|UG|Gma#S46520755	285	60	1	32.54745549	0.55985964	-5.86133577	Down	6.99E-17	4.13E-16	-	-	-	-
gnl|UG|Gma#S48316555	1343	120	2	13.81388655	0.237617271	-5.86133577	Down	9.25E-33	9.85E-32	GO:0044464//cell part	GO:0015291//secondary active transmembrane transporter activity	GO:0003006//reproductive developmental process;GO:0015893//drug transport	gi|224067013|ref|XP_002302326.1|
gnl|UG|Gma#S5126139	653	60	1	14.20524474	0.244349154	-5.86133577	Down	6.99E-17	4.13E-16	GO:0031410//cytoplasmic vesicle	GO:0016209//antioxidant activity;GO:0005506//iron ion binding;GO:0003824//catalytic activity	GO:0042743//hydrogen peroxide metabolic process;GO:0006950//response to stress	gi|255645455|gb|ACU23223.1|
gnl|UG|Gma#S47183363	207	119	2	88.87656627	1.541642486	-5.849262937	Down	1.79E-32	1.89E-31	-	-	-	-
gnl|UG|Gma#S48312149	1168	236	4	31.2377548	0.546438347	-5.837088224	Down	3.03E-63	6.12E-62	-	GO:0003824//catalytic activity	-	gi|22218272|gb|AAM94615.1|
gnl|UG|Gma#S48315839	1260	59	1	7.239225716	0.126634919	-5.837088224	Down	1.35E-16	7.90E-16	-	-	-	gi|255630472|gb|ACU15594.1|
gnl|UG|Gma#S36142022	721	294	5	63.04094535	1.106518706	-5.832189424	Down	1.84E-78	4.70E-77	-	-	GO:0003006//reproductive developmental process	gi|255642465|gb|ACU21496.1|
gnl|UG|Gma#S4875585	626	58	1	14.32399998	0.254888175	-5.812426169	Down	2.62E-16	1.50E-15	-	-	-	gi|297744385|emb|CBI37359.3|
gnl|UG|Gma#S15938721	505	58	1	17.75608711	0.315960391	-5.812426169	Down	2.62E-16	1.50E-15	-	-	-	gi|255648193|gb|ACU24550.1|
gnl|UG|Gma#S39315500	717	172	3	37.08684956	0.667615052	-5.795747428	Down	2.72E-46	4.03E-45	-	-	-	gi|255632200|gb|ACU16458.1|
gnl|UG|Gma#S47254608	261	57	1	33.76330871	0.611340986	-5.787335188	Down	5.08E-16	2.87E-15	-	-	-	-
gnl|UG|Gma#S5062981	524	170	3	50.15662273	0.913511435	-5.77887361	Down	1.02E-45	1.50E-44	-	-	-	gi|255628921|gb|ACU14805.1|
gnl|UG|Gma#S53089527	1246	3284	59	407.4701109	7.555409184	-5.753040537	Down	0	0	-	GO:0016701//oxidoreductase activity, acting on single donors with incorporation of molecular oxygen;GO:0016706//oxidoreductase activity, acting on paired donors, with incorporation or reduction of molecular oxygen, 2-oxoglutarate as one donor, and incorporation of one atom each of oxygen into both donors	GO:0008152//metabolic process	gi|38679407|gb|AAR26525.1|
gnl|UG|Gma#S48312399	1669	21229	392	1966.454272	37.47604491	-5.713484124	Down	0	0	GO:0005618//cell wall;GO:0031410//cytoplasmic vesicle	GO:0004180//carboxypeptidase activity	GO:0019538//protein metabolic process	gi|297741662|emb|CBI32794.3|
gnl|UG|Gma#S46577857	248	54	1	33.66299328	0.643387086	-5.709332676	Down	3.69E-15	1.99E-14	-	-	-	gi|297727043|ref|NP_001175885.1|
gnl|UG|Gma#S53088652	646	54	1	12.92325439	0.2469969	-5.709332676	Down	3.69E-15	1.99E-14	-	-	-	gi|255638578|gb|ACU19596.1|
gnl|UG|Gma#S46839927	281	108	2	59.41937604	1.135658344	-5.709332676	Down	2.56E-29	2.46E-28	-	-	-	-
gnl|UG|Gma#S47697506	652	161	3	38.175869	0.734171767	-5.700399552	Down	3.86E-43	5.33E-42	-	GO:0030246//carbohydrate binding;GO:0043167//ion binding;GO:0015925	GO:0044238//primary metabolic process	gi|7682680|gb|AAF67342.1|
gnl|UG|Gma#S53087329	1692	107	2	9.776740103	0.188605198	-5.695912161	Down	4.95E-29	4.72E-28	-	GO:0016746//transferase activity, transferring acyl groups	-	gi|83853812|gb|ABC47845.1|
gnl|UG|Gma#S48314836	2820	1216	23	66.6645755	1.301375865	-5.678810732	Down	0	0	GO:0044424//intracellular part	GO:0046914//transition metal ion binding;GO:0016702//oxidoreductase activity, acting on single donors with incorporation of molecular oxygen, incorporation of two atoms of oxygen	GO:0006633//fatty acid biosynthetic process	gi|118138511|pdb|2IUJ|A
gnl|UG|Gma#S53086336	884	1369	26	239.4207762	4.692941099	-5.672912187	Down	0	0	GO:0016020//membrane;GO:0005618//cell wall;GO:0009536//plastid	GO:0016791//phosphatase activity	-	gi|255644815|gb|ACU22909.1|
gnl|UG|Gma#S4993188	677	572	11	130.622506	2.592555348	-5.654884892	Down	1.31E-149	6.39E-148	-	-	-	gi|159461068|gb|ABW96605.1|
gnl|UG|Gma#S45552987	832	52	1	9.662525849	0.191778843	-5.654884892	Down	1.38E-14	7.18E-14	GO:0005618//cell wall;GO:0031410//cytoplasmic vesicle	GO:0004180//carboxypeptidase activity	GO:0019538//protein metabolic process	gi|255552491|ref|XP_002517289.1|
gnl|UG|Gma#S36147925	781	52	1	10.29349745	0.204302173	-5.654884892	Down	1.38E-14	7.18E-14	-	GO:0016757//transferase activity, transferring glycosyl groups	-	gi|224101569|ref|XP_002334266.1|
gnl|UG|Gma#S21537117	853	52	1	9.424644205	0.187057441	-5.654884892	Down	1.38E-14	7.18E-14	GO:0005576//extracellular region;GO:0031410//cytoplasmic vesicle	GO:0004175//endopeptidase activity	GO:0019538//protein metabolic process	gi|224053042|ref|XP_002297678.1|
gnl|UG|Gma#S5142403	623	207	4	51.36803469	1.024462262	-5.647932132	Down	6.19E-55	1.09E-53	GO:0043231//intracellular membrane-bounded organelle	GO:0016742//hydroxymethyl-, formyl- and related transferase activity;GO:0048037//cofactor binding	GO:0009069//serine family amino acid metabolic process	gi|163889372|gb|ABY48142.1|
gnl|UG|Gma#S53090370	1713	358	7	32.30995217	0.652025675	-5.630906029	Down	5.54E-94	1.70E-92	-	-	GO:0010038//response to metal ion;GO:0009725//response to hormone stimulus;GO:0032989//cellular component morphogenesis;GO:0006970//response to osmotic stress;GO:0006350//transcription	gi|255635237|gb|ACU17973.1|
gnl|UG|Gma#S4936929	752	51	1	10.48486847	0.212180848	-5.626870516	Down	2.67E-14	1.36E-13	-	-	-	gi|110333701|gb|ABG67697.1|
gnl|UG|Gma#S21540028	809	51	1	9.746132377	0.197231146	-5.626870516	Down	2.67E-14	1.36E-13	-	GO:0005488//binding	-	gi|298204398|emb|CBI16878.3|
gnl|UG|Gma#S53090731	1519	457	9	46.51243516	0.945385106	-5.620570528	Down	1.63E-119	6.26E-118	GO:0043231//intracellular membrane-bounded organelle	GO:0008483//transaminase activity;GO:0048037//cofactor binding;GO:0016846//carbon-sulfur lyase activity	GO:0044237//cellular metabolic process;GO:0000041//transition metal ion transport	gi|255634532|gb|ACU17629.1|
gnl|UG|Gma#S15849261	638	101	2	24.47436014	0.500188079	-5.612656657	Down	2.58E-27	2.35E-26	-	-	GO:0010468//regulation of gene expression	gi|255537295|ref|XP_002509714.1|
gnl|UG|Gma#S48533123	528	50	1	14.64019068	0.302196965	-5.598301364	Down	5.15E-14	2.58E-13	-	-	-	gi|255641312|gb|ACU20933.1|
gnl|UG|Gma#S4972109	468	50	1	16.5171382	0.340940165	-5.598301364	Down	5.15E-14	2.58E-13	GO:0000785//chromatin;GO:0016020//membrane;GO:0009536//plastid;GO:0031981//nuclear lumen	GO:0003676//nucleic acid binding	GO:0006950//response to stress;GO:0034728	gi|195635409|gb|ACG37173.1|
gnl|UG|Gma#S23065509	932	199	4	33.01017415	0.684806856	-5.591069795	Down	1.20E-52	2.01E-51	-	-	-	gi|255625877|gb|ACU13283.1|
gnl|UG|Gma#S45559967	865	148	3	26.45186267	0.553387274	-5.578936039	Down	2.02E-39	2.56E-38	-	GO:0016740//transferase activity	GO:0008152//metabolic process	gi|224106776|ref|XP_002314281.1|
gnl|UG|Gma#S52664282	792	49	1	9.564924578	0.201464643	-5.569155018	Down	9.95E-14	4.90E-13	-	-	-	gi|255630240|gb|ACU15475.1|
gnl|UG|Gma#S45559630	781	49	1	9.699641826	0.204302173	-5.569155018	Down	9.95E-14	4.90E-13	-	-	GO:0006350//transcription	gi|225428780|ref|XP_002282080.1|
gnl|UG|Gma#S4993839	543	49	1	13.95105021	0.293848982	-5.569155018	Down	9.95E-14	4.90E-13	-	-	-	gi|255537689|ref|XP_002509911.1|
gnl|UG|Gma#S53088710	1322	2964	61	346.623015	7.36245071	-5.557037569	Down	0	0	-	GO:0016701//oxidoreductase activity, acting on single donors with incorporation of molecular oxygen;GO:0016706//oxidoreductase activity, acting on paired donors, with incorporation or reduction of molecular oxygen, 2-oxoglutarate as one donor, and incorporation of one atom each of oxygen into both donors	GO:0008152//metabolic process	gi|255638466|gb|ACU19542.1|
gnl|UG|Gma#S50900165	1074	48	1	6.909515691	0.148566106	-5.539407675	Down	1.92E-13	9.27E-13	-	-	-	gi|225196432|gb|ACN82420.1|
gnl|UG|Gma#S34534201	477	96	2	31.11454865	0.669014664	-5.539407675	Down	6.92E-26	6.00E-25	-	GO:0046914//transition metal ion binding;GO:0003676//nucleic acid binding;GO:0001071	GO:0010468//regulation of gene expression;GO:0009725//response to hormone stimulus;GO:0010556;GO:0071555;GO:0051726//regulation of cell cycle;GO:0048518//positive regulation of biological process	gi|112363356|gb|ABI16002.1|
gnl|UG|Gma#S46517003	249	95	2	58.98409354	1.281606404	-5.524300783	Down	1.34E-25	1.14E-24	-	-	-	-
gnl|UG|Gma#S48315683	1919	95	2	7.653485821	0.166294943	-5.524300783	Down	1.34E-25	1.14E-24	GO:0031224//intrinsic to membrane	GO:0016628//oxidoreductase activity, acting on the CH-CH group of donors, NAD or NADP as acceptor;GO:0005356	GO:0006810//transport;GO:0008152//metabolic process	gi|5734440|emb|CAB52689.1|
gnl|UG|Gma#S52650406	801	3737	79	721.2755875	15.73687864	-5.518329274	Down	0	0	-	-	-	gi|806310|gb|AAA66288.1|
gnl|UG|Gma#S5086363	501	47	1	14.50343201	0.318483029	-5.509034026	Down	3.71E-13	1.76E-12	-	GO:0003677//DNA binding	GO:0010467//gene expression	gi|151934221|gb|ABS18448.1|
gnl|UG|Gma#S21700469	808	282	6	53.95707504	1.184851465	-5.509034026	Down	1.21E-73	2.90E-72	GO:0015630//microtubule cytoskeleton	-	GO:0000911//cytokinesis by cell plate formation;GO:0032506//cytokinetic process	gi|224131532|ref|XP_002328563.1|
gnl|UG|Gma#S52663617	831	47	1	8.743946376	0.192009624	-5.509034026	Down	3.71E-13	1.76E-12	-	GO:0005529//sugar binding	GO:0007088//regulation of mitosis;GO:0006350//transcription	gi|4033445|sp|Q39528.1|LEC1_CLALU
gnl|UG|Gma#S53088281	890	421	9	73.13120688	1.613528063	-5.502196596	Down	3.08E-109	1.09E-107	-	-	-	gi|255639301|gb|ACU19948.1|
gnl|UG|Gma#S21540495	714	93	2	20.13702866	0.446946771	-5.493603985	Down	4.97E-25	4.18E-24	-	GO:0004713//protein tyrosine kinase activity;GO:0032559//adenyl ribonucleotide binding	GO:0006464//protein modification process	gi|223452426|gb|ACM89540.1|
gnl|UG|Gma#S53089982	1143	46	1	6.221888911	0.139597548	-5.47800713	Down	7.16E-13	3.32E-12	-	-	-	gi|255635993|gb|ACU18342.1|
gnl|UG|Gma#S45551799	674	92	2	21.10272708	0.473471802	-5.47800713	Down	9.58E-25	7.99E-24	-	GO:0016491//oxidoreductase activity	GO:0008152//metabolic process	gi|224058075|ref|XP_002299444.1|
gnl|UG|Gma#S46672201	278	46	1	25.5813634	0.573956825	-5.47800713	Down	7.16E-13	3.33E-12	-	-	-	-
gnl|UG|Gma#S53084908	1388	46	1	5.123644831	0.11495677	-5.47800713	Down	7.16E-13	3.33E-12	-	-	-	gi|255633958|gb|ACU17341.1|
gnl|UG|Gma#S53090663	1180	183	4	23.97616584	0.540881347	-5.470145012	Down	4.40E-48	6.81E-47	-	GO:0016787//hydrolase activity	GO:0044238//primary metabolic process	gi|255634666|gb|ACU17695.1|
gnl|UG|Gma#S45560164	594	545	12	141.8471808	3.22343429	-5.459595093	Down	1.57E-140	7.15E-139	-	-	-	gi|255632932|gb|ACU16820.1|
gnl|UG|Gma#S53085603	987	136	3	21.30258992	0.484984794	-5.456945515	Down	5.35E-36	6.21E-35	GO:0043231//intracellular membrane-bounded organelle	-	GO:0000087//M phase of mitotic cell cycle	gi|255547820|ref|XP_002514967.1|
gnl|UG|Gma#S5146890	3020	408	9	20.88641349	0.475509926	-5.456945515	Down	1.56E-105	5.34E-104	GO:0044424//intracellular part	GO:0046914//transition metal ion binding;GO:0016702//oxidoreductase activity, acting on single donors with incorporation of molecular oxygen, incorporation of two atoms of oxygen	GO:0006633//fatty acid biosynthetic process	gi|161318159|gb|ABX60409.1|
gnl|UG|Gma#S6670797	752	90	2	18.50270907	0.424361695	-5.446298271	Down	3.56E-24	2.92E-23	-	GO:0001071	GO:0010468//regulation of gene expression	gi|255543389|ref|XP_002512757.1|
gnl|UG|Gma#S53085009	1310	621	14	73.28767698	1.705221346	-5.42553971	Down	1.72E-159	8.81E-158	-	-	-	gi|255647420|gb|ACU24175.1|
gnl|UG|Gma#S48524574	623	177	4	43.92339198	1.024462262	-5.422050724	Down	2.25E-46	3.35E-45	GO:0031225//anchored to membrane;GO:0031410//cytoplasmic vesicle	GO:0043167//ion binding;GO:0008422//beta-glucosidase activity	GO:0044238//primary metabolic process	gi|255582261|ref|XP_002531922.1|
gnl|UG|Gma#S21565325	621	88	2	21.90794911	0.513880829	-5.413876793	Down	1.32E-23	1.06E-22	-	-	GO:0006350//transcription	gi|224136103|ref|XP_002327381.1|
gnl|UG|Gma#S15933833	488	44	1	13.93938155	0.326967208	-5.413876793	Down	2.66E-12	1.19E-11	GO:0015630//microtubule cytoskeleton	GO:0003774//motor activity;GO:0032559//adenyl ribonucleotide binding	GO:0007349//cellularization;GO:0048229//gametophyte development;GO:0000226//microtubule cytoskeleton organization;GO:0033206//cytokinesis after meiosis	gi|297815436|ref|XP_002875601.1|
gnl|UG|Gma#S53090555	1311	346	8	40.80224493	0.973668939	-5.389073402	Down	3.26E-89	9.48E-88	-	-	-	gi|255634875|gb|ACU17796.1|
gnl|UG|Gma#S5120052	545	43	1	12.1978308	0.292770637	-5.380709929	Down	5.13E-12	2.24E-11	-	-	-	gi|255639401|gb|ACU19996.1|
gnl|UG|Gma#S23065260	931	172	4	28.56205278	0.685542416	-5.380709929	Down	5.96E-45	8.58E-44	-	-	-	gi|255540283|ref|XP_002511206.1|
gnl|UG|Gma#S5084268	515	86	2	25.81676809	0.619650475	-5.380709929	Down	4.90E-23	3.84E-22	-	GO:0005515//protein binding	-	gi|255579560|ref|XP_002530622.1|
gnl|UG|Gma#S53086817	1391	214	5	23.78467901	0.573544203	-5.373984066	Down	1.34E-55	2.38E-54	-	GO:0005506//iron ion binding;GO:0003824//catalytic activity;GO:0016209//antioxidant activity	GO:0008152//metabolic process;GO:0006950//response to stress	gi|255642175|gb|ACU21352.1|
gnl|UG|Gma#S5004959	518	214	5	63.86966893	1.540154415	-5.373984066	Down	1.34E-55	2.38E-54	GO:0031224//intrinsic to membrane;GO:0009532//plastid stroma;GO:0009528//plastid inner membrane	GO:0046914//transition metal ion binding;GO:0046873//metal ion transmembrane transporter activity;GO:0019829//cation-transporting ATPase activity;GO:0005515//protein binding;GO:0005261//cation channel activity;GO:0016836//hydro-lyase activity;GO:0032559//adenyl ribonucleotide binding	GO:0009206;GO:0070838//divalent metal ion transport	gi|11066054|gb|AAG28435.1|AF195028_1
gnl|UG|Gma#S47710964	838	85	2	15.6814262	0.38081145	-5.36383611	Down	9.44E-23	7.29E-22	-	GO:0070011//peptidase activity, acting on L-amino acid peptides	GO:0008152//metabolic process	gi|296086161|emb|CBI31602.3|
gnl|UG|Gma#S53090587	1355	85	2	9.698180926	0.235512911	-5.36383611	Down	9.44E-23	7.29E-22	GO:0005576//extracellular region;GO:0030312//external encapsulating structure	GO:0016798//hydrolase activity, acting on glycosyl bonds;GO:0016758//transferase activity, transferring hexosyl groups	GO:0044042//glucan metabolic process	gi|255634815|gb|ACU17768.1|
gnl|UG|Gma#S5146223	1187	37508	884	4885.216776	118.8298548	-5.361453332	Down	0	0	-	-	-	gi|18568375|gb|AAL76058.1|AF467554_1
gnl|UG|Gma#S47380929	298	127	3	65.88675344	1.606308698	-5.35816736	Down	1.95E-33	2.12E-32	-	-	-	-
gnl|UG|Gma#S21537356	782	717	17	141.7499956	3.468695595	-5.352811642	Down	8.25E-183	4.70E-181	-	-	-	-
gnl|UG|Gma#S5146308	1941	714	17	56.87001304	1.397485809	-5.346762597	Down	5.87E-182	3.32E-180	-	GO:0016703;GO:0016405//CoA-ligase activity;GO:0032559//adenyl ribonucleotide binding	GO:0010208//pollen wall assembly;GO:0006952//defense response;GO:0006575//cellular amino acid derivative metabolic process;GO:0009416//response to light stimulus	gi|18266852|sp|P31687.2|4CL2_SOYBN
gnl|UG|Gma#S47411366	237	42	1	27.39754165	0.673248934	-5.346762597	Down	9.88E-12	4.24E-11	-	-	-	-
gnl|UG|Gma#S5115434	572	168	4	45.40711448	1.115804177	-5.346762597	Down	8.17E-44	1.15E-42	-	-	-	gi|224056421|ref|XP_002298848.1|
gnl|UG|Gma#S53086027	1117	209	5	28.92702457	0.714234545	-5.339876211	Down	3.52E-54	6.14E-53	-	GO:0046914//transition metal ion binding	-	gi|255645421|gb|ACU23206.1|
gnl|UG|Gma#S15922451	224	83	2	57.28497468	1.424642833	-5.329484606	Down	3.50E-22	2.63E-21	-	-	-	-
gnl|UG|Gma#S52636524	732	124	3	26.1891411	0.653934415	-5.323678984	Down	1.39E-32	1.47E-31	-	-	-	gi|255635165|gb|ACU17939.1|
gnl|UG|Gma#S53087138	1228	454	11	57.15683043	1.429283364	-5.321562043	Down	5.63E-116	2.07E-114	GO:0043231//intracellular membrane-bounded organelle	-	GO:0000087//M phase of mitotic cell cycle	gi|255641551|gb|ACU21049.1|
gnl|UG|Gma#S39317706	879	1396	34	245.5314873	6.171831524	-5.314065559	Down	0	0	GO:0044464//cell part	-	-	gi|255632542|gb|ACU16621.1|
gnl|UG|Gma#S23061672	1035	123	3	18.37280277	0.462492746	-5.311997179	Down	2.67E-32	2.81E-31	-	-	GO:0007049//cell cycle	gi|297745925|emb|CBI15981.3|
gnl|UG|Gma#S5100852	736	41	1	8.6122513	0.216793475	-5.311997179	Down	1.90E-11	8.00E-11	-	GO:0042802//identical protein binding;GO:0016301//kinase activity	-	gi|225448439|ref|XP_002272022.1|
gnl|UG|Gma#S47371274	273	81	2	45.87045238	1.16893771	-5.294295177	Down	1.29E-21	9.52E-21	-	-	-	-
gnl|UG|Gma#S21539621	785	81	2	15.95239936	0.406522286	-5.294295177	Down	1.29E-21	9.53E-21	-	-	-	gi|224090302|ref|XP_002308968.1|
gnl|UG|Gma#S48314906	2368	121	3	7.899767755	0.202145267	-5.288345911	Down	9.87E-32	1.02E-30	GO:0005773//vacuole;GO:0031090//organelle membrane	-	-	gi|225461605|ref|XP_002282960.1|
gnl|UG|Gma#S4896179	418	120	3	44.38289385	1.145167445	-5.276373269	Down	1.90E-31	1.95E-30	-	-	-	-
gnl|UG|Gma#S46834064	291	40	1	21.25091596	0.548316142	-5.276373269	Down	3.66E-11	1.51E-10	-	-	-	-
gnl|UG|Gma#S53088491	1736	40	1	3.562221511	0.091912441	-5.276373269	Down	3.66E-11	1.51E-10	GO:0031410//cytoplasmic vesicle;GO:0043231//intracellular membrane-bounded organelle	GO:0004180//carboxypeptidase activity	GO:0019538//protein metabolic process	gi|224100813|ref|XP_002312024.1|
gnl|UG|Gma#S21565862	819	120	3	22.65207525	0.584468855	-5.276373269	Down	1.90E-31	1.95E-30	GO:0043234//protein complex	GO:0019787//small conjugating protein ligase activity	GO:0032446//protein modification by small protein conjugation	gi|255561116|ref|XP_002521570.1|
gnl|UG|Gma#S45561731	809	40	1	7.644025394	0.197231146	-5.276373269	Down	3.66E-11	1.51E-10	-	GO:0005488//binding;GO:0003824//catalytic activity	-	gi|255562745|ref|XP_002522378.1|
gnl|UG|Gma#S4957699	384	40	1	16.10420975	0.415520826	-5.276373269	Down	3.66E-11	1.51E-10	-	-	-	-
gnl|UG|Gma#S48530932	353	40	1	17.51846046	0.452011324	-5.276373269	Down	3.66E-11	1.51E-10	-	-	-	-
gnl|UG|Gma#S29965795	1950	359	9	28.46233255	0.736430757	-5.272360207	Down	1.32E-91	3.93E-90	-	GO:0016491//oxidoreductase activity	-	gi|83728526|gb|ABC41951.1|
gnl|UG|Gma#S46847210	253	79	2	48.27443744	1.261343853	-5.258225922	Down	4.78E-21	3.43E-20	-	-	-	gi|83728524|gb|ABC41950.1|
gnl|UG|Gma#S53089343	984	315	8	49.49098606	1.297235751	-5.253653193	Down	2.06E-80	5.43E-79	GO:0005618//cell wall;GO:0043231//intracellular membrane-bounded organelle;GO:0005576//extracellular region	GO:0046914//transition metal ion binding;GO:0004871//signal transducer activity;GO:0016623	GO:0006950//response to stress;GO:0009755//hormone-mediated signaling pathway	gi|255637243|gb|ACU18952.1|
gnl|UG|Gma#S53088890	1145	4050	103	546.8398909	14.35343208	-5.25165084	Down	0	0	-	-	-	gi|255638116|gb|ACU19372.1|
gnl|UG|Gma#S53085747	760	39	1	7.933442276	0.209947365	-5.239847393	Down	7.04E-11	2.84E-10	-	-	-	gi|255645967|gb|ACU23472.1|
gnl|UG|Gma#S53089447	1047	39	1	5.758754661	0.152397323	-5.239847393	Down	7.04E-11	2.84E-10	GO:0031410//cytoplasmic vesicle	-	-	gi|255637039|gb|ACU18852.1|
gnl|UG|Gma#S48315843	2225	39	1	2.709849946	0.071712358	-5.239847393	Down	7.04E-11	2.84E-10	-	-	-	gi|288310310|gb|ADC45394.1|
gnl|UG|Gma#S48312586	2545	39	1	2.369122251	0.06269548	-5.239847393	Down	7.04E-11	2.84E-10	GO:0043231//intracellular membrane-bounded organelle	GO:0016763//transferase activity, transferring pentosyl groups	GO:0006400//tRNA modification	gi|225459211|ref|XP_002284046.1|
gnl|UG|Gma#S52651193	748	39	1	8.060716751	0.213315504	-5.239847393	Down	7.04E-11	2.84E-10	GO:0031224//intrinsic to membrane;GO:0031410//cytoplasmic vesicle	GO:0004871//signal transducer activity;GO:0004672//protein kinase activity;GO:0016628//oxidoreductase activity, acting on the CH-CH group of donors, NAD or NADP as acceptor;GO:0032559//adenyl ribonucleotide binding	GO:0006464//protein modification process;GO:0007167//enzyme linked receptor protein signaling pathway	gi|255537079|ref|XP_002509606.1|
gnl|UG|Gma#S15849741	652	77	2	18.2580243	0.489447845	-5.221231715	Down	1.76E-20	1.23E-19	-	-	-	gi|255579427|ref|XP_002530557.1|
gnl|UG|Gma#S45532216	781	537	14	106.3001563	2.860230426	-5.21586853	Down	1.21E-135	5.33E-134	GO:0030312//external encapsulating structure	GO:0004553//hydrolase activity, hydrolyzing O-glycosyl compounds	GO:0044238//primary metabolic process;GO:0045229//external encapsulating structure organization	gi|297742230|emb|CBI34379.3|
gnl|UG|Gma#S5126107	774	115	3	22.97034569	0.618449602	-5.214972724	Down	4.96E-30	4.87E-29	GO:0031224//intrinsic to membrane;GO:0043231//intracellular membrane-bounded organelle;GO:0031090//organelle membrane	GO:0046873//metal ion transmembrane transporter activity;GO:0019829//cation-transporting ATPase activity;GO:0005515//protein binding;GO:0032559//adenyl ribonucleotide binding	GO:0009206;GO:0070838//divalent metal ion transport	gi|11066054|gb|AAG28435.1|AF195028_1
gnl|UG|Gma#S36150704	722	115	3	24.62471962	0.662991679	-5.214972724	Down	4.96E-30	4.87E-29	GO:0043231//intracellular membrane-bounded organelle;GO:0044444//cytoplasmic part	GO:0046914//transition metal ion binding	GO:0009725//response to hormone stimulus;GO:0044267//cellular protein metabolic process	gi|255631412|gb|ACU16073.1|
gnl|UG|Gma#S5146638	1804	954	25	81.75653801	2.211197303	-5.20843444	Down	1.21E-239	8.86E-238	GO:0043231//intracellular membrane-bounded organelle	-	GO:0007049//cell cycle	gi|857397|dbj|BAA09466.1|
gnl|UG|Gma#S21538104	840	38	1	6.993828234	0.189952378	-5.202372688	Down	1.35E-10	5.34E-10	GO:0031410//cytoplasmic vesicle	GO:0004672//protein kinase activity;GO:0000166//nucleotide binding	GO:0009987//cellular process	gi|255550026|ref|XP_002516064.1|
gnl|UG|Gma#S21538543	765	38	1	7.679497668	0.20857516	-5.202372688	Down	1.35E-10	5.34E-10	GO:0043231//intracellular membrane-bounded organelle	GO:0016772//transferase activity, transferring phosphorus-containing groups	-	gi|302143901|emb|CBI23006.3|
gnl|UG|Gma#S45545932	378	38	1	15.54184052	0.422116395	-5.202372688	Down	1.35E-10	5.34E-10	-	-	-	gi|255635303|gb|ACU18005.1|
gnl|UG|Gma#S48315534	1856	152	4	12.66124077	0.343879305	-5.202372688	Down	2.82E-39	3.57E-38	-	GO:0001071;GO:0043565//sequence-specific DNA binding	GO:0009267//cellular response to starvation;GO:0009743//response to carbohydrate stimulus;GO:0010468//regulation of gene expression;GO:0006350//transcription	gi|151934175|gb|ABS18425.1|
gnl|UG|Gma#S23071029	753	38	1	7.801880101	0.211899067	-5.202372688	Down	1.35E-10	5.34E-10	-	GO:0003677//DNA binding	GO:0010467//gene expression	gi|187944183|gb|ACD40318.1|
gnl|UG|Gma#S39309164	810	151	4	28.82057093	0.787950604	-5.192849914	Down	5.42E-39	6.83E-38	-	-	-	gi|224140161|ref|XP_002323453.1|
gnl|UG|Gma#S21537386	795	74	2	14.39047875	0.401408798	-5.16389854	Down	1.25E-19	8.40E-19	-	-	-	gi|225435068|ref|XP_002281433.1|
gnl|UG|Gma#S52667175	792	74	2	14.44498814	0.402929286	-5.16389854	Down	1.25E-19	8.41E-19	GO:0031410//cytoplasmic vesicle	GO:0015291//secondary active transmembrane transporter activity	GO:0015893//drug transport;GO:0003006//reproductive developmental process	gi|72255624|gb|AAZ66942.1|
gnl|UG|Gma#S23061847	765	37	1	7.477405624	0.20857516	-5.16389854	Down	2.60E-10	1.01E-09	-	-	-	gi|255633960|gb|ACU17342.1|
gnl|UG|Gma#S5874194	460	259	7	87.04675461	2.428086916	-5.16389854	Down	8.08E-66	1.72E-64	-	-	-	-
gnl|UG|Gma#S46780794	255	111	3	67.29665062	1.877176439	-5.16389854	Down	6.73E-29	6.40E-28	GO:0043231//intracellular membrane-bounded organelle	-	GO:0010468//regulation of gene expression	gi|224994136|dbj|BAH28881.1|
gnl|UG|Gma#S4912833	384	110	3	44.28657681	1.246562479	-5.150842387	Down	1.29E-28	1.22E-27	-	-	-	-
gnl|UG|Gma#S39303604	771	326	9	65.36930587	1.862568062	-5.133248327	Down	2.88E-82	7.78E-81	-	-	-	gi|255627679|gb|ACU14184.1|
gnl|UG|Gma#S23061683	884	217	6	37.95055401	1.082986407	-5.131033906	Down	3.46E-55	6.11E-54	-	-	-	gi|255627407|gb|ACU14048.1|
gnl|UG|Gma#S46822652	283	72	2	39.33296741	1.12763249	-5.124370176	Down	4.59E-19	3.02E-18	-	-	-	-
gnl|UG|Gma#S47473637	232	36	1	23.98971935	0.687758609	-5.124370176	Down	4.99E-10	1.89E-09	-	-	-	-
gnl|UG|Gma#S21539195	797	108	3	20.9496169	0.600602248	-5.124370176	Down	4.75E-28	4.43E-27	GO:0044464//cell part	-	-	gi|224143225|ref|XP_002324886.1|
gnl|UG|Gma#S53085271	990	36	1	5.621833221	0.161171714	-5.124370176	Down	4.99E-10	1.89E-09	GO:0031410//cytoplasmic vesicle	GO:0016791//phosphatase activity	-	gi|255646905|gb|ACU23922.1|
gnl|UG|Gma#S39314195	839	360	10	66.33629188	1.901787811	-5.124370176	Down	1.26E-90	3.71E-89	-	-	-	gi|147792055|emb|CAN66295.1|
gnl|UG|Gma#S21539268	608	72	2	18.30794371	0.524868412	-5.124370176	Down	4.59E-19	3.02E-18	GO:0016020//membrane	GO:0016491//oxidoreductase activity;GO:0016301//kinase activity;GO:0032559//adenyl ribonucleotide binding	GO:0006464//protein modification process;GO:0010033//response to organic substance;GO:0007167//enzyme linked receptor protein signaling pathway	gi|224094266|ref|XP_002310117.1|
gnl|UG|Gma#S45559733	726	215	6	45.78386904	1.318677664	-5.117675523	Down	1.27E-54	2.23E-53	-	-	-	gi|255632870|gb|ACU16788.1|
gnl|UG|Gma#S53088354	1684	1745	49	160.2005473	4.64277902	-5.108746651	Down	0	0	GO:0016020//membrane;GO:0044444//cytoplasmic part;GO:0043231//intracellular membrane-bounded organelle	-	GO:0051234//establishment of localization	gi|255639159|gb|ACU19879.1|
gnl|UG|Gma#S5146355	3496	2392	68	105.7792303	3.103569743	-5.090984007	Down	0	0	GO:0031224//intrinsic to membrane;GO:0009532//plastid stroma;GO:0009528//plastid inner membrane	GO:0046914//transition metal ion binding;GO:0046873//metal ion transmembrane transporter activity;GO:0019829//cation-transporting ATPase activity;GO:0005515//protein binding;GO:0005261//cation channel activity;GO:0016836//hydro-lyase activity;GO:0032559//adenyl ribonucleotide binding	GO:0009206;GO:0070838//divalent metal ion transport	gi|11066054|gb|AAG28435.1|AF195028_1
gnl|UG|Gma#S48314172	1317	597	17	70.08082529	2.059620315	-5.088569454	Down	7.83E-149	3.79E-147	GO:0005576//extracellular region;GO:0031410//cytoplasmic vesicle	GO:0016788//hydrolase activity, acting on ester bonds;GO:0005488//binding	GO:0044238//primary metabolic process	gi|255647644|gb|ACU24285.1|
gnl|UG|Gma#S47111156	253	35	1	21.38740899	0.630671926	-5.083728191	Down	9.57E-10	3.57E-09	GO:0043231//intracellular membrane-bounded organelle;GO:0044444//cytoplasmic part;GO:0005871//kinesin complex	GO:0003777//microtubule motor activity;GO:0000166//nucleotide binding;GO:0015631//tubulin binding	GO:0007053//spindle assembly involved in male meiosis	gi|225469187|ref|XP_002275661.1|
gnl|UG|Gma#S5129173	789	105	3	20.57419953	0.606692005	-5.083728191	Down	3.34E-27	3.03E-26	GO:0031225//anchored to membrane;GO:0031410//cytoplasmic vesicle	GO:0043167//ion binding;GO:0008422//beta-glucosidase activity	GO:0044238//primary metabolic process	gi|71480741|gb|AAK85402.2|
gnl|UG|Gma#S53085986	1043	35	1	5.187933342	0.152981781	-5.083728191	Down	9.57E-10	3.56E-09	-	GO:0003677//DNA binding	GO:0010468//regulation of gene expression;GO:0006350//transcription	gi|255645502|gb|ACU23246.1|
gnl|UG|Gma#S5118952	514	35	1	10.52726552	0.31042801	-5.083728191	Down	9.57E-10	3.57E-09	-	GO:0005488//binding	-	gi|171466739|gb|ACB46529.1|
gnl|UG|Gma#S45553148	681	70	2	15.89137878	0.468604985	-5.083728191	Down	1.69E-18	1.08E-17	-	-	-	gi|225459284|ref|XP_002285786.1|
gnl|UG|Gma#S48312292	1951	210	6	16.6407416	0.490702196	-5.083728191	Down	3.28E-53	5.58E-52	GO:0009536//plastid	GO:0030528//transcription regulator activity;GO:0005488//binding;GO:0016620//oxidoreductase activity, acting on the aldehyde or oxo group of donors, NAD or NADP as acceptor;GO:0001071	GO:0006633//fatty acid biosynthetic process;GO:0006970//response to osmotic stress;GO:0010017//red or far-red light signaling pathway	gi|225436687|ref|XP_002263127.1|
gnl|UG|Gma#S36147838	752	35	1	7.195497973	0.212180848	-5.083728191	Down	9.57E-10	3.57E-09	GO:0005618//cell wall	-	-	gi|224055948|ref|XP_002298705.1|
gnl|UG|Gma#S53086286	676	35	1	8.004459283	0.236035499	-5.083728191	Down	9.57E-10	3.57E-09	-	-	-	gi|255644912|gb|ACU22956.1|
gnl|UG|Gma#S5142658	507	35	1	10.67261238	0.314713999	-5.083728191	Down	9.57E-10	3.57E-09	-	GO:0015036//disulfide oxidoreductase activity	GO:0019725//cellular homeostasis	gi|255634524|gb|ACU17625.1|
gnl|UG|Gma#S5144310	682	70	2	15.86807764	0.467917881	-5.083728191	Down	1.69E-18	1.08E-17	-	-	-	gi|224139166|ref|XP_002326784.1|
gnl|UG|Gma#S5098498	475	35	1	11.39160942	0.335915784	-5.083728191	Down	9.57E-10	3.57E-09	-	-	-	-
gnl|UG|Gma#S45548983	592	417	12	108.8992778	3.234324271	-5.073386247	Down	3.06E-104	1.03E-102	GO:0043231//intracellular membrane-bounded organelle	GO:0003676//nucleic acid binding	GO:0010468//regulation of gene expression	gi|255630472|gb|ACU15594.1|
gnl|UG|Gma#S48316772	1030	208	6	31.2202777	0.929475713	-5.069922392	Down	1.20E-52	2.02E-51	GO:0000325//plant-type vacuole;GO:0031090//organelle membrane;GO:0031224//intrinsic to membrane;GO:0009536//plastid	GO:0005372//water transmembrane transporter activity;GO:0005275//amine transmembrane transporter activity	GO:0006810//transport	gi|255632105|gb|ACU16405.1|
gnl|UG|Gma#S4989748	801	345	10	66.58819312	1.992009954	-5.062969631	Down	2.14E-86	6.11E-85	GO:0042579//microbody	GO:0016405//CoA-ligase activity;GO:0015645//fatty acid ligase activity;GO:0016491//oxidoreductase activity;GO:0016408	GO:0009694//jasmonic acid metabolic process;GO:0009850//auxin metabolic process;GO:0035337;GO:0010584//pollen exine formation	gi|147807239|emb|CAN77428.1|
gnl|UG|Gma#S48525229	441	69	2	24.18918036	0.723628106	-5.062969631	Down	3.23E-18	2.03E-17	-	-	-	-
gnl|UG|Gma#S53086851	1622	275	8	26.21153745	0.786979025	-5.057732983	Down	4.18E-69	9.46E-68	-	-	-	gi|255642110|gb|ACU21321.1|
gnl|UG|Gma#S48527884	552	274	8	76.74006037	2.31246373	-5.052477257	Down	8.01E-69	1.80E-67	GO:0009534//chloroplast thylakoid;GO:0016020//membrane	-	GO:0006869//lipid transport;GO:0009987//cellular process	gi|255571253|ref|XP_002526576.1|
gnl|UG|Gma#S47435210	277	205	6	114.4154685	3.456173228	-5.048962773	Down	8.42E-52	1.39E-50	-	GO:0008233//peptidase activity	-	gi|27728675|gb|AAO18731.1|
gnl|UG|Gma#S5146637	1813	477	14	40.67534323	1.232123532	-5.044935708	Down	1.07E-118	4.06E-117	-	-	GO:0009987//cellular process	gi|857399|dbj|BAA09467.1|
gnl|UG|Gma#S48313605	1935	5852	172	467.5563929	14.18311088	-5.042894474	Down	0	0	GO:0031410//cytoplasmic vesicle;GO:0043231//intracellular membrane-bounded organelle	GO:0004180//carboxypeptidase activity	GO:0019538//protein metabolic process	gi|255646157|gb|ACU23564.1|
gnl|UG|Gma#S39300808	669	34	1	7.857121169	0.238505228	-5.041908015	Down	1.83E-09	6.68E-09	-	-	-	gi|224142345|ref|XP_002324519.1|
gnl|UG|Gma#S45541369	568	306	9	83.28825098	2.528239395	-5.041908015	Down	1.27E-76	3.17E-75	GO:0030312//external encapsulating structure	GO:0030234//enzyme regulator activity	-	gi|255638424|gb|ACU19522.1|
gnl|UG|Gma#S48527569	435	68	2	24.16742097	0.733609183	-5.041908015	Down	6.19E-18	3.84E-17	-	-	-	gi|296083686|emb|CBI23675.3|
gnl|UG|Gma#S15939476	609	34	1	8.631221777	0.26200328	-5.041908015	Down	1.83E-09	6.67E-09	-	-	-	gi|222834177|gb|EEE72654.1|
gnl|UG|Gma#S45546532	777	34	1	6.765011663	0.205353922	-5.041908015	Down	1.83E-09	6.67E-09	-	GO:0015197//peptide transporter activity	GO:0006810//transport;GO:0051707//response to other organism	gi|255555735|ref|XP_002518903.1|
gnl|UG|Gma#S47199177	266	34	1	19.76095512	0.599849614	-5.041908015	Down	1.83E-09	6.67E-09	-	-	-	gi|225458165|ref|XP_002281033.1|
gnl|UG|Gma#S47048466	277	34	1	18.97622405	0.576028871	-5.041908015	Down	1.83E-09	6.67E-09	GO:0043231//intracellular membrane-bounded organelle	-	GO:0007049//cell cycle;GO:0008283//cell proliferation	gi|89111301|dbj|BAE80325.1|
gnl|UG|Gma#S39319178	852	984	29	178.5525903	5.431032774	-5.038978684	Down	4.20E-243	3.10E-241	-	-	-	gi|255625883|gb|ACU13286.1|
gnl|UG|Gma#S48313598	692	881	26	196.825093	5.995028802	-5.037003665	Down	8.85E-218	5.92E-216	GO:0000785//chromatin;GO:0009536//plastid;GO:0031981//nuclear lumen	GO:0003676//nucleic acid binding	GO:0034728	gi|55977041|sp|P68427.2|H32_PEA
gnl|UG|Gma#S53088084	1689	403	12	36.88807974	1.133641189	-5.024118702	Down	2.69E-100	8.80E-99	-	-	-	gi|255639687|gb|ACU20137.1|
gnl|UG|Gma#S5128669	651	235	7	55.80813701	1.715698896	-5.023607199	Down	4.79E-59	9.05E-58	GO:0043231//intracellular membrane-bounded organelle	GO:0016491//oxidoreductase activity;GO:0003677//DNA binding;GO:0001071;GO:0005515//protein binding	GO:0048856//anatomical structure development;GO:0010468//regulation of gene expression;GO:0006351//transcription, DNA-dependent	gi|60100342|gb|AAX13298.1|
gnl|UG|Gma#S53087261	1516	134	4	13.66520806	0.421002632	-5.020534365	Down	3.43E-34	3.81E-33	-	-	-	gi|255641312|gb|ACU20933.1|
gnl|UG|Gma#S21537472	814	67	2	12.72509547	0.392039306	-5.020534365	Down	1.18E-17	7.25E-17	-	-	-	gi|255635522|gb|ACU18112.1|
gnl|UG|Gma#S53090137	1148	234	7	31.51262786	0.972926813	-5.017454972	Down	9.16E-59	1.72E-57	-	-	-	gi|255635692|gb|ACU18195.1|
gnl|UG|Gma#S48313629	2831	4399	132	240.2286186	7.439745549	-5.013010941	Down	0	0	GO:0044424//intracellular part	GO:0046914//transition metal ion binding;GO:0016702//oxidoreductase activity, acting on single donors with incorporation of molecular oxygen, incorporation of two atoms of oxygen	GO:0006633//fatty acid biosynthetic process	gi|126411|sp|P24095.1|LOXX_SOYBN
gnl|UG|Gma#S4926934	436	133	4	47.16021791	1.463853187	-5.00972761	Down	6.55E-34	7.24E-33	GO:0043231//intracellular membrane-bounded organelle;GO:0044444//cytoplasmic part;GO:0005871//kinesin complex	GO:0003777//microtubule motor activity;GO:0000166//nucleotide binding	GO:0007053//spindle assembly involved in male meiosis	gi|225469187|ref|XP_002275661.1|
gnl|UG|Gma#S6670328	489	133	4	42.04878325	1.305194252	-5.00972761	Down	6.55E-34	7.24E-33	GO:0043229//intracellular organelle	-	-	gi|225439866|ref|XP_002274736.1|
gnl|UG|Gma#S23061764	1061	266	8	38.75938738	1.203091403	-5.00972761	Down	1.43E-66	3.09E-65	-	-	-	gi|224102201|ref|XP_002312587.1|
gnl|UG|Gma#S23070547	867	465	14	82.91717684	2.576516682	-5.008177158	Down	2.55E-115	9.35E-114	GO:0044444//cytoplasmic part;GO:0016020//membrane	GO:0005515//protein binding	GO:0016044//cellular membrane organization;GO:0015031//protein transport	gi|224125800|ref|XP_002319678.1|
gnl|UG|Gma#S21567094	739	298	9	62.34225068	1.943220536	-5.003688693	Down	2.27E-74	5.50E-73	-	-	-	gi|225458507|ref|XP_002282274.1|
gnl|UG|Gma#S48312873	2921	927	28	49.0635342	1.529503569	-5.003515781	Down	2.78E-228	1.94E-226	GO:0044424//intracellular part	GO:0046914//transition metal ion binding;GO:0016702//oxidoreductase activity, acting on single donors with incorporation of molecular oxygen, incorporation of two atoms of oxygen	GO:0006633//fatty acid biosynthetic process	gi|1262440|gb|AAA96817.1|
gnl|UG|Gma#S45533955	761	33	1	6.704091522	0.209671481	-4.998839294	Down	3.52E-09	1.25E-08	-	-	-	gi|255628697|gb|ACU14693.1|
gnl|UG|Gma#S47069750	250	33	1	20.40725459	0.638239989	-4.998839294	Down	3.52E-09	1.25E-08	-	GO:0046914//transition metal ion binding;GO:0016641//oxidoreductase activity, acting on the CH-NH2 group of donors, oxygen as acceptor;GO:0048037//cofactor binding	GO:0006807//nitrogen compound metabolic process	gi|3819099|emb|CAA08855.1|
gnl|UG|Gma#S5875214	579	66	2	17.62284507	0.551157158	-4.998839294	Down	2.27E-17	1.37E-16	-	-	-	gi|255635204|gb|ACU17957.1|
gnl|UG|Gma#S5055034	656	99	3	23.33146486	0.72969511	-4.998839294	Down	1.64E-25	1.40E-24	-	GO:0016757//transferase activity, transferring glycosyl groups	-	gi|147864249|emb|CAN83016.1|
gnl|UG|Gma#S47259542	265	33	1	19.25212697	0.602113198	-4.998839294	Down	3.52E-09	1.25E-08	-	-	-	-
gnl|UG|Gma#S47224491	264	66	2	38.6501034	1.208787859	-4.998839294	Down	2.27E-17	1.37E-16	-	-	-	gi|22331920|ref|NP_191889.2|
gnl|UG|Gma#S48316011	1623	33	1	3.143446487	0.098311767	-4.998839294	Down	3.52E-09	1.25E-08	-	GO:0016491//oxidoreductase activity;GO:0046914//transition metal ion binding	GO:0008152//metabolic process	gi|255642379|gb|ACU21453.1|
gnl|UG|Gma#S23065186	921	33	1	5.5394285	0.173246468	-4.998839294	Down	3.52E-09	1.25E-08	-	GO:0004497//monooxygenase activity;GO:0005506//iron ion binding	GO:0048827//phyllome development;GO:0048437//floral organ development;GO:0016129;GO:0048878//chemical homeostasis;GO:0009887//organ morphogenesis;GO:0009826//unidimensional cell growth	gi|225431255|ref|XP_002267958.1|
gnl|UG|Gma#S47721969	605	33	1	8.432749832	0.263735533	-4.998839294	Down	3.52E-09	1.25E-08	-	-	-	gi|225448387|ref|XP_002274030.1|
gnl|UG|Gma#S21566623	766	33	1	6.660331134	0.208302869	-4.998839294	Down	3.52E-09	1.25E-08	-	GO:0016740//transferase activity	-	gi|255639157|gb|ACU19878.1|
gnl|UG|Gma#S14770377	1840	1218	37	102.338752	3.208543425	-4.995290226	Down	3.54E-299	3.02E-297	-	GO:0016491//oxidoreductase activity;GO:0005506//iron ion binding	GO:0008152//metabolic process	gi|18148451|dbj|BAB83261.1|
gnl|UG|Gma#S5129547	800	229	7	44.25436839	1.396149977	-4.98629404	Down	2.34E-57	4.31E-56	GO:0043231//intracellular membrane-bounded organelle	-	GO:0000087//M phase of mitotic cell cycle	gi|857399|dbj|BAA09467.1|
gnl|UG|Gma#S46472113	289	98	3	52.42505374	1.656332152	-4.984192518	Down	3.14E-25	2.66E-24	GO:0043231//intracellular membrane-bounded organelle;GO:0031224//intrinsic to membrane	GO:0016301//kinase activity;GO:0032559//adenyl ribonucleotide binding	GO:0006464//protein modification process;GO:0007167//enzyme linked receptor protein signaling pathway	gi|297737786|emb|CBI26987.3|
gnl|UG|Gma#S21567912	757	98	3	20.01432039	0.632338167	-4.984192518	Down	3.14E-25	2.66E-24	GO:0015630//microtubule cytoskeleton	GO:0003774//motor activity;GO:0032559//adenyl ribonucleotide binding	GO:0007017//microtubule-based process;GO:0051301//cell division	gi|255556530|ref|XP_002519299.1|
gnl|UG|Gma#S52636422	709	65	2	14.1735217	0.450098723	-4.976812987	Down	4.34E-17	2.59E-16	-	-	-	gi|255555101|ref|XP_002518588.1|
gnl|UG|Gma#S53090027	1858	585	18	48.67666413	1.545791148	-4.976812987	Down	3.13E-144	1.47E-142	-	-	-	gi|255635908|gb|ACU18301.1|
gnl|UG|Gma#S53090499	1003	129	4	19.88380195	0.636330996	-4.96567243	Down	8.75E-33	9.32E-32	GO:0043231//intracellular membrane-bounded organelle;GO:0044444//cytoplasmic part;GO:0016020//membrane	GO:0004674//protein serine/threonine kinase activity;GO:0032559//adenyl ribonucleotide binding	GO:0023060;GO:0031667//response to nutrient levels;GO:0071805;GO:0006950//response to stress;GO:0006464//protein modification process	gi|255634987|gb|ACU17852.1|
gnl|UG|Gma#S5871096	479	322	10	103.9276267	3.331106417	-4.963433957	Down	6.39E-80	1.67E-78	-	-	-	-
gnl|UG|Gma#S21538818	793	64	2	12.47720866	0.402421179	-4.954445174	Down	8.29E-17	4.88E-16	-	GO:0003824//catalytic activity	-	gi|87240453|gb|ABD32311.1|
gnl|UG|Gma#S45570216	760	192	6	39.05694659	1.25968419	-4.954445174	Down	3.84E-48	5.95E-47	-	-	-	gi|224073776|ref|XP_002304167.1|
gnl|UG|Gma#S7106694	484	64	2	20.4430299	0.659338832	-4.954445174	Down	8.29E-17	4.88E-16	-	-	-	-
gnl|UG|Gma#S5146193	1789	415	13	35.86314793	1.159463368	-4.950972982	Down	1.83E-102	6.08E-101	-	GO:0016740//transferase activity;GO:0048037//cofactor binding;GO:0016846//carbon-sulfur lyase activity	GO:0003006//reproductive developmental process;GO:0006555//methionine metabolic process	gi|398957|sp|P31531.1|1A1C_SOYBN
gnl|UG|Gma#S23065372	926	254	8	42.40659293	1.378488098	-4.943129861	Down	3.40E-63	6.84E-62	GO:0031225//anchored to membrane	GO:0046914//transition metal ion binding;GO:0016682//oxidoreductase activity, acting on diphenols and related substances as donors, oxygen as acceptor	GO:0008152//metabolic process	gi|296084196|emb|CBI24584.3|
gnl|UG|Gma#S4959262	456	95	3	32.2084195	1.049736825	-4.939338282	Down	2.19E-24	1.81E-23	GO:0043231//intracellular membrane-bounded organelle;GO:0044444//cytoplasmic part	-	-	gi|255553653|ref|XP_002517867.1|
gnl|UG|Gma#S23064499	991	95	3	14.8204231	0.483027237	-4.939338282	Down	2.19E-24	1.81E-23	GO:0043231//intracellular membrane-bounded organelle	-	-	gi|124360854|gb|ABN08826.1|
gnl|UG|Gma#S39300807	605	285	9	72.828294	2.373619795	-4.939338282	Down	1.02E-70	2.36E-69	-	-	-	gi|255636252|gb|ACU18466.1|
gnl|UG|Gma#S16523441	746	158	5	32.74378733	1.06943698	-4.936297827	Down	9.15E-40	1.17E-38	GO:0043231//intracellular membrane-bounded organelle	GO:0003676//nucleic acid binding	GO:0010468//regulation of gene expression	gi|225460672|ref|XP_002266195.1|
gnl|UG|Gma#S46530506	251	126	4	77.60817574	2.542788802	-4.931725098	Down	6.10E-32	6.35E-31	-	-	-	gi|857399|dbj|BAA09467.1|
gnl|UG|Gma#S47496627	254	94	3	57.21432629	1.884566898	-4.924071525	Down	4.19E-24	3.42E-23	GO:0015630//microtubule cytoskeleton	GO:0003774//motor activity;GO:0000166//nucleotide binding	-	gi|124359769|gb|ABN06096.1|
gnl|UG|Gma#S21539531	793	313	10	61.02134862	2.012105893	-4.922535926	Down	2.15E-77	5.46E-76	GO:0009536//plastid	GO:0004553//hydrolase activity, hydrolyzing O-glycosyl compounds	GO:0009825//multidimensional cell growth;GO:0044238//primary metabolic process	gi|255573716|ref|XP_002527779.1|
gnl|UG|Gma#S38434485	798	125	4	24.21685676	0.799799485	-4.920229459	Down	1.16E-31	1.21E-30	-	-	-	gi|145652363|gb|ABP88236.1|
gnl|UG|Gma#S23066587	872	905	29	160.4511173	5.306467802	-4.918238161	Down	6.79E-221	4.58E-219	GO:0005618//cell wall;GO:0031410//cytoplasmic vesicle	GO:0070011//peptidase activity, acting on L-amino acid peptides	GO:0019538//protein metabolic process	gi|224068470|ref|XP_002326128.1|
gnl|UG|Gma#S5933840	259	31	1	18.50429661	0.616061766	-4.908641485	Down	1.29E-08	4.35E-08	-	-	-	-
gnl|UG|Gma#S53085589	913	31	1	5.249302104	0.17476451	-4.908641485	Down	1.29E-08	4.36E-08	GO:0016020//membrane	GO:0004702//receptor signaling protein serine/threonine kinase activity;GO:0032559//adenyl ribonucleotide binding	GO:0006464//protein modification process	gi|255646274|gb|ACU23621.1|
gnl|UG|Gma#S15850613	656	31	1	7.305812227	0.243231703	-4.908641485	Down	1.29E-08	4.35E-08	-	-	-	gi|224131290|ref|XP_002328502.1|
gnl|UG|Gma#S48316484	1992	2227	72	172.8389162	5.76722882	-4.905406016	Down	0	0	GO:0005618//cell wall	GO:0004091//carboxylesterase activity	GO:0071555	gi|255549442|ref|XP_002515774.1|
gnl|UG|Gma#S23071844	834	402	13	74.51962382	2.487146242	-4.905057147	Down	8.14E-99	2.63E-97	GO:0044424//intracellular part	-	-	gi|225455563|ref|XP_002267584.1|
gnl|UG|Gma#S53089107	1710	1883	61	170.2412741	5.691906338	-4.902525121	Down	0	0	-	-	-	gi|255637700|gb|ACU19173.1|
gnl|UG|Gma#S48315447	1011	1048	34	160.2583911	5.366013759	-4.900405334	Down	4.80E-255	3.66E-253	-	-	-	gi|255630726|gb|ACU15724.1|
gnl|UG|Gma#S17640751	734	123	4	25.90715378	0.86953677	-4.89695968	Down	4.24E-31	4.31E-30	-	-	-	gi|255575029|ref|XP_002528420.1|
gnl|UG|Gma#S15932590	705	92	3	20.17480574	0.678978712	-4.89304463	Down	1.53E-23	1.22E-22	-	-	-	gi|255542630|ref|XP_002512378.1|
gnl|UG|Gma#S21566322	816	702	23	133.0018264	4.497401886	-4.886210438	Down	4.24E-171	2.26E-169	GO:0031410//cytoplasmic vesicle	GO:0030554//adenyl nucleotide binding;GO:0016491//oxidoreductase activity;GO:0016832//aldehyde-lyase activity	GO:0019395//fatty acid oxidation;GO:0007154//cell communication;GO:0048229//gametophyte development	gi|124360378|gb|ABN08391.1|
gnl|UG|Gma#S46691010	240	61	2	39.29427179	1.329666645	-4.885182512	Down	5.78E-16	3.25E-15	-	-	-	-
gnl|UG|Gma#S5129594	704	61	2	13.39577447	0.453295447	-4.885182512	Down	5.78E-16	3.25E-15	GO:0044464//cell part	-	-	gi|297798006|ref|XP_002866887.1|
gnl|UG|Gma#S53090763	748	152	5	31.41612683	1.066577522	-4.880444593	Down	4.42E-38	5.46E-37	GO:0030312//external encapsulating structure	GO:0003824//catalytic activity	-	gi|255634471|gb|ACU17600.1|
gnl|UG|Gma#S53090224	1611	272	9	26.10261483	0.891396633	-4.871983014	Down	4.54E-67	9.89E-66	-	-	-	gi|255635522|gb|ACU18112.1|
gnl|UG|Gma#S15850246	679	272	9	61.93124079	2.114933691	-4.871983014	Down	4.54E-67	9.88E-66	GO:0005911//cell-cell junction;GO:0031224//intrinsic to membrane	GO:0030247//polysaccharide binding;GO:0003824//catalytic activity	-	gi|255648042|gb|ACU24477.1|
gnl|UG|Gma#S46790893	273	151	5	85.51158407	2.922344274	-4.870921819	Down	8.43E-38	1.03E-36	GO:0031410//cytoplasmic vesicle	GO:0016899//oxidoreductase activity, acting on the CH-OH group of donors, oxygen as acceptor	GO:0008152//metabolic process	gi|224066014|ref|XP_002301997.1|
gnl|UG|Gma#S19678824	674	30	1	6.881324047	0.236735901	-4.86133577	Down	2.46E-08	8.15E-08	-	-	GO:0006952//defense response;GO:0033554//cellular response to stress;GO:0006970//response to osmotic stress;GO:0009696//salicylic acid metabolic process	gi|224079171|ref|XP_002305779.1|
gnl|UG|Gma#S53088075	1286	30	1	3.60654153	0.124074648	-4.86133577	Down	2.46E-08	8.15E-08	GO:0044464//cell part	GO:0016787//hydrolase activity	-	gi|255639705|gb|ACU20146.1|
gnl|UG|Gma#S21565641	683	60	2	13.58129548	0.467232789	-4.86133577	Down	1.10E-15	6.11E-15	GO:0009536//plastid	-	-	gi|147815968|emb|CAN72579.1|
gnl|UG|Gma#S53088293	809	299	10	57.13908982	1.972311463	-4.856518753	Down	1.81E-73	4.35E-72	GO:0009536//plastid	GO:0030528//transcription regulator activity;GO:0001071;GO:0003677//DNA binding	GO:0042742//defense response to bacterium;GO:0009743//response to carbohydrate stimulus;GO:0010468//regulation of gene expression;GO:0010260//organ senescence;GO:0006350//transcription;GO:0010557//positive regulation of macromolecule biosynthetic process	gi|255639279|gb|ACU19938.1|
gnl|UG|Gma#S48315725	1359	775	26	88.1643271	3.052656314	-4.852057956	Down	5.18E-188	3.04E-186	-	GO:0005515//protein binding;GO:0008171//O-methyltransferase activity	-	gi|224069629|ref|XP_002326388.1|
gnl|UG|Gma#S39317747	750	710	24	146.3550582	5.105919915	-4.841157888	Down	3.66E-172	1.97E-170	-	GO:0005488//binding	GO:0006810//transport	gi|255626001|gb|ACU13345.1|
gnl|UG|Gma#S47710902	833	88	3	16.33233661	0.574645849	-4.828914292	Down	2.02E-22	1.54E-21	GO:0043231//intracellular membrane-bounded organelle;GO:0031224//intrinsic to membrane	GO:0004672//protein kinase activity;GO:0016628//oxidoreductase activity, acting on the CH-CH group of donors, NAD or NADP as acceptor;GO:0032559//adenyl ribonucleotide binding	GO:0006464//protein modification process;GO:0007167//enzyme linked receptor protein signaling pathway	gi|255537699|ref|XP_002509916.1|
gnl|UG|Gma#S47314693	306	528	18	266.761498	9.385882197	-4.828914292	Down	3.03E-128	1.27E-126	GO:0031410//cytoplasmic vesicle	GO:0016899//oxidoreductase activity, acting on the CH-OH group of donors, oxygen as acceptor	GO:0008152//metabolic process	gi|225458077|ref|XP_002280559.1|
gnl|UG|Gma#S5135442	363	146	5	62.1808826	2.197796107	-4.822341638	Down	2.12E-36	2.49E-35	-	GO:0003824//catalytic activity	-	gi|255647462|gb|ACU24195.1|
gnl|UG|Gma#S4962020	516	262	9	78.49865961	2.78302321	-4.817943174	Down	2.86E-64	5.89E-63	-	-	-	gi|224070130|ref|XP_002303119.1|
gnl|UG|Gma#S5143032	663	87	3	20.2869321	0.721990938	-4.812426169	Down	3.85E-22	2.89E-21	-	-	-	-
gnl|UG|Gma#S15936152	356	29	1	12.59385392	0.44820224	-4.812426169	Down	4.70E-08	1.51E-07	-	-	-	-
gnl|UG|Gma#S15847656	589	29	1	7.611904913	0.270899826	-4.812426169	Down	4.70E-08	1.51E-07	-	-	GO:0019725//cellular homeostasis	gi|255626801|gb|ACU13745.1|
gnl|UG|Gma#S21565924	843	29	1	5.318400942	0.189276391	-4.812426169	Down	4.70E-08	1.51E-07	-	-	-	gi|255628797|gb|ACU14743.1|
gnl|UG|Gma#S46847530	287	29	1	15.62164458	0.555958179	-4.812426169	Down	4.70E-08	1.51E-07	-	GO:0005543//phospholipid binding	GO:0023060	gi|224082678|ref|XP_002306791.1|
gnl|UG|Gma#S48312926	1283	29	1	3.494475444	0.124364768	-4.812426169	Down	4.70E-08	1.51E-07	-	GO:0016788//hydrolase activity, acting on ester bonds;GO:0016747//transferase activity, transferring acyl groups other than amino-acyl groups	GO:0000003//reproduction	gi|255640776|gb|ACU20672.1|
gnl|UG|Gma#S4994582	563	29	1	7.963431606	0.283410297	-4.812426169	Down	4.70E-08	1.51E-07	GO:0009536//plastid;GO:0031410//cytoplasmic vesicle;GO:0016020//membrane	GO:0016772//transferase activity, transferring phosphorus-containing groups;GO:0005488//binding;GO:0016491//oxidoreductase activity	GO:0023060;GO:0009608//response to symbiont;GO:0008152//metabolic process;GO:0044419//interspecies interaction between organisms	gi|225423845|ref|XP_002278514.1|
gnl|UG|Gma#S47264399	301	29	1	14.89505646	0.530099659	-4.812426169	Down	4.70E-08	1.51E-07	-	-	-	-
gnl|UG|Gma#S19781780	1817	231	8	19.65475814	0.702520627	-4.806194216	Down	9.49E-57	1.72E-55	-	GO:0004672//protein kinase activity;GO:0000166//nucleotide binding	GO:0044238//primary metabolic process;GO:0022402//cell cycle process;GO:0044260;GO:0007165//signal transduction	gi|42362341|gb|AAS13373.1|
gnl|UG|Gma#S46546273	266	487	17	283.0466219	10.19744344	-4.794760295	Down	6.10E-118	2.29E-116	-	GO:0046914//transition metal ion binding	-	gi|84468408|dbj|BAE71287.1|
gnl|UG|Gma#S21537270	762	142	5	28.81005083	1.04698161	-4.782264199	Down	2.79E-35	3.18E-34	GO:0043231//intracellular membrane-bounded organelle	GO:0016747//transferase activity, transferring acyl groups other than amino-acyl groups;GO:0008757//S-adenosylmethionine-dependent methyltransferase activity;GO:0003676//nucleic acid binding	GO:0006305	gi|2654108|gb|AAC49931.1|
gnl|UG|Gma#S5146563	1730	85	3	7.595974078	0.276693637	-4.77887361	Down	1.39E-21	1.02E-20	GO:0043231//intracellular membrane-bounded organelle	-	GO:0010468//regulation of gene expression	gi|3399777|gb|AAC32828.1|
gnl|UG|Gma#S23068846	830	85	3	15.83257248	0.576722882	-4.77887361	Down	1.39E-21	1.02E-20	GO:0016020//membrane	-	-	gi|224093272|ref|XP_002309861.1|
gnl|UG|Gma#S45542189	754	169	6	34.65181684	1.269708202	-4.77036211	Down	1.07E-41	1.43E-40	GO:0043231//intracellular membrane-bounded organelle;GO:0031224//intrinsic to membrane	GO:0030554//adenyl nucleotide binding;GO:0016899//oxidoreductase activity, acting on the CH-OH group of donors, oxygen as acceptor	GO:0044281//small molecule metabolic process;GO:0006950//response to stress	gi|300680944|sp|B5WWZ8.1|FAO1_LOTJA
gnl|UG|Gma#S36148639	635	337	12	82.04777855	3.015307037	-4.766087455	Down	8.68E-82	2.33E-80	-	GO:0016741//transferase activity, transferring one-carbon groups	-	gi|62126057|gb|AAX63899.1|
gnl|UG|Gma#S22950989	935	28	1	4.629745006	0.170652404	-4.761800096	Down	8.96E-08	2.82E-07	GO:0031224//intrinsic to membrane	GO:0008233//peptidase activity	-	gi|255630909|gb|ACU15817.1|
gnl|UG|Gma#S45541485	773	56	2	11.20002996	0.412833111	-4.761800096	Down	1.46E-14	7.56E-14	GO:0031410//cytoplasmic vesicle	-	GO:0009725//response to hormone stimulus;GO:0006972//hyperosmotic response	gi|255628623|gb|ACU14656.1|
gnl|UG|Gma#S4992430	360	28	1	12.02447661	0.443222215	-4.761800096	Down	8.96E-08	2.82E-07	-	-	-	-
gnl|UG|Gma#S5130059	219	28	1	19.76626292	0.728584463	-4.761800096	Down	8.96E-08	2.82E-07	-	-	-	-
gnl|UG|Gma#S53090719	1105	84	3	11.75242963	0.433194563	-4.761800096	Down	2.65E-21	1.92E-20	GO:0016020//membrane;GO:0005618//cell wall;GO:0009536//plastid	GO:0016791//phosphatase activity	-	gi|255634555|gb|ACU17640.1|
gnl|UG|Gma#S21539562	695	84	3	18.68551761	0.68874819	-4.761800096	Down	2.65E-21	1.92E-20	-	-	-	gi|224056885|ref|XP_002299072.1|
gnl|UG|Gma#S23066990	738	56	2	11.73119669	0.432411917	-4.761800096	Down	1.46E-14	7.56E-14	-	-	GO:0050896//response to stimulus	gi|255628323|gb|ACU14506.1|
gnl|UG|Gma#S47714055	681	28	1	6.356551513	0.234302492	-4.761800096	Down	8.96E-08	2.82E-07	GO:0044464//cell part	-	GO:0006810//transport	gi|297740402|emb|CBI30584.3|
gnl|UG|Gma#S52649781	730	28	1	5.929878877	0.218575339	-4.761800096	Down	8.96E-08	2.82E-07	GO:0030312//external encapsulating structure;GO:0044444//cytoplasmic part;GO:0043231//intracellular membrane-bounded organelle	GO:0000166//nucleotide binding;GO:0048037//cofactor binding;GO:0016616//oxidoreductase activity, acting on the CH-OH group of donors, NAD or NADP as acceptor	GO:0008152//metabolic process	gi|211906438|gb|ACJ11712.1|
gnl|UG|Gma#S47698502	634	112	4	27.31111407	1.00668768	-4.761800096	Down	5.10E-28	4.75E-27	GO:0016604//nuclear body	GO:0003676//nucleic acid binding;GO:0005515//protein binding	GO:0010468//regulation of gene expression;GO:0050896//response to stimulus	gi|224096175|ref|XP_002310562.1|
gnl|UG|Gma#S47204999	276	28	1	15.68409993	0.578115932	-4.761800096	Down	8.96E-08	2.82E-07	-	GO:0005515//protein binding	GO:0044267//cellular protein metabolic process	gi|124360117|gb|ABN08133.1|
gnl|UG|Gma#S5115034	572	448	16	121.0856386	4.463216709	-4.761800096	Down	3.37E-108	1.18E-106	-	-	-	gi|223452605|gb|ACM89629.1|
gnl|UG|Gma#S38434484	895	28	1	4.836660984	0.178279327	-4.761800096	Down	8.96E-08	2.82E-07	GO:0043231//intracellular membrane-bounded organelle	GO:0030528//transcription regulator activity;GO:0003677//DNA binding;GO:0001071;GO:0005515//protein binding	GO:0006351//transcription, DNA-dependent	gi|145652365|gb|ABP88237.1|
gnl|UG|Gma#S5001549	347	28	1	12.47496133	0.459827082	-4.761800096	Down	8.96E-08	2.82E-07	GO:0031410//cytoplasmic vesicle	GO:0008233//peptidase activity	GO:0008152//metabolic process	gi|296090005|emb|CBI39824.3|
gnl|UG|Gma#S4993038	623	112	4	27.79333278	1.024462262	-4.761800096	Down	5.10E-28	4.75E-27	GO:0015630//microtubule cytoskeleton	GO:0003774//motor activity;GO:0000166//nucleotide binding	-	gi|87240830|gb|ABD32688.1|
gnl|UG|Gma#S48313585	820	502	18	94.64561905	3.502536527	-4.756063727	Down	5.57E-121	2.18E-119	GO:0005576//extracellular region	GO:0005488//binding	-	gi|255630313|gb|ACU15513.1|
gnl|UG|Gma#S53089312	1803	613	22	52.5624257	1.946932857	-4.754756819	Down	2.25E-147	1.08E-145	GO:0031410//cytoplasmic vesicle	GO:0016798//hydrolase activity, acting on glycosyl bonds;GO:0043167//ion binding	GO:0044238//primary metabolic process	gi|255637304|gb|ACU18982.1|
gnl|UG|Gma#S21566384	744	139	5	28.88367942	1.07231181	-4.751458152	Down	1.92E-34	2.15E-33	GO:0043231//intracellular membrane-bounded organelle	GO:0005488//binding	GO:0006261//DNA-dependent DNA replication;GO:0007049//cell cycle	gi|5305100|emb|CAB46083.1|
gnl|UG|Gma#S53089431	1935	667	24	53.291202	1.979038727	-4.751025625	Down	3.78E-160	1.94E-158	-	-	-	gi|255577530|ref|XP_002529643.1|
gnl|UG|Gma#S21540716	840	166	6	30.55198649	1.139714267	-4.744522105	Down	7.35E-41	9.65E-40	-	GO:0005506//iron ion binding;GO:0016713;GO:0016712//oxidoreductase activity, acting on paired donors, with incorporation or reduction of molecular oxygen, reduced flavin or flavoprotein as one donor, and incorporation of one atom of oxygen	GO:0032787//monocarboxylic acid metabolic process	gi|85001697|gb|ABC68403.1|
gnl|UG|Gma#S5142779	652	166	6	39.36145499	1.468343534	-4.744522105	Down	7.35E-41	9.64E-40	GO:0009536//plastid	GO:0004659//prenyltransferase activity	GO:0016094//polyprenol biosynthetic process	gi|224104283|ref|XP_002313383.1|
gnl|UG|Gma#S45543892	718	193	7	41.55693569	1.55559886	-4.739547289	Down	2.86E-47	4.34E-46	GO:0031224//intrinsic to membrane;GO:0043231//intracellular membrane-bounded organelle	GO:0016759//cellulose synthase activity	GO:0045229//external encapsulating structure organization;GO:0009250//glucan biosynthetic process;GO:0006970//response to osmotic stress;GO:0048513//organ development;GO:0042546//cell wall biogenesis	gi|297848480|ref|XP_002892121.1|
gnl|UG|Gma#S4996079	645	3799	138	910.5844515	34.13841804	-4.737324714	Down	0	0	-	-	-	gi|87240324|gb|ABD32182.1|
gnl|UG|Gma#S53089052	852	110	4	19.96014729	0.749107969	-4.735804888	Down	1.84E-27	1.69E-26	-	-	-	gi|255637806|gb|ACU19224.1|
gnl|UG|Gma#S48546778	469	110	4	36.26022494	1.360852856	-4.735804888	Down	1.84E-27	1.69E-26	GO:0043231//intracellular membrane-bounded organelle;GO:0000785//chromatin	GO:0003676//nucleic acid binding	GO:0006351//transcription, DNA-dependent;GO:0034728	gi|224069292|ref|XP_002302948.1|
gnl|UG|Gma#S39300283	812	1071	39	203.9126145	7.663595932	-4.73378572	Down	1.19E-255	9.15E-254	GO:0043231//intracellular membrane-bounded organelle	GO:0019787//small conjugating protein ligase activity;GO:0032559//adenyl ribonucleotide binding	GO:0070646;GO:0060255;GO:0019941//modification-dependent protein catabolic process;GO:0032446//protein modification by small protein conjugation	gi|255626241|gb|ACU13465.1|
gnl|UG|Gma#S22952382	887	137	5	23.87853062	0.899436287	-4.730549162	Down	6.93E-34	7.65E-33	-	-	-	gi|224109250|ref|XP_002315137.1|
gnl|UG|Gma#S53088607	1752	1150	42	101.478582	3.82506843	-4.729545897	Down	3.04E-274	2.42E-272	GO:0016020//membrane	GO:0015291//secondary active transmembrane transporter activity	GO:0051707//response to other organism;GO:0006810//transport	gi|255638664|gb|ACU19637.1|
gnl|UG|Gma#S23070181	791	219	8	42.80340149	1.613754714	-4.729232234	Down	2.13E-53	3.64E-52	GO:0044464//cell part	-	-	gi|255632177|gb|ACU16448.1|
gnl|UG|Gma#S48315422	1347	244	9	28.00482622	1.066102432	-4.71525751	Down	3.03E-59	5.76E-58	-	GO:0016628//oxidoreductase activity, acting on the CH-CH group of donors, NAD or NADP as acceptor	GO:0008152//metabolic process	gi|255637391|gb|ACU19024.1|
gnl|UG|Gma#S39309454	845	27	1	4.939894872	0.188828399	-4.709332676	Down	1.71E-07	5.23E-07	-	-	-	gi|255629845|gb|ACU15273.1|
gnl|UG|Gma#S15922397	525	27	1	7.950878413	0.303923804	-4.709332676	Down	1.71E-07	5.23E-07	-	GO:0046914//transition metal ion binding	-	gi|217075140|gb|ACJ85930.1|
gnl|UG|Gma#S21566666	846	54	2	9.868111506	0.377210396	-4.709332676	Down	5.27E-14	2.64E-13	-	-	-	gi|255584099|ref|XP_002532792.1|
gnl|UG|Gma#S5030726	467	27	1	8.938353676	0.34167023	-4.709332676	Down	1.71E-07	5.23E-07	-	-	-	gi|255565188|ref|XP_002523586.1|
gnl|UG|Gma#S5123210	582	54	2	14.34436827	0.548316142	-4.709332676	Down	5.27E-14	2.64E-13	GO:0016020//membrane	GO:0016491//oxidoreductase activity;GO:0022857//transmembrane transporter activity	GO:0006810//transport	gi|33636084|emb|CAD91335.1|
gnl|UG|Gma#S45538209	847	27	1	4.928230421	0.188382523	-4.709332676	Down	1.71E-07	5.23E-07	GO:0016020//membrane	-	-	gi|255628395|gb|ACU14542.1|
gnl|UG|Gma#S46454193	275	54	2	30.3578994	1.160436344	-4.709332676	Down	5.27E-14	2.64E-13	-	-	-	-
gnl|UG|Gma#S5003716	436	27	1	9.573878823	0.365963297	-4.709332676	Down	1.71E-07	5.23E-07	GO:0031224//intrinsic to membrane	GO:0004871//signal transducer activity;GO:0004713//protein tyrosine kinase activity;GO:0004674//protein serine/threonine kinase activity;GO:0032559//adenyl ribonucleotide binding	GO:0006464//protein modification process;GO:0007167//enzyme linked receptor protein signaling pathway	gi|297809795|ref|XP_002872781.1|
gnl|UG|Gma#S4935827	752	27	1	5.550812722	0.212180848	-4.709332676	Down	1.71E-07	5.23E-07	-	-	-	gi|302142145|emb|CBI19348.3|
gnl|UG|Gma#S15932971	608	54	2	13.73095779	0.524868412	-4.709332676	Down	5.27E-14	2.64E-13	-	-	-	gi|255560786|ref|XP_002521406.1|
gnl|UG|Gma#S4892549	422	161	6	58.98262225	2.268625555	-4.700399552	Down	1.82E-39	2.31E-38	-	-	-	-
gnl|UG|Gma#S53088338	1660	479	18	44.61060127	1.730168646	-4.688402018	Down	1.43E-114	5.17E-113	GO:0044464//cell part	GO:0016798//hydrolase activity, acting on glycosyl bonds;GO:0043167//ion binding	GO:0044238//primary metabolic process	gi|255639189|gb|ACU19893.1|
gnl|UG|Gma#S53089195	1163	663	25	88.13419966	3.429922557	-4.683454045	Down	6.70E-158	3.41E-156	-	-	-	gi|255637531|gb|ACU19092.1|
gnl|UG|Gma#S21567971	746	212	8	43.93470198	1.711099167	-4.682365629	Down	1.90E-51	3.11E-50	-	-	-	gi|255575369|ref|XP_002528587.1|
gnl|UG|Gma#S4993727	530	79	3	23.04421259	0.903169796	-4.673263422	Down	6.59E-20	4.49E-19	-	-	-	gi|255641192|gb|ACU20873.1|
gnl|UG|Gma#S48312145	2106	497	19	36.48452305	1.439525142	-4.663619702	Down	1.85E-118	7.02E-117	GO:0043231//intracellular membrane-bounded organelle	GO:0016747//transferase activity, transferring acyl groups other than amino-acyl groups	GO:0009314//response to radiation;GO:0008544//epidermis development;GO:0006950//response to stress;GO:0006631//fatty acid metabolic process	gi|259123927|gb|ABU75309.2|
gnl|UG|Gma#S4892976	561	680	26	187.3944407	7.394937489	-4.663396392	Down	1.66E-161	8.57E-160	-	-	-	gi|297803032|ref|XP_002869400.1|
gnl|UG|Gma#S47359491	271	26	1	14.832512	0.588782278	-4.654884892	Down	3.25E-07	9.70E-07	GO:0030312//external encapsulating structure	GO:0004553//hydrolase activity, hydrolyzing O-glycosyl compounds	GO:0044238//primary metabolic process	gi|87240831|gb|ABD32689.1|
gnl|UG|Gma#S21565845	712	156	6	33.87312433	1.344606719	-4.654884892	Down	4.49E-38	5.54E-37	GO:0043231//intracellular membrane-bounded organelle	GO:0003677//DNA binding;GO:0001071	GO:0010468//regulation of gene expression;GO:0006351//transcription, DNA-dependent	gi|225464265|ref|XP_002271012.1|
gnl|UG|Gma#S39310404	743	26	1	5.409974096	0.214751006	-4.654884892	Down	3.25E-07	9.70E-07	-	GO:0004721//phosphoprotein phosphatase activity	-	gi|255640930|gb|ACU20746.1|
gnl|UG|Gma#S4924894	531	26	1	7.569888424	0.300489637	-4.654884892	Down	3.25E-07	9.70E-07	GO:0043231//intracellular membrane-bounded organelle;GO:0044425//membrane part	GO:0004872//receptor activity;GO:0016462//pyrophosphatase activity;GO:0032559//adenyl ribonucleotide binding	GO:0006952//defense response;GO:0009987//cellular process;GO:0023060	gi|297735662|emb|CBI18349.3|
gnl|UG|Gma#S30676913	1514	208	8	21.23968694	0.843117555	-4.654884892	Down	2.46E-50	3.97E-49	GO:0044464//cell part	GO:0004553//hydrolase activity, hydrolyzing O-glycosyl compounds	GO:0044238//primary metabolic process;GO:0051707//response to other organism;GO:0007275//multicellular organismal development	gi|85376231|gb|ABC70313.1|
gnl|UG|Gma#S5871091	363	52	2	22.14661572	0.879118443	-4.654884892	Down	1.90E-13	9.19E-13	-	-	-	-
gnl|UG|Gma#S22951698	746	26	1	5.388218168	0.213887396	-4.654884892	Down	3.25E-07	9.70E-07	-	-	-	gi|255642080|gb|ACU21306.1|
gnl|UG|Gma#S5041907	425	26	1	9.457907655	0.375435288	-4.654884892	Down	3.25E-07	9.70E-07	GO:0009536//plastid	GO:0005515//protein binding;GO:0004659//prenyltransferase activity;GO:0016462//pyrophosphatase activity;GO:0032559//adenyl ribonucleotide binding	GO:0044267//cellular protein metabolic process	gi|297793407|ref|XP_002864588.1|
gnl|UG|Gma#S47700235	496	26	1	8.104053938	0.321693543	-4.654884892	Down	3.25E-07	9.70E-07	-	-	-	gi|224060963|ref|XP_002300297.1|
gnl|UG|Gma#S5122596	404	26	1	9.949531567	0.394950488	-4.654884892	Down	3.25E-07	9.70E-07	GO:0016020//membrane	GO:0030246//carbohydrate binding;GO:0004672//protein kinase activity;GO:0032559//adenyl ribonucleotide binding	GO:0006464//protein modification process;GO:0010033//response to organic substance;GO:0007167//enzyme linked receptor protein signaling pathway	gi|38112427|gb|AAR11299.1|
gnl|UG|Gma#S45557980	722	26	1	5.567327913	0.220997226	-4.654884892	Down	3.25E-07	9.70E-07	-	-	-	gi|297734887|emb|CBI17121.3|
gnl|UG|Gma#S45541042	684	78	3	17.62987172	0.69982455	-4.654884892	Down	1.25E-19	8.43E-19	-	-	-	gi|255629726|gb|ACU15212.1|
gnl|UG|Gma#S52633421	589	283	11	74.28169278	2.979898083	-4.639671798	Down	7.17E-68	1.58E-66	-	-	-	gi|255627973|gb|ACU14331.1|
gnl|UG|Gma#S39301773	734	6806	265	1433.529176	57.60681103	-4.637188061	Down	0	0	GO:0005576//extracellular region;GO:0005618//cell wall;GO:0009536//plastid	GO:0016798//hydrolase activity, acting on glycosyl bonds	-	gi|255545664|ref|XP_002513892.1|
gnl|UG|Gma#S39314081	683	154	6	34.85865841	1.401698366	-4.636269214	Down	1.62E-37	1.96E-36	-	-	-	gi|255644565|gb|ACU22785.1|
gnl|UG|Gma#S5146595	1229	128	5	16.10158905	0.649145636	-4.632517079	Down	2.22E-31	2.28E-30	GO:0019866//organelle inner membrane;GO:0043231//intracellular membrane-bounded organelle;GO:0031224//intrinsic to membrane	GO:0043169//cation binding;GO:0003824//catalytic activity	GO:0009060//aerobic respiration;GO:0051234//establishment of localization;GO:0032501//multicellular organismal process	gi|3023305|sp|O03376.1|AOX3_SOYBN
gnl|UG|Gma#S52654466	795	512	20	99.56655567	4.014087984	-4.632517079	Down	1.63E-121	6.42E-120	-	-	-	gi|806310|gb|AAA66288.1|
gnl|UG|Gma#S36141169	702	51	2	11.23165398	0.454586887	-4.626870516	Down	3.61E-13	1.72E-12	-	GO:0005515//protein binding;GO:0008171//O-methyltransferase activity	-	gi|217073152|gb|ACJ84935.1|
gnl|UG|Gma#S15924663	670	51	2	11.76809118	0.4762985	-4.626870516	Down	3.61E-13	1.72E-12	-	-	GO:0006350//transcription	gi|224124310|ref|XP_002329991.1|
gnl|UG|Gma#S47155201	273	51	2	28.88139594	1.16893771	-4.626870516	Down	3.61E-13	1.72E-12	-	GO:0005488//binding;GO:0008168//methyltransferase activity	-	gi|2654108|gb|AAC49931.1|
gnl|UG|Gma#S39545387	1132	51	2	6.96521298	0.281908123	-4.626870516	Down	3.61E-13	1.72E-12	-	GO:0001071;GO:0043565//sequence-specific DNA binding	GO:0009267//cellular response to starvation;GO:0009743//response to carbohydrate stimulus;GO:0010468//regulation of gene expression;GO:0006350//transcription	gi|151934191|gb|ABS18433.1|
gnl|UG|Gma#S5130205	564	305	12	83.60483359	3.394893561	-4.622148106	Down	7.04E-73	1.68E-71	GO:0005576//extracellular region;GO:0005618//cell wall	GO:0060089//molecular transducer activity	-	gi|124360011|gb|ABN08027.1|
gnl|UG|Gma#S48313498	1354	1902	75	217.1713343	8.83825687	-4.618928015	Down	0	0	GO:0005618//cell wall	-	-	gi|255635732|gb|ACU18215.1|
gnl|UG|Gma#S5142652	562	76	3	20.9068175	0.851743758	-4.617410187	Down	4.51E-19	2.96E-18	-	-	-	-
gnl|UG|Gma#S21538301	889	228	9	39.65004983	1.615343055	-4.617410187	Down	8.56E-55	1.50E-53	GO:0044464//cell part	-	GO:0044238//primary metabolic process	gi|255626591|gb|ACU13640.1|
gnl|UG|Gma#S5933926	531	76	3	22.12736616	0.901468912	-4.617410187	Down	4.51E-19	2.96E-18	-	-	-	gi|297741559|emb|CBI32691.3|
gnl|UG|Gma#S45531246	756	76	3	15.54184052	0.633174593	-4.617410187	Down	4.51E-19	2.96E-18	-	-	-	gi|225445074|ref|XP_002280341.1|
gnl|UG|Gma#S39318868	712	76	3	16.50229134	0.67230336	-4.617410187	Down	4.51E-19	2.96E-18	-	-	-	gi|255632749|gb|ACU16726.1|
gnl|UG|Gma#S46593846	255	76	3	46.07698601	1.877176439	-4.617410187	Down	4.51E-19	2.96E-18	-	-	-	-
gnl|UG|Gma#S39305117	667	101	4	23.41025753	0.956881543	-4.612656657	Down	5.91E-25	4.97E-24	GO:0000785//chromatin;GO:0009536//plastid;GO:0031981//nuclear lumen	GO:0003676//nucleic acid binding	GO:0034728	gi|55977041|sp|P68427.2|H32_PEA
gnl|UG|Gma#S4985604	494	202	8	63.21717317	2.583967568	-4.612656657	Down	1.14E-48	1.79E-47	-	-	-	gi|9858474|gb|AAG01050.1|
gnl|UG|Gma#S46521545	275	101	4	56.78051554	2.320872689	-4.612656657	Down	5.91E-25	4.97E-24	GO:0043231//intracellular membrane-bounded organelle;GO:0043234//protein complex	GO:0042623//ATPase activity, coupled;GO:0016491//oxidoreductase activity;GO:0003916//DNA topoisomerase activity;GO:0032559//adenyl ribonucleotide binding	GO:0006259//DNA metabolic process	gi|224055129|ref|XP_002298421.1|
gnl|UG|Gma#S53086567	1914	202	8	16.3162401	0.666917439	-4.612656657	Down	1.14E-48	1.79E-47	GO:0043231//intracellular membrane-bounded organelle	-	GO:0007049//cell cycle	gi|255644242|gb|ACU22685.1|
gnl|UG|Gma#S21537836	784	126	5	24.84649504	1.017602024	-4.609797003	Down	7.99E-31	8.05E-30	-	-	-	gi|224063323|ref|XP_002301096.1|
gnl|UG|Gma#S22951664	860	176	7	31.63915441	1.298744164	-4.606521871	Down	1.54E-42	2.09E-41	-	GO:0004180//carboxypeptidase activity	GO:0019538//protein metabolic process	gi|217074902|gb|ACJ85811.1|
gnl|UG|Gma#S47159356	256	25	1	15.09769664	0.62328124	-4.598301364	Down	6.18E-07	1.79E-06	-	-	-	-
gnl|UG|Gma#S45544010	773	50	2	10.00002675	0.412833111	-4.598301364	Down	6.86E-13	3.19E-12	-	-	-	gi|255550481|ref|XP_002516291.1|
gnl|UG|Gma#S15923136	666	50	2	11.60663766	0.479159151	-4.598301364	Down	6.86E-13	3.19E-12	-	GO:0016413//O-acetyltransferase activity	-	gi|224077004|ref|XP_002305089.1|
gnl|UG|Gma#S21539555	756	75	3	15.33734262	0.633174593	-4.598301364	Down	8.54E-19	5.52E-18	GO:0043231//intracellular membrane-bounded organelle	GO:0005488//binding	GO:0009813//flavonoid biosynthetic process;GO:0009267//cellular response to starvation;GO:0010468//regulation of gene expression;GO:0048513//organ development;GO:0048468//cell development	gi|116268417|gb|ABJ96374.1|
gnl|UG|Gma#S36151985	584	100	4	26.47267356	1.092876694	-4.598301364	Down	1.12E-24	9.32E-24	-	-	-	gi|255537739|ref|XP_002509936.1|
gnl|UG|Gma#S52668733	726	25	1	5.323705702	0.219779611	-4.598301364	Down	6.18E-07	1.79E-06	GO:0044424//intracellular part	GO:0016211//ammonia ligase activity;GO:0032559//adenyl ribonucleotide binding	GO:0006541//glutamine metabolic process;GO:0071941	gi|255645255|gb|ACU23125.1|
gnl|UG|Gma#S45557852	699	25	1	5.529342403	0.228268952	-4.598301364	Down	6.18E-07	1.79E-06	-	GO:0016874//ligase activity	-	gi|19911585|dbj|BAB86896.1|
gnl|UG|Gma#S21540123	755	25	1	5.119218993	0.211337745	-4.598301364	Down	6.18E-07	1.79E-06	-	GO:0005488//binding	-	gi|225426216|ref|XP_002263623.1|
gnl|UG|Gma#S39304525	749	25	1	5.160227423	0.213030704	-4.598301364	Down	6.18E-07	1.79E-06	-	GO:0046914//transition metal ion binding;GO:0016702//oxidoreductase activity, acting on single donors with incorporation of molecular oxygen, incorporation of two atoms of oxygen	GO:0006633//fatty acid biosynthetic process	gi|255544760|ref|XP_002513441.1|
gnl|UG|Gma#S46673048	267	25	1	14.47569416	0.597602986	-4.598301364	Down	6.18E-07	1.79E-06	-	-	-	-
gnl|UG|Gma#S39312371	808	50	2	9.566857276	0.394950488	-4.598301364	Down	6.86E-13	3.19E-12	GO:0044459//plasma membrane part;GO:0044424//intracellular part	GO:0016307//phosphatidylinositol phosphate kinase activity;GO:0003779//actin binding	GO:0048588//developmental cell growth;GO:0000904//cell morphogenesis involved in differentiation	gi|255544417|ref|XP_002513270.1|
gnl|UG|Gma#S4909617	543	25	1	7.117882762	0.293848982	-4.598301364	Down	6.18E-07	1.79E-06	-	-	-	-
gnl|UG|Gma#S45543866	706	25	1	5.474518895	0.226005662	-4.598301364	Down	6.18E-07	1.79E-06	-	-	-	-
gnl|UG|Gma#S5130643	553	748	30	209.1159301	8.656057722	-4.594449038	Down	6.05E-176	3.32E-174	-	GO:0016726//oxidoreductase activity, acting on CH or CH2 groups, NAD or NADP as acceptor	GO:0008152//metabolic process	gi|255637179|gb|ACU18920.1|
gnl|UG|Gma#S5090052	614	149	6	37.51703848	1.559218215	-4.588651194	Down	3.95E-36	4.60E-35	-	-	-	gi|224079043|ref|XP_002305727.1|
gnl|UG|Gma#S45542436	613	198	8	49.93618579	2.082349068	-4.583801794	Down	1.47E-47	2.25E-46	-	-	-	gi|255628847|gb|ACU14768.1|
gnl|UG|Gma#S39312133	824	173	7	32.45858198	1.355485414	-4.58171848	Down	1.04E-41	1.40E-40	-	GO:0016740//transferase activity	-	gi|255646967|gb|ACU23953.1|
gnl|UG|Gma#S53088180	1342	642	26	73.95936328	3.091326327	-4.580434943	Down	5.84E-151	2.88E-149	GO:0031224//intrinsic to membrane	-	GO:0006810//transport	gi|255639497|gb|ACU20043.1|
gnl|UG|Gma#S48830348	1406	148	6	16.27372775	0.680910373	-4.578936039	Down	7.48E-36	8.64E-35	-	GO:0003676//nucleic acid binding	GO:0009987//cellular process;GO:0009725//response to hormone stimulus;GO:0009628//response to abiotic stimulus;GO:0006950//response to stress	gi|171466739|gb|ACB46529.1|
gnl|UG|Gma#S21537990	657	271	11	63.7697292	2.671476364	-4.577162597	Down	1.53E-64	3.17E-63	GO:0043231//intracellular membrane-bounded organelle	-	-	gi|224105779|ref|XP_002313930.1|
gnl|UG|Gma#S48316657	1052	1031	42	151.5142837	6.370266054	-4.571956369	Down	3.51E-241	2.58E-239	GO:0009526//plastid envelope;GO:0000325//plant-type vacuole;GO:0005618//cell wall;GO:0000322//storage vacuole;GO:0031224//intrinsic to membrane	GO:0042887;GO:0005372//water transmembrane transporter activity;GO:0005275//amine transmembrane transporter activity	GO:0042044//fluid transport;GO:0042886//amide transport	gi|255645427|gb|ACU23209.1|
gnl|UG|Gma#S5009111	582	49	2	13.01618602	0.548316142	-4.569155018	Down	1.30E-12	5.93E-12	-	-	-	gi|255562757|ref|XP_002522384.1|
gnl|UG|Gma#S53090199	1384	49	2	5.473569556	0.230578031	-4.569155018	Down	1.30E-12	5.93E-12	-	-	GO:0000038//very long-chain fatty acid metabolic process;GO:0051707//response to other organism;GO:0009725//response to hormone stimulus;GO:0033554//cellular response to stress	gi|255635570|gb|ACU18135.1|
gnl|UG|Gma#S47151591	250	73	3	45.14332077	1.914719968	-4.559307232	Down	3.07E-18	1.93E-17	-	-	-	gi|225452216|ref|XP_002267994.1|
gnl|UG|Gma#S23063478	838	243	10	44.83043019	1.904057248	-4.557329583	Down	7.23E-58	1.34E-56	-	-	-	gi|225452216|ref|XP_002267994.1|
gnl|UG|Gma#S47227517	266	606	25	352.2099648	14.99624035	-4.553762968	Down	4.40E-142	2.04E-140	-	GO:0015926//glucosidase activity	GO:0044238//primary metabolic process	gi|224146016|ref|XP_002325849.1|
gnl|UG|Gma#S48315605	2238	265	11	18.30612583	0.784253785	-4.544862105	Down	7.03E-63	1.41E-61	GO:0031410//cytoplasmic vesicle	GO:0004674//protein serine/threonine kinase activity;GO:0032559//adenyl ribonucleotide binding	GO:0006464//protein modification process	gi|224119518|ref|XP_002318094.1|
gnl|UG|Gma#S48315502	3161	385	16	18.82985107	0.807643137	-4.54315981	Down	1.09E-90	3.22E-89	-	-	-	gi|212293340|gb|ACJ24527.1|
gnl|UG|Gma#S47334993	272	24	1	13.64121296	0.586617637	-4.539407675	Down	1.17E-06	3.31E-06	GO:0043231//intracellular membrane-bounded organelle;GO:0043234//protein complex;GO:0043232	GO:0042623//ATPase activity, coupled;GO:0001071;GO:0003916//DNA topoisomerase activity;GO:0032559//adenyl ribonucleotide binding	GO:0006259//DNA metabolic process;GO:0006351//transcription, DNA-dependent	gi|224055129|ref|XP_002298421.1|
gnl|UG|Gma#S5126015	607	192	8	48.90161352	2.10293242	-4.539407675	Down	6.75E-46	9.93E-45	-	GO:0046872//metal ion binding	-	gi|224090371|ref|XP_002308977.1|
gnl|UG|Gma#S53084731	1721	48	2	4.311923215	0.185427074	-4.539407675	Down	2.46E-12	1.10E-11	GO:0016020//membrane;GO:0009536//plastid	GO:0022891//substrate-specific transmembrane transporter activity;GO:0016491//oxidoreductase activity	GO:0006810//transport	gi|225436861|ref|XP_002270927.1|
gnl|UG|Gma#S21537301	772	24	1	4.806230474	0.206683934	-4.539407675	Down	1.17E-06	3.31E-06	-	-	-	gi|255635604|gb|ACU18152.1|
gnl|UG|Gma#S22952098	925	24	1	4.011253974	0.172497294	-4.539407675	Down	1.17E-06	3.31E-06	GO:0043231//intracellular membrane-bounded organelle	-	GO:0019941//modification-dependent protein catabolic process	gi|225466181|ref|XP_002264536.1|
gnl|UG|Gma#S45554682	758	72	3	14.68499971	0.631503947	-4.539407675	Down	5.81E-18	3.61E-17	GO:0043231//intracellular membrane-bounded organelle	GO:0035251//UDP-glucosyltransferase activity;GO:0019203//carbohydrate phosphatase activity	GO:0005991//trehalose metabolic process	gi|224088392|ref|XP_002308438.1|
gnl|UG|Gma#S52560511	2097	24	1	1.769389569	0.076089651	-4.539407675	Down	1.17E-06	3.31E-06	-	GO:0004672//protein kinase activity	-	gi|212717149|gb|ACJ37416.1|
gnl|UG|Gma#S45532672	857	48	2	8.659066339	0.372368722	-4.539407675	Down	2.46E-12	1.10E-11	GO:0005618//cell wall;GO:0043231//intracellular membrane-bounded organelle	GO:0004553//hydrolase activity, hydrolyzing O-glycosyl compounds	GO:0045229//external encapsulating structure organization;GO:0044238//primary metabolic process	gi|296083315|emb|CBI22951.3|
gnl|UG|Gma#S5089173	374	24	1	9.920882155	0.426631009	-4.539407675	Down	1.17E-06	3.31E-06	-	GO:0042083//5,10-methylenetetrahydrofolate-dependent methyltransferase activity;GO:0016646//oxidoreductase activity, acting on the CH-NH group of donors, NAD or NADP as acceptor	GO:0006544//glycine metabolic process;GO:0009177;GO:0009256//10-formyltetrahydrofolate metabolic process	gi|1706522|sp|P51820.1|DRTS_SOYBN
gnl|UG|Gma#S53084779	820	24	1	4.524890154	0.194585363	-4.539407675	Down	1.17E-06	3.31E-06	-	-	-	gi|255647871|gb|ACU24394.1|
gnl|UG|Gma#S53086196	1182	24	1	3.139094692	0.134991538	-4.539407675	Down	1.17E-06	3.31E-06	GO:0044424//intracellular part	GO:0005319//lipid transporter activity;GO:0008289//lipid binding	GO:0006869//lipid transport	gi|255645090|gb|ACU23044.1|
gnl|UG|Gma#S4893489	493	1286	54	403.278158	17.47715995	-4.528232599	Down	1.17E-298	9.92E-297	-	GO:0016788//hydrolase activity, acting on ester bonds	-	gi|87240324|gb|ABD32182.1|
gnl|UG|Gma#S47698183	651	119	5	28.26029066	1.225499212	-4.527334843	Down	6.97E-29	6.62E-28	-	-	-	gi|7670832|gb|AAF66242.1|AF243180_1
gnl|UG|Gma#S45561228	839	260	11	47.90954414	2.091966592	-4.517381369	Down	1.70E-61	3.32E-60	GO:0044424//intracellular part	GO:0060089//molecular transducer activity	GO:0010468//regulation of gene expression;GO:0009639//response to red or far red light	gi|255644902|gb|ACU22951.1|
gnl|UG|Gma#S48315845	2550	118	5	7.154058354	0.31286274	-4.515160129	Down	1.32E-28	1.24E-27	GO:0009526//plastid envelope	GO:0015645//fatty acid ligase activity	GO:0006633//fatty acid biosynthetic process	gi|296089272|emb|CBI39044.3|
gnl|UG|Gma#S16524032	405	165	7	62.98535368	2.757827115	-4.513412466	Down	1.71E-39	2.17E-38	-	-	-	-
gnl|UG|Gma#S53084613	1288	165	7	19.80517721	0.867173899	-4.513412466	Down	1.71E-39	2.18E-38	-	-	-	gi|255648193|gb|ACU24550.1|
gnl|UG|Gma#S45545408	640	47	2	11.35346787	0.498624992	-4.509034026	Down	4.66E-12	2.05E-11	-	-	GO:0010476//gibberellin mediated signaling pathway;GO:0034285;GO:0009746	gi|255630452|gb|ACU15584.1|
gnl|UG|Gma#S23064922	992	94	4	14.64963596	0.643387086	-4.509034026	Down	5.15E-23	4.03E-22	-	-	GO:0008152//metabolic process	gi|255644698|gb|ACU22851.1|
gnl|UG|Gma#S48315842	3580	3384	144	146.1362569	6.418055759	-4.509034026	Down	0	0	-	-	GO:0010467//gene expression	gi|255644902|gb|ACU22951.1|
gnl|UG|Gma#S23070341	932	94	4	15.59274558	0.684806856	-4.509034026	Down	5.15E-23	4.04E-22	GO:0009536//plastid	-	-	gi|224104545|ref|XP_002313473.1|
gnl|UG|Gma#S47436388	268	47	2	27.1127591	1.190746249	-4.509034026	Down	4.66E-12	2.05E-11	-	GO:0005088//Ras guanyl-nucleotide exchange factor activity	-	gi|147834541|emb|CAN76404.1|
gnl|UG|Gma#S46601914	284	47	2	25.58527971	1.123661953	-4.509034026	Down	4.66E-12	2.05E-11	-	-	-	gi|255638312|gb|ACU19468.1|
gnl|UG|Gma#S4995124	711	117	5	25.44057439	1.122081557	-4.502881799	Down	2.49E-28	2.34E-27	-	-	-	-
gnl|UG|Gma#S36142771	641	842	36	203.0788584	8.961247901	-4.502196596	Down	1.99E-195	1.23E-193	-	-	-	-
gnl|UG|Gma#S21538349	767	70	3	14.10955535	0.624093862	-4.49876569	Down	2.08E-17	1.26E-16	-	GO:0005488//binding	-	gi|225437008|ref|XP_002272541.1|
gnl|UG|Gma#S21539230	862	163	7	29.23418494	1.295730837	-4.495818406	Down	6.11E-39	7.68E-38	-	-	-	gi|296081621|emb|CBI20626.3|
gnl|UG|Gma#S53090366	881	581	25	101.9555508	4.527809232	-4.492983338	Down	3.57E-135	1.57E-133	GO:0043231//intracellular membrane-bounded organelle	GO:0003677//DNA binding;GO:0001071	GO:0048856//anatomical structure development;GO:0010468//regulation of gene expression;GO:0006351//transcription, DNA-dependent	gi|255635245|gb|ACU17977.1|
gnl|UG|Gma#S23072310	711	46	2	10.00227711	0.448832623	-4.47800713	Down	8.82E-12	3.79E-11	-	GO:0005488//binding	-	gi|255646665|gb|ACU23806.1|
gnl|UG|Gma#S45552420	821	161	7	30.31749889	1.360438467	-4.47800713	Down	2.18E-38	2.71E-37	-	-	GO:0006952//defense response	gi|255640808|gb|ACU20687.1|
gnl|UG|Gma#S46534857	255	23	1	13.94435103	0.62572548	-4.47800713	Down	2.22E-06	6.09E-06	-	-	-	-
gnl|UG|Gma#S47253137	289	46	2	24.60767829	1.104221435	-4.47800713	Down	8.82E-12	3.79E-11	-	-	-	-
gnl|UG|Gma#S46697571	268	23	1	13.26794594	0.595373124	-4.47800713	Down	2.22E-06	6.09E-06	-	-	-	-
gnl|UG|Gma#S5140636	346	46	2	20.55381221	0.922312123	-4.47800713	Down	8.82E-12	3.79E-11	-	-	-	gi|225464501|ref|XP_002272050.1|
gnl|UG|Gma#S21568194	842	23	1	4.223051678	0.189501185	-4.47800713	Down	2.22E-06	6.09E-06	-	GO:0043169//cation binding	GO:0006812//cation transport	gi|255639505|gb|ACU20047.1|
gnl|UG|Gma#S47696037	444	92	4	32.03431993	1.437477454	-4.47800713	Down	1.84E-22	1.41E-21	GO:0016020//membrane	-	-	gi|255571990|ref|XP_002526936.1|
gnl|UG|Gma#S46674966	259	46	2	27.45798851	1.232123532	-4.47800713	Down	8.82E-12	3.79E-11	GO:0043229//intracellular organelle	-	-	gi|225439866|ref|XP_002274736.1|
gnl|UG|Gma#S5076801	557	23	1	6.383859089	0.286463191	-4.47800713	Down	2.22E-06	6.09E-06	-	GO:0000166//nucleotide binding	GO:0007049//cell cycle	gi|297822687|ref|XP_002879226.1|
gnl|UG|Gma#S48312358	1682	23	1	2.114036571	0.094863256	-4.47800713	Down	2.22E-06	6.09E-06	GO:0044464//cell part	GO:0016788//hydrolase activity, acting on ester bonds	GO:0044238//primary metabolic process;GO:0006972//hyperosmotic response;GO:0010033//response to organic substance;GO:0010038//response to metal ion	gi|255646494|gb|ACU23725.1|
gnl|UG|Gma#S45548474	611	46	2	11.63931101	0.522291317	-4.47800713	Down	8.82E-12	3.79E-11	-	-	-	gi|255637939|gb|ACU19286.1|
gnl|UG|Gma#S21539186	830	23	1	4.284107846	0.192240961	-4.47800713	Down	2.22E-06	6.09E-06	GO:0008287//protein serine/threonine phosphatase complex;GO:0009536//plastid	GO:0019888//protein phosphatase regulator activity	GO:0023060	gi|225430087|ref|XP_002284526.1|
gnl|UG|Gma#S21540757	649	23	1	5.478905258	0.245855158	-4.47800713	Down	2.22E-06	6.09E-06	GO:0043231//intracellular membrane-bounded organelle	GO:0001071;GO:0003677//DNA binding	GO:0009725//response to hormone stimulus;GO:0010468//regulation of gene expression;GO:0010073//meristem maintenance;GO:0006351//transcription, DNA-dependent;GO:0008283//cell proliferation;GO:0009793//embryo development ending in seed dormancy	gi|255639317|gb|ACU19956.1|
gnl|UG|Gma#S46509108	202	23	1	17.60301739	0.789900977	-4.47800713	Down	2.22E-06	6.09E-06	-	-	-	-
gnl|UG|Gma#S5099050	349	23	1	10.18856594	0.457191969	-4.47800713	Down	2.22E-06	6.09E-06	GO:0044464//cell part	GO:0022820//potassium ion symporter activity	GO:0030001//metal ion transport	gi|297790496|ref|XP_002863133.1|
gnl|UG|Gma#S48542361	545	46	2	13.04884225	0.585541275	-4.47800713	Down	8.82E-12	3.79E-11	-	-	-	gi|224133446|ref|XP_002328044.1|
gnl|UG|Gma#S53085117	1131	1953	85	266.9625179	11.99168857	-4.476530472	Down	0	0	GO:0005576//extracellular region;GO:0030312//external encapsulating structure	GO:0016798//hydrolase activity, acting on glycosyl bonds;GO:0016758//transferase activity, transferring hexosyl groups	GO:0044042//glucan metabolic process	gi|255647210|gb|ACU24073.1|
gnl|UG|Gma#S36151345	779	894	39	177.4233245	7.988241202	-4.473173976	Down	1.45E-206	9.36E-205	GO:0044424//intracellular part	GO:0008170//N-methyltransferase activity	GO:0050896//response to stimulus;GO:0006644//phospholipid metabolic process	gi|255582633|ref|XP_002532097.1|
gnl|UG|Gma#S5044712	468	275	12	90.84426012	4.091281983	-4.472770482	Down	1.41E-64	2.93E-63	GO:0009526//plastid envelope	GO:0015631//tubulin binding;GO:0003824//catalytic activity	GO:0007051//spindle organization;GO:0019725//cellular homeostasis	gi|224132916|ref|XP_002327911.1|
gnl|UG|Gma#S53035115	3006	822	36	42.2759614	1.910898172	-4.467514756	Down	6.55E-190	3.87E-188	-	-	-	gi|223452605|gb|ACM89629.1|
gnl|UG|Gma#S53084691	1039	1299	57	193.2877163	8.753532097	-4.464740875	Down	5.06E-299	4.30E-297	GO:0031225//anchored to membrane;GO:0005911//cell-cell junction	GO:0030247//polysaccharide binding;GO:0003824//catalytic activity	-	gi|255648042|gb|ACU24477.1|
gnl|UG|Gma#S15851810	612	91	4	22.98796999	1.0428758	-4.462239814	Down	3.48E-22	2.62E-21	-	GO:0046914//transition metal ion binding	-	gi|87240629|gb|ABD32487.1|
gnl|UG|Gma#S48315821	2456	341	15	21.46528544	0.974511384	-4.461182508	Down	1.32E-79	3.42E-78	-	-	-	gi|255647987|gb|ACU24450.1|
gnl|UG|Gma#S39318747	679	817	36	186.0214108	8.459734764	-4.458712441	Down	1.56E-188	9.20E-187	GO:0000785//chromatin;GO:0009536//plastid;GO:0031981//nuclear lumen	GO:0003676//nucleic acid binding	GO:0034728	gi|55977041|sp|P68427.2|H32_PEA
gnl|UG|Gma#S5127508	785	519	23	102.2135218	4.675006292	-4.450473946	Down	3.33E-120	1.29E-118	-	-	-	gi|255627757|gb|ACU14223.1|
gnl|UG|Gma#S47387447	232	90	4	59.97429837	2.751034437	-4.446298271	Down	6.56E-22	4.90E-21	GO:0031410//cytoplasmic vesicle	GO:0004175//endopeptidase activity;GO:0004091//carboxylesterase activity;GO:0016628//oxidoreductase activity, acting on the CH-CH group of donors, NAD or NADP as acceptor	GO:0019538//protein metabolic process	gi|255586666|ref|XP_002533962.1|
gnl|UG|Gma#S53086858	1866	45	2	3.728305794	0.171018218	-4.446298271	Down	1.67E-11	7.04E-11	-	GO:0016709//oxidoreductase activity, acting on paired donors, with incorporation or reduction of molecular oxygen, NADH or NADPH as one donor, and incorporation of one atom of oxygen;GO:0005506//iron ion binding	GO:0006950//response to stress;GO:0008152//metabolic process;GO:0009416//response to light stimulus	gi|255642096|gb|ACU21314.1|
gnl|UG|Gma#S45557232	660	45	2	10.54093729	0.483515143	-4.446298271	Down	1.67E-11	7.04E-11	-	-	-	gi|255647084|gb|ACU24010.1|
gnl|UG|Gma#S5124226	587	157	7	41.34968472	1.902759764	-4.441711001	Down	2.76E-37	3.33E-36	GO:0016020//membrane	GO:0005488//binding;GO:0016772//transferase activity, transferring phosphorus-containing groups	GO:0010033//response to organic substance;GO:0008152//metabolic process	gi|255567891|ref|XP_002524923.1|
gnl|UG|Gma#S40831991	3108	11906	535	592.2369769	27.46608706	-4.430451272	Down	0	0	-	GO:0016706//oxidoreductase activity, acting on paired donors, with incorporation or reduction of molecular oxygen, 2-oxoglutarate as one donor, and incorporation of one atom each of oxygen into both donors	GO:0008152//metabolic process	gi|51039637|gb|AAT94365.1|
gnl|UG|Gma#S53086653	1605	645	29	62.12913817	2.883015528	-4.429619529	Down	1.44E-148	6.95E-147	GO:0043231//intracellular membrane-bounded organelle	-	GO:0000087//M phase of mitotic cell cycle	gi|255642501|gb|ACU21514.1|
gnl|UG|Gma#S46696535	249	111	5	68.91825666	3.204016011	-4.426932946	Down	1.13E-26	1.01E-25	GO:0015630//microtubule cytoskeleton;GO:0009536//plastid	GO:0003774//motor activity;GO:0032559//adenyl ribonucleotide binding	GO:0007349//cellularization;GO:0048229//gametophyte development;GO:0000226//microtubule cytoskeleton organization;GO:0033206//cytokinesis after meiosis	gi|225456008|ref|XP_002279228.1|
gnl|UG|Gma#S39309307	839	111	5	20.45369	0.950893906	-4.426932946	Down	1.13E-26	1.01E-25	GO:0044424//intracellular part	GO:0060089//molecular transducer activity	GO:0010468//regulation of gene expression;GO:0009639//response to red or far red light	gi|225461168|ref|XP_002282942.1|
gnl|UG|Gma#S4993439	675	3104	140	710.9328649	33.09392538	-4.425074999	Down	0	0	GO:0031410//cytoplasmic vesicle;GO:0043231//intracellular membrane-bounded organelle	-	-	gi|255627371|gb|ACU14030.1|
gnl|UG|Gma#S23062097	841	133	6	24.44929252	1.138359077	-4.424765109	Down	1.05E-31	1.08E-30	-	GO:0003824//catalytic activity	GO:0044237//cellular metabolic process	gi|255561126|ref|XP_002521575.1|
gnl|UG|Gma#S5112713	493	177	8	55.50562516	2.589208882	-4.422050724	Down	9.33E-42	1.25E-40	GO:0043231//intracellular membrane-bounded organelle;GO:0043234//protein complex;GO:0043232	GO:0016628//oxidoreductase activity, acting on the CH-CH group of donors, NAD or NADP as acceptor;GO:0042623//ATPase activity, coupled;GO:0001071;GO:0003916//DNA topoisomerase activity;GO:0032559//adenyl ribonucleotide binding	GO:0006259//DNA metabolic process;GO:0006351//transcription, DNA-dependent	gi|255553522|ref|XP_002517802.1|
gnl|UG|Gma#S48315983	2064	353	16	26.44086531	1.236899204	-4.417969547	Down	7.34E-82	1.97E-80	-	GO:0043565//sequence-specific DNA binding	GO:0050896//response to stimulus;GO:0006350//transcription	gi|151934175|gb|ABS18425.1|
gnl|UG|Gma#S46430310	243	22	1	13.99674526	0.656625504	-4.413876793	Down	4.21E-06	1.12E-05	-	-	-	gi|124360660|gb|ABN08649.1|
gnl|UG|Gma#S21567331	697	88	4	19.519134	0.915695824	-4.413876793	Down	2.34E-21	1.70E-20	-	GO:0004674//protein serine/threonine kinase activity;GO:0000166//nucleotide binding	-	gi|297736922|emb|CBI26123.3|
gnl|UG|Gma#S53035157	2457	88	4	5.53717395	0.259763935	-4.413876793	Down	2.34E-21	1.70E-20	-	-	-	gi|223452522|gb|ACM89588.1|
gnl|UG|Gma#S47143483	301	132	6	67.79818802	3.180597954	-4.413876793	Down	1.97E-31	2.02E-30	GO:0031410//cytoplasmic vesicle	GO:0016491//oxidoreductase activity	-	gi|255538846|ref|XP_002510488.1|
gnl|UG|Gma#S5137612	607	198	9	50.42978895	2.365798972	-4.413876793	Down	1.68E-46	2.50E-45	GO:0009526//plastid envelope	GO:0015631//tubulin binding	GO:0007051//spindle organization	gi|302143320|emb|CBI21881.3|
gnl|UG|Gma#S48554764	489	66	3	20.86631349	0.978895689	-4.413876793	Down	2.64E-16	1.51E-15	-	-	-	-
gnl|UG|Gma#S15928959	717	22	1	4.743666805	0.222538351	-4.413876793	Down	4.21E-06	1.12E-05	-	-	-	gi|297734295|emb|CBI15542.3|
gnl|UG|Gma#S6681223	441	22	1	7.712492288	0.361814053	-4.413876793	Down	4.21E-06	1.12E-05	-	-	-	gi|296082619|emb|CBI21624.3|
gnl|UG|Gma#S23065569	935	88	4	14.55062716	0.682609614	-4.413876793	Down	2.34E-21	1.70E-20	-	-	-	gi|296081950|emb|CBI20955.3|
gnl|UG|Gma#S21538867	656	22	1	5.184769968	0.243231703	-4.413876793	Down	4.21E-06	1.12E-05	-	GO:0016491//oxidoreductase activity	GO:0008152//metabolic process	gi|224130904|ref|XP_002320953.1|
gnl|UG|Gma#S46468279	273	22	1	12.45864139	0.584468855	-4.413876793	Down	4.21E-06	1.12E-05	-	-	GO:0048513//organ development	gi|224129088|ref|XP_002328887.1|
gnl|UG|Gma#S23065160	863	22	1	3.941146117	0.184889916	-4.413876793	Down	4.21E-06	1.12E-05	-	-	-	gi|302142688|emb|CBI19891.3|
gnl|UG|Gma#S53089099	869	66	3	11.74180356	0.550840037	-4.413876793	Down	2.64E-16	1.51E-15	-	GO:0030528//transcription regulator activity;GO:0005488//binding	GO:0010087//phloem or xylem histogenesis	gi|255637715|gb|ACU19180.1|
gnl|UG|Gma#S4976557	601	329	15	84.6315076	3.982362663	-4.409498352	Down	2.66E-76	6.62E-75	GO:0043231//intracellular membrane-bounded organelle	-	-	gi|255539529|ref|XP_002510829.1|
gnl|UG|Gma#S4957579	589	218	10	57.22052659	2.708998257	-4.400701404	Down	5.74E-51	9.34E-50	GO:0043231//intracellular membrane-bounded organelle;GO:0044444//cytoplasmic part;GO:0016020//membrane	-	-	gi|255538310|ref|XP_002510220.1|
gnl|UG|Gma#S53090556	1608	174	8	16.72914923	0.793830833	-4.39738867	Down	6.24E-41	8.21E-40	GO:0016020//membrane	GO:0004871//signal transducer activity;GO:0004672//protein kinase activity;GO:0032559//adenyl ribonucleotide binding	GO:0006464//protein modification process	gi|255634873|gb|ACU17795.1|
gnl|UG|Gma#S45555275	704	87	4	19.10544884	0.906590894	-4.39738867	Down	4.40E-21	3.17E-20	-	GO:0015036//disulfide oxidoreductase activity	GO:0019725//cellular homeostasis	gi|296084437|emb|CBI24996.3|
gnl|UG|Gma#S53085050	909	152	7	25.85177433	1.228734853	-4.395017766	Down	6.58E-36	7.61E-35	-	-	-	gi|255647341|gb|ACU24137.1|
gnl|UG|Gma#S23070789	770	65	3	13.05068426	0.621662327	-4.391850486	Down	4.99E-16	2.82E-15	GO:0031224//intrinsic to membrane	-	GO:0006810//transport	gi|255639497|gb|ACU20043.1|
gnl|UG|Gma#S47724410	892	216	10	37.43687145	1.788789208	-4.387404581	Down	2.03E-50	3.29E-49	GO:0043231//intracellular membrane-bounded organelle;GO:0044427//chromosomal part	GO:0046914//transition metal ion binding;GO:0005515//protein binding;GO:0000166//nucleotide binding;GO:0019787//small conjugating protein ligase activity;GO:0003690//double-stranded DNA binding	GO:0006346//methylation-dependent chromatin silencing;GO:0031055//chromatin remodeling at centromere;GO:0032776//DNA methylation on cytosine;GO:0032446//protein modification by small protein conjugation	gi|255543216|ref|XP_002512671.1|
gnl|UG|Gma#S23063084	864	43	2	7.694233547	0.369351846	-4.380709929	Down	5.94E-11	2.41E-10	GO:0043231//intracellular membrane-bounded organelle	GO:0003677//DNA binding;GO:0001071;GO:0005515//protein binding	GO:0010468//regulation of gene expression;GO:0006351//transcription, DNA-dependent;GO:0009743//response to carbohydrate stimulus	gi|151934163|gb|ABS18419.1|
gnl|UG|Gma#S4981880	598	172	8	44.46700859	2.134581904	-4.380709929	Down	2.21E-40	2.87E-39	-	GO:0005488//binding	-	gi|69111473|gb|AAZ03389.1|
gnl|UG|Gma#S53084602	873	43	2	7.614911551	0.365544095	-4.380709929	Down	5.94E-11	2.41E-10	GO:0016020//membrane	-	GO:0048507//meristem development;GO:0009653//anatomical structure morphogenesis;GO:0010051//xylem and phloem pattern formation	gi|255648214|gb|ACU24560.1|
gnl|UG|Gma#S45553331	743	129	6	26.84179455	1.288506035	-4.380709929	Down	1.32E-30	1.32E-29	-	GO:0046914//transition metal ion binding;GO:0016702//oxidoreductase activity, acting on single donors with incorporation of molecular oxygen, incorporation of two atoms of oxygen	GO:0006633//fatty acid biosynthetic process	gi|225450227|ref|XP_002263854.1|
gnl|UG|Gma#S16631585	1725	172	8	15.41522964	0.739988394	-4.380709929	Down	2.21E-40	2.87E-39	GO:0031224//intrinsic to membrane	GO:0016628//oxidoreductase activity, acting on the CH-CH group of donors, NAD or NADP as acceptor;GO:0022857//transmembrane transporter activity	GO:0008152//metabolic process;GO:0006810//transport	gi|33636086|emb|CAD91336.1|
gnl|UG|Gma#S4996080	673	150	7	34.45774448	1.659613643	-4.375908943	Down	2.33E-35	2.67E-34	GO:0043231//intracellular membrane-bounded organelle	GO:0001071;GO:0003677//DNA binding	GO:0009996//negative regulation of cell fate specification;GO:0010468//regulation of gene expression;GO:0006351//transcription, DNA-dependent	gi|163860158|gb|ABY41242.1|
gnl|UG|Gma#S50389453	1130	107	5	14.63915421	0.706017687	-4.373984066	Down	1.42E-25	1.22E-24	-	-	-	gi|184097798|gb|ACC66315.1|
gnl|UG|Gma#S53087852	1191	385	18	49.97578441	2.411486106	-4.373234808	Down	1.41E-88	4.08E-87	GO:0044464//cell part	-	-	gi|225450421|ref|XP_002279030.1|
gnl|UG|Gma#S52651610	711	278	13	60.44854427	2.917412047	-4.372946529	Down	2.33E-64	4.81E-63	-	-	-	gi|255627825|gb|ACU14257.1|
gnl|UG|Gma#S46675886	270	64	3	36.64602396	1.772888859	-4.369482673	Down	9.40E-16	5.22E-15	-	-	-	-
gnl|UG|Gma#S5126552	777	64	3	12.7341396	0.616061766	-4.369482673	Down	9.40E-16	5.22E-15	-	-	-	gi|224145635|ref|XP_002325712.1|
gnl|UG|Gma#S23066279	673	64	3	14.70197098	0.71126299	-4.369482673	Down	9.40E-16	5.22E-15	GO:0000785//chromatin;GO:0009536//plastid;GO:0031981//nuclear lumen	GO:0003676//nucleic acid binding	GO:0034728	gi|55977041|sp|P68427.2|H32_PEA
gnl|UG|Gma#S53086541	1164	1045	49	138.7950448	6.716872741	-4.369022557	Down	1.40E-237	1.01E-235	GO:0043234//protein complex	GO:0004674//protein serine/threonine kinase activity;GO:0032559//adenyl ribonucleotide binding	GO:0006468//protein amino acid phosphorylation;GO:0000086//G2/M transition of mitotic cell cycle;GO:0023033;GO:0009933//meristem structural organization;GO:0000087//M phase of mitotic cell cycle	gi|255644412|gb|ACU22711.1|
gnl|UG|Gma#S53085379	1798	319	15	27.42910564	1.331145695	-4.364967192	Down	1.48E-73	3.56E-72	GO:0005618//cell wall	GO:0043167//ion binding;GO:0015925	GO:0009887//organ morphogenesis;GO:0009908//flower development;GO:0044238//primary metabolic process	gi|255646697|gb|ACU23822.1|
gnl|UG|Gma#S48315562	934	467	22	77.30020679	3.758372529	-4.362292295	Down	5.96E-107	2.06E-105	-	-	-	gi|225437501|ref|XP_002274824.1|
gnl|UG|Gma#S17487095	1063	1740	82	253.0618247	12.30848521	-4.36176476	Down	0	0	GO:0043232;GO:0009536//plastid	GO:0016209//antioxidant activity;GO:0043169//cation binding;GO:0003824//catalytic activity	GO:0009416//response to light stimulus;GO:0006800//oxygen and reactive oxygen species metabolic process	gi|37654895|gb|AAQ13492.1|
gnl|UG|Gma#S53089235	1234	551	26	69.03146506	3.361880009	-4.359913965	Down	7.23E-126	2.97E-124	-	GO:0015631//tubulin binding	-	gi|255637453|gb|ACU19054.1|
gnl|UG|Gma#S53089266	839	42	2	7.739234053	0.380357562	-4.346762597	Down	1.12E-10	4.45E-10	GO:0031410//cytoplasmic vesicle;GO:0043231//intracellular membrane-bounded organelle	-	-	gi|255637393|gb|ACU19025.1|
gnl|UG|Gma#S48315501	1230	252	12	31.67423108	1.556682901	-4.346762597	Down	3.00E-58	5.60E-57	-	-	-	gi|225449056|ref|XP_002274887.1|
gnl|UG|Gma#S21538849	789	21	1	4.114839905	0.202230668	-4.346762597	Down	7.96E-06	2.07E-05	-	-	-	-
gnl|UG|Gma#S46732413	239	21	1	13.58413676	0.667615052	-4.346762597	Down	7.96E-06	2.07E-05	-	-	-	-
gnl|UG|Gma#S53089252	1064	63	3	9.153971857	0.449887211	-4.346762597	Down	1.77E-15	9.71E-15	GO:0000325//plant-type vacuole;GO:0016020//membrane	GO:0005372//water transmembrane transporter activity	GO:0006810//transport	gi|255637420|gb|ACU19038.1|
gnl|UG|Gma#S53084841	1431	21	1	2.268769172	0.111502444	-4.346762597	Down	7.96E-06	2.07E-05	GO:0043231//intracellular membrane-bounded organelle	GO:0016209//antioxidant activity;GO:0005506//iron ion binding;GO:0003824//catalytic activity	GO:0009414//response to water deprivation;GO:0006972//hyperosmotic response;GO:0008152//metabolic process	gi|4204761|gb|AAD11482.1|
gnl|UG|Gma#S21537453	743	84	4	17.47837785	0.859004023	-4.346762597	Down	2.94E-20	2.04E-19	-	GO:0015036//disulfide oxidoreductase activity	GO:0019725//cellular homeostasis	gi|255555547|ref|XP_002518810.1|
gnl|UG|Gma#S4913537	494	21	1	6.572082359	0.322995946	-4.346762597	Down	7.96E-06	2.07E-05	-	-	-	gi|255633694|gb|ACU17207.1|
gnl|UG|Gma#S36143465	705	42	2	9.210237405	0.452652475	-4.346762597	Down	1.12E-10	4.45E-10	-	-	-	gi|225455996|ref|XP_002276874.1|
gnl|UG|Gma#S21567413	718	21	1	4.521739116	0.222228409	-4.346762597	Down	7.96E-06	2.07E-05	GO:0043231//intracellular membrane-bounded organelle	-	GO:0050896//response to stimulus	gi|255633852|gb|ACU17287.1|
gnl|UG|Gma#S48526161	561	63	3	17.36154377	0.853262018	-4.346762597	Down	1.77E-15	9.71E-15	-	-	GO:0000003//reproduction	gi|217072656|gb|ACJ84688.1|
gnl|UG|Gma#S21566602	878	42	2	7.395463976	0.363462409	-4.346762597	Down	1.12E-10	4.45E-10	-	GO:0008135//translation factor activity, nucleic acid binding	GO:0006417//regulation of translation	gi|224108936|ref|XP_002315022.1|
gnl|UG|Gma#S4934127	698	21	1	4.651301841	0.228595985	-4.346762597	Down	7.96E-06	2.07E-05	-	-	GO:0000904//cell morphogenesis involved in differentiation	gi|224079411|ref|XP_002305855.1|
gnl|UG|Gma#S48535123	589	42	2	11.02413815	0.541799651	-4.346762597	Down	1.12E-10	4.45E-10	-	-	-	-
gnl|UG|Gma#S46796161	256	461	22	278.401526	13.71218727	-4.343636496	Down	2.63E-105	8.96E-104	-	-	-	-
gnl|UG|Gma#S23065960	860	377	18	67.77250689	3.339627852	-4.342940886	Down	2.21E-86	6.28E-85	-	-	-	gi|255630893|gb|ACU15809.1|
gnl|UG|Gma#S45534727	870	293	14	52.06657607	2.567632141	-4.341847107	Down	1.90E-67	4.15E-66	GO:0043231//intracellular membrane-bounded organelle	GO:0003676//nucleic acid binding	-	gi|255628875|gb|ACU14782.1|
gnl|UG|Gma#S45561412	774	646	31	129.0334201	6.390645889	-4.335639218	Down	9.17E-147	4.38E-145	-	-	-	gi|255625585|gb|ACU13137.1|
gnl|UG|Gma#S52668575	792	125	6	24.4003178	1.208787859	-4.335266958	Down	1.65E-29	1.60E-28	-	GO:0000166//nucleotide binding	-	gi|296081276|emb|CBI17720.3|
gnl|UG|Gma#S15920963	638	1165	56	282.3032631	14.00526623	-4.333204492	Down	3.00E-263	2.35E-261	GO:0000785//chromatin;GO:0009536//plastid;GO:0031981//nuclear lumen	GO:0003676//nucleic acid binding	GO:0034728	gi|55977041|sp|P68427.2|H32_PEA
gnl|UG|Gma#S47393670	281	62	3	34.11112328	1.703487516	-4.323678984	Down	3.33E-15	1.80E-14	GO:0044424//intracellular part	GO:0008047//enzyme activator activity;GO:0005515//protein binding	GO:0050896//response to stimulus	gi|225441491|ref|XP_002280165.1|
gnl|UG|Gma#S4927305	499	124	6	38.41773805	1.918557082	-4.323678984	Down	3.11E-29	2.98E-28	-	-	-	gi|255562166|ref|XP_002522091.1|
gnl|UG|Gma#S42153518	825	62	3	11.61845532	0.580218172	-4.323678984	Down	3.33E-15	1.80E-14	-	-	-	gi|255631484|gb|ACU16109.1|
gnl|UG|Gma#S21540558	806	227	11	43.54130755	2.17761783	-4.321562043	Down	2.05E-52	3.42E-51	GO:0031225//anchored to membrane;GO:0043231//intracellular membrane-bounded organelle	GO:0004553//hydrolase activity, hydrolyzing O-glycosyl compounds;GO:0043167//ion binding	GO:0044238//primary metabolic process	gi|225426546|ref|XP_002278950.1|
gnl|UG|Gma#S4893308	383	412	20	166.3064501	8.332114744	-4.319017606	Down	6.29E-94	1.93E-92	-	-	-	-
gnl|UG|Gma#S5126730	688	41	2	9.213106042	0.463837202	-4.311997179	Down	2.11E-10	8.22E-10	-	-	-	gi|84574832|dbj|BAE48657.1|
gnl|UG|Gma#S22951393	852	82	4	14.87938253	0.749107969	-4.311997179	Down	1.04E-19	7.04E-19	GO:0044464//cell part	-	GO:0007047//cellular cell wall organization	gi|224104433|ref|XP_002313434.1|
gnl|UG|Gma#S45540357	778	1413	69	280.7845558	14.15120799	-4.310466468	Down	0	0	GO:0031981//nuclear lumen;GO:0000785//chromatin	GO:0003676//nucleic acid binding	GO:0006952//defense response;GO:0009908//flower development;GO:0009266//response to temperature stimulus;GO:0034728	gi|255628201|gb|ACU14445.1|
gnl|UG|Gma#S21566761	756	61	3	12.474372	0.633174593	-4.300220011	Down	6.26E-15	3.33E-14	GO:0009526//plastid envelope	GO:0015631//tubulin binding	GO:0007051//spindle organization	gi|224071621|ref|XP_002303544.1|
gnl|UG|Gma#S45532877	742	61	3	12.70973751	0.645121283	-4.300220011	Down	6.26E-15	3.33E-14	-	-	-	gi|124359355|gb|ABD28517.2|
gnl|UG|Gma#S15922407	549	61	3	17.17782373	0.871912554	-4.300220011	Down	6.26E-15	3.33E-14	-	-	-	gi|255583810|ref|XP_002532657.1|
gnl|UG|Gma#S52560521	1821	263	13	22.3283409	1.139088394	-4.292924445	Down	3.01E-60	5.79E-59	-	GO:0004672//protein kinase activity	-	gi|212717129|gb|ACJ37406.1|
gnl|UG|Gma#S5138895	632	1637	81	400.4444257	20.44993637	-4.291433778	Down	0	0	-	GO:0015926//glucosidase activity	GO:0044238//primary metabolic process	gi|224104953|ref|XP_002313632.1|
gnl|UG|Gma#S39311018	816	343	17	64.98522287	3.324166611	-4.289047099	Down	4.31E-78	1.10E-76	-	GO:0005488//binding	GO:0006810//transport	gi|255628675|gb|ACU14682.1|
gnl|UG|Gma#S52658196	440	141	7	49.54240526	2.538454503	-4.286641605	Down	6.84E-33	7.32E-32	-	-	-	-
gnl|UG|Gma#S5127225	744	282	14	58.59854386	3.002473068	-4.286641605	Down	1.95E-64	4.02E-63	GO:0000785//chromatin;GO:0009536//plastid;GO:0031981//nuclear lumen	GO:0003676//nucleic acid binding	GO:0034728	gi|55977041|sp|P68427.2|H32_PEA
gnl|UG|Gma#S5125845	763	241	12	48.83184754	2.509462606	-4.28237201	Down	3.08E-55	5.44E-54	-	GO:0046872//metal ion binding;GO:0016491//oxidoreductase activity	-	gi|22218270|gb|AAM94614.1|
gnl|UG|Gma#S45548904	773	20	1	4.000010701	0.206416555	-4.276373269	Down	1.50E-05	3.78E-05	GO:0043231//intracellular membrane-bounded organelle;GO:0016020//membrane	GO:0016628//oxidoreductase activity, acting on the CH-CH group of donors, NAD or NADP as acceptor;GO:0046872//metal ion binding;GO:0060089//molecular transducer activity	GO:0006073//cellular glucan metabolic process;GO:0019932//second-messenger-mediated signaling;GO:0009908//flower development;GO:0009593//detection of chemical stimulus;GO:0009605//response to external stimulus	gi|255631314|gb|ACU16024.1|
gnl|UG|Gma#S46542309	253	20	1	12.22137657	0.630671926	-4.276373269	Down	1.50E-05	3.78E-05	GO:0016020//membrane;GO:0015630//microtubule cytoskeleton	GO:0003774//motor activity;GO:0000166//nucleotide binding	-	gi|225439866|ref|XP_002274736.1|
gnl|UG|Gma#S5122824	555	20	1	5.571186075	0.287495491	-4.276373269	Down	1.50E-05	3.78E-05	-	-	-	-
gnl|UG|Gma#S15922827	595	20	1	5.196652558	0.268168063	-4.276373269	Down	1.50E-05	3.78E-05	-	-	-	-
gnl|UG|Gma#S5132102	852	20	1	3.62911769	0.187276992	-4.276373269	Down	1.50E-05	3.78E-05	-	GO:0046872//metal ion binding	-	gi|255626155|gb|ACU13422.1|
gnl|UG|Gma#S4972949	566	140	7	38.24038499	1.973356858	-4.276373269	Down	1.28E-32	1.36E-31	-	-	-	gi|224110402|ref|XP_002315508.1|
gnl|UG|Gma#S53085336	871	40	2	7.099904183	0.366383461	-4.276373269	Down	3.97E-10	1.52E-09	GO:0043231//intracellular membrane-bounded organelle	GO:0003676//nucleic acid binding	GO:0010468//regulation of gene expression	gi|255646780|gb|ACU23862.1|
gnl|UG|Gma#S52667262	790	20	1	3.913934521	0.20197468	-4.276373269	Down	1.50E-05	3.78E-05	GO:0031410//cytoplasmic vesicle	GO:0004672//protein kinase activity;GO:0032559//adenyl ribonucleotide binding	GO:0006464//protein modification process	gi|225447949|ref|XP_002269016.1|
gnl|UG|Gma#S36142831	652	20	1	4.742343975	0.244723922	-4.276373269	Down	1.50E-05	3.78E-05	GO:0043231//intracellular membrane-bounded organelle	GO:0004030//aldehyde dehydrogenase [NAD(P)+] activity;GO:0005488//binding	GO:0044237//cellular metabolic process	gi|297735060|emb|CBI17422.3|
gnl|UG|Gma#S5101239	789	40	2	7.837790296	0.404461337	-4.276373269	Down	3.97E-10	1.52E-09	-	-	-	-
gnl|UG|Gma#S20378144	166	20	1	18.62655585	0.961204803	-4.276373269	Down	1.50E-05	3.78E-05	-	-	-	-
gnl|UG|Gma#S4871098	229	20	1	13.50221953	0.696768547	-4.276373269	Down	1.50E-05	3.78E-05	-	-	-	-
gnl|UG|Gma#S47705634	559	20	1	5.531320701	0.285438278	-4.276373269	Down	1.50E-05	3.78E-05	-	-	-	-
gnl|UG|Gma#S21566747	735	20	1	4.206813975	0.217088432	-4.276373269	Down	1.50E-05	3.78E-05	-	-	GO:0050896//response to stimulus	gi|225462524|ref|XP_002265932.1|
gnl|UG|Gma#S5128824	798	20	1	3.874697082	0.199949871	-4.276373269	Down	1.50E-05	3.78E-05	GO:0016020//membrane	-	-	gi|224094308|ref|XP_002310135.1|
gnl|UG|Gma#S45564585	770	180	9	36.14035642	1.864986982	-4.276373269	Down	1.45E-41	1.94E-40	-	GO:0042802//identical protein binding;GO:0004672//protein kinase activity;GO:0032559//adenyl ribonucleotide binding	GO:0006464//protein modification process	gi|255585374|ref|XP_002533383.1|
gnl|UG|Gma#S4954288	571	40	2	10.83015156	0.55887915	-4.276373269	Down	3.97E-10	1.52E-09	GO:0043231//intracellular membrane-bounded organelle	GO:0001071;GO:0003677//DNA binding	GO:0010468//regulation of gene expression;GO:0043479;GO:0048513//organ development;GO:0006351//transcription, DNA-dependent	gi|224063979|ref|XP_002301331.1|
gnl|UG|Gma#S46541715	252	20	1	12.26987409	0.633174593	-4.276373269	Down	1.50E-05	3.78E-05	-	GO:0016301//kinase activity	-	gi|264664531|sp|C0LGG8.1|Y5343_ARATH
gnl|UG|Gma#S52664936	777	299	15	59.49230845	3.080308829	-4.271556253	Down	4.44E-68	9.82E-67	GO:0012505//endomembrane system;GO:0043231//intracellular membrane-bounded organelle;GO:0016020//membrane	GO:0016831//carboxy-lyase activity;GO:0048037//cofactor binding;GO:0016836//hydro-lyase activity	GO:0019321//pentose metabolic process;GO:0009226//nucleotide-sugar biosynthetic process	gi|15229334|ref|NP_191842.1|
gnl|UG|Gma#S47710794	707	139	7	30.39527226	1.579801954	-4.266031325	Down	2.41E-32	2.53E-31	-	-	-	gi|224113571|ref|XP_002332539.1|
gnl|UG|Gma#S21539458	767	119	6	23.98624409	1.248187724	-4.264300437	Down	7.26E-28	6.74E-27	GO:0043231//intracellular membrane-bounded organelle	GO:0003824//catalytic activity	-	gi|297829800|ref|XP_002882782.1|
gnl|UG|Gma#S53087198	1876	535	27	44.08913714	2.296439194	-4.262952753	Down	1.80E-120	6.98E-119	GO:0044464//cell part	GO:0022857//transmembrane transporter activity	GO:0006810//transport	gi|147782271|emb|CAN69572.1|
gnl|UG|Gma#S48315582	1936	1307	66	104.3712503	5.439545364	-4.262094481	Down	6.81E-292	5.70E-290	GO:0005576//extracellular region;GO:0009536//plastid	GO:0016405//CoA-ligase activity;GO:0032559//adenyl ribonucleotide binding	GO:0010038//response to metal ion	gi|225470747|ref|XP_002267459.1|
gnl|UG|Gma#S53088113	1269	99	5	12.06102517	0.628683993	-4.261873699	Down	2.22E-23	1.76E-22	GO:0042579//microbody	GO:0016833//oxo-acid-lyase activity	GO:0042362//fat-soluble vitamin biosynthetic process;GO:0009233	gi|255639630|gb|ACU20109.1|
gnl|UG|Gma#S23061554	1028	79	4	11.88077108	0.620856021	-4.258225922	Down	6.90E-19	4.48E-18	-	-	-	gi|255634737|gb|ACU17730.1|
gnl|UG|Gma#S46707956	264	177	9	103.65255	5.439545364	-4.252125723	Down	9.59E-41	1.26E-39	-	-	-	-
gnl|UG|Gma#S5146453	1279	4817	245	582.2597281	30.56465938	-4.251726444	Down	0	0	-	GO:0048037//cofactor binding;GO:0016616//oxidoreductase activity, acting on the CH-OH group of donors, NAD or NADP as acceptor	GO:0009699//phenylpropanoid biosynthetic process	gi|5852933|gb|AAD54273.1|AF167556_1
gnl|UG|Gma#S21540562	789	511	26	100.127771	5.257997378	-4.251184937	Down	6.33E-115	2.31E-113	-	-	-	-
gnl|UG|Gma#S23061552	1028	902	46	135.6513357	7.139844239	-4.247866841	Down	1.60E-201	1.01E-199	-	GO:0016491//oxidoreductase activity;GO:0004175//endopeptidase activity;GO:0005515//protein binding	GO:0019538//protein metabolic process;GO:0044092	gi|33621210|gb|AAQ23176.1|
gnl|UG|Gma#S46798042	271	98	5	55.90716063	2.94391139	-4.247226923	Down	4.16E-23	3.27E-22	GO:0043231//intracellular membrane-bounded organelle;GO:0043234//protein complex	GO:0042623//ATPase activity, coupled;GO:0003916//DNA topoisomerase activity;GO:0032559//adenyl ribonucleotide binding	GO:0006259//DNA metabolic process	gi|6094496|sp|O24308.1|TOP2_PEA
gnl|UG|Gma#S46592842	202	98	5	75.00416105	3.949504885	-4.247226923	Down	4.16E-23	3.27E-22	GO:0043231//intracellular membrane-bounded organelle	-	-	gi|255550522|ref|XP_002516311.1|
gnl|UG|Gma#S15923081	549	98	5	27.59715944	1.45318759	-4.247226923	Down	4.16E-23	3.27E-22	GO:0043231//intracellular membrane-bounded organelle	-	-	gi|225431877|ref|XP_002271833.1|
gnl|UG|Gma#S22952440	797	117	6	22.69541831	1.201204497	-4.239847393	Down	2.56E-27	2.33E-26	-	-	-	gi|296082994|emb|CBI22295.3|
gnl|UG|Gma#S53089203	913	117	6	19.81188214	1.048587058	-4.239847393	Down	2.56E-27	2.33E-26	GO:0043231//intracellular membrane-bounded organelle;GO:0015630//microtubule cytoskeleton;GO:0042995//cell projection	GO:0003774//motor activity	GO:0048468//cell development;GO:0048513//organ development	gi|255637515|gb|ACU19084.1|
gnl|UG|Gma#S23070281	861	156	8	28.01122476	1.482555144	-4.239847393	Down	5.33E-36	6.18E-35	GO:0043234//protein complex	GO:0003899//DNA-directed RNA polymerase activity	GO:0006259//DNA metabolic process	gi|297742324|emb|CBI34473.3|
gnl|UG|Gma#S46791130	183	39	2	32.94762913	1.743825108	-4.239847393	Down	7.46E-10	2.80E-09	-	-	-	-
gnl|UG|Gma#S53085943	1283	97	5	11.68841786	0.62182384	-4.232429921	Down	7.80E-23	6.07E-22	-	-	-	gi|255645586|gb|ACU23287.1|
gnl|UG|Gma#S26314508	3377	97	5	4.44069888	0.236245184	-4.232429921	Down	7.80E-23	6.06E-22	-	GO:0016491//oxidoreductase activity;GO:0004672//protein kinase activity;GO:0000166//nucleotide binding	GO:0008152//metabolic process	gi|51847838|gb|AAU10526.1|
gnl|UG|Gma#S45561849	661	58	3	13.5655431	0.72417548	-4.227463669	Down	4.15E-14	2.10E-13	-	GO:0004527//exonuclease activity	GO:0008152//metabolic process	gi|255644374|gb|ACU22692.1|
gnl|UG|Gma#S48315614	1837	58	3	4.881232438	0.260577023	-4.227463669	Down	4.15E-14	2.09E-13	GO:0031224//intrinsic to membrane	GO:0016787//hydrolase activity	GO:0019538//protein metabolic process	gi|30680102|ref|NP_849967.1|
gnl|UG|Gma#S39311223	747	58	3	12.00378044	0.640803202	-4.227463669	Down	4.15E-14	2.09E-13	GO:0009536//plastid	-	-	gi|255630833|gb|ACU15779.1|
gnl|UG|Gma#S23071969	804	251	13	48.26455698	2.579950206	-4.22554901	Down	5.68E-57	1.04E-55	-	-	-	gi|87240734|gb|ABD32592.1|
gnl|UG|Gma#S45534869	824	135	7	25.32895126	1.355485414	-4.223905849	Down	2.98E-31	3.04E-30	-	-	-	gi|255628921|gb|ACU14805.1|
gnl|UG|Gma#S15939320	667	154	8	35.69484811	1.913763087	-4.221231715	Down	1.87E-35	2.14E-34	GO:0000785//chromatin;GO:0016020//membrane;GO:0009536//plastid;GO:0031981//nuclear lumen	GO:0003676//nucleic acid binding	GO:0006950//response to stress;GO:0034728	gi|195653013|gb|ACG45974.1|
gnl|UG|Gma#S39304607	658	77	4	18.09153776	0.969969589	-4.221231715	Down	2.43E-18	1.54E-17	GO:0043231//intracellular membrane-bounded organelle;GO:0016020//membrane	GO:0016628//oxidoreductase activity, acting on the CH-CH group of donors, NAD or NADP as acceptor;GO:0046872//metal ion binding;GO:0060089//molecular transducer activity	GO:0006073//cellular glucan metabolic process;GO:0019932//second-messenger-mediated signaling;GO:0009908//flower development;GO:0009593//detection of chemical stimulus;GO:0009605//response to external stimulus	gi|255629986|gb|ACU15345.1|
gnl|UG|Gma#S53089418	1284	2519	131	303.3009672	16.2790963	-4.219657579	Down	0	0	-	GO:0016706//oxidoreductase activity, acting on paired donors, with incorporation or reduction of molecular oxygen, 2-oxoglutarate as one donor, and incorporation of one atom each of oxygen into both donors	GO:0008152//metabolic process	gi|255637095|gb|ACU18879.1|
gnl|UG|Gma#S45532196	514	211	11	63.46437211	3.414708115	-4.216112744	Down	4.81E-48	7.43E-47	GO:0043231//intracellular membrane-bounded organelle	-	GO:0032446//protein modification by small protein conjugation;GO:0009408//response to heat	gi|255628185|gb|ACU14437.1|
gnl|UG|Gma#S47371676	252	115	6	70.55177604	3.799047556	-4.214972724	Down	8.97E-27	8.04E-26	-	-	-	-
gnl|UG|Gma#S53084584	790	363	19	71.03791156	3.837518924	-4.210343399	Down	1.49E-81	3.98E-80	-	-	-	gi|255648250|gb|ACU24578.1|
gnl|UG|Gma#S48315774	1573	725	38	71.25575324	3.854596249	-4.208354846	Down	2.80E-161	1.44E-159	-	-	-	gi|151934203|gb|ABS18439.1|
gnl|UG|Gma#S48315346	1157	19	1	2.538814052	0.137908381	-4.202372688	Down	2.83E-05	6.90E-05	GO:0030312//external encapsulating structure	-	GO:0000902//cell morphogenesis;GO:0009827//plant-type cell wall modification	gi|255636189|gb|ACU18436.1|
gnl|UG|Gma#S4935056	574	57	3	15.35230588	0.833937268	-4.202372688	Down	7.78E-14	3.86E-13	-	-	-	-
gnl|UG|Gma#S53087764	1222	19	1	2.403770751	0.130572829	-4.202372688	Down	2.83E-05	6.90E-05	-	-	-	gi|255640316|gb|ACU20446.1|
gnl|UG|Gma#S53087701	1203	19	1	2.441735543	0.132635077	-4.202372688	Down	2.83E-05	6.90E-05	GO:0044464//cell part	-	-	gi|255640440|gb|ACU20507.1|
gnl|UG|Gma#S48532923	446	19	1	6.586116274	0.357757842	-4.202372688	Down	2.83E-05	6.90E-05	GO:0016020//membrane	-	GO:0015833//peptide transport	gi|302142382|emb|CBI19585.3|
gnl|UG|Gma#S4914366	469	76	4	25.05251905	1.360852856	-4.202372688	Down	4.55E-18	2.85E-17	-	-	GO:0006350//transcription	gi|124359883|gb|ABN06173.1|
gnl|UG|Gma#S47170022	271	19	1	10.83914339	0.588782278	-4.202372688	Down	2.83E-05	6.90E-05	-	-	-	-
gnl|UG|Gma#S48543553	465	19	1	6.317006147	0.343139779	-4.202372688	Down	2.83E-05	6.90E-05	-	-	-	-
gnl|UG|Gma#S4883200	422	76	4	27.84272851	1.512417037	-4.202372688	Down	4.55E-18	2.85E-17	-	-	-	-
gnl|UG|Gma#S4909935	336	19	1	8.742285292	0.474880944	-4.202372688	Down	2.83E-05	6.90E-05	-	-	-	-
gnl|UG|Gma#S5139561	295	133	7	69.70120341	3.786169429	-4.202372688	Down	1.04E-30	1.05E-29	-	-	-	-
gnl|UG|Gma#S5875852	420	19	1	6.993828234	0.379904756	-4.202372688	Down	2.83E-05	6.90E-05	-	-	-	-
gnl|UG|Gma#S5143970	685	19	1	4.288186654	0.232934303	-4.202372688	Down	2.83E-05	6.90E-05	-	GO:0004871//signal transducer activity;GO:0016491//oxidoreductase activity;GO:0004672//protein kinase activity;GO:0000166//nucleotide binding	GO:0008152//metabolic process	gi|296085303|emb|CBI29035.3|
gnl|UG|Gma#S5061176	507	19	1	5.793703862	0.314713999	-4.202372688	Down	2.83E-05	6.90E-05	GO:0043231//intracellular membrane-bounded organelle	GO:0003677//DNA binding;GO:0001071	GO:0010468//regulation of gene expression;GO:0006351//transcription, DNA-dependent	gi|217073748|gb|ACJ85234.1|
gnl|UG|Gma#S47343782	274	19	1	10.72046664	0.582335757	-4.202372688	Down	2.83E-05	6.90E-05	-	-	-	gi|298204383|emb|CBI16863.3|
gnl|UG|Gma#S21539883	775	114	6	22.74122213	1.235303205	-4.202372688	Down	1.68E-26	1.49E-25	GO:0044464//cell part	GO:0004553//hydrolase activity, hydrolyzing O-glycosyl compounds	GO:0044238//primary metabolic process;GO:0051707//response to other organism;GO:0007275//multicellular organismal development	gi|85376231|gb|ABC70313.1|
gnl|UG|Gma#S4971424	619	19	1	4.745408495	0.257770593	-4.202372688	Down	2.83E-05	6.90E-05	GO:0031225//anchored to membrane	-	GO:0006810//transport	gi|255626461|gb|ACU13575.1|
gnl|UG|Gma#S48537171	519	38	2	11.31949078	0.614874749	-4.202372688	Down	1.40E-09	5.15E-09	GO:0043229//intracellular organelle	-	-	gi|255550012|ref|XP_002516057.1|
gnl|UG|Gma#S47724587	870	2391	126	424.8845849	23.10868927	-4.200563665	Down	0	0	-	-	-	gi|255645737|gb|ACU23362.1|
gnl|UG|Gma#S53088208	1135	1262	67	171.8993145	9.418960196	-4.189852179	Down	1.22E-278	9.81E-277	GO:0009536//plastid	GO:0016872//intramolecular lyase activity	-	gi|297734245|emb|CBI15492.3|
gnl|UG|Gma#S5145456	602	113	6	29.01967896	1.590298977	-4.189661636	Down	3.15E-26	2.77E-25	-	GO:0005488//binding	-	gi|163889361|gb|ABY48131.1|
gnl|UG|Gma#S48522077	634	56	3	13.65555704	0.75501576	-4.176837596	Down	1.46E-13	7.10E-13	-	-	-	-
gnl|UG|Gma#S5105394	339	37	2	16.87379145	0.941356917	-4.16389854	Down	2.63E-09	9.43E-09	-	-	-	-
gnl|UG|Gma#S5931793	622	111	6	27.58946287	1.539163962	-4.16389854	Down	1.10E-25	9.47E-25	GO:0043231//intracellular membrane-bounded organelle	GO:0001071;GO:0003677//DNA binding	GO:0010468//regulation of gene expression;GO:0008544//epidermis development;GO:0006351//transcription, DNA-dependent;GO:0009793//embryo development ending in seed dormancy;GO:0000904//cell morphogenesis involved in differentiation	gi|147826488|emb|CAN66212.1|
gnl|UG|Gma#S16631584	1894	37	2	3.020177034	0.168489966	-4.16389854	Down	2.63E-09	9.43E-09	GO:0031224//intrinsic to membrane	GO:0016628//oxidoreductase activity, acting on the CH-CH group of donors, NAD or NADP as acceptor;GO:0022857//transmembrane transporter activity	GO:0008152//metabolic process;GO:0006810//transport	gi|33636088|emb|CAD91337.1|
gnl|UG|Gma#S15940038	712	37	2	8.034010257	0.44820224	-4.16389854	Down	2.63E-09	9.43E-09	GO:0043231//intracellular membrane-bounded organelle	GO:0003676//nucleic acid binding	-	gi|255628875|gb|ACU14782.1|
gnl|UG|Gma#S53090776	776	37	2	7.371411473	0.411237107	-4.16389854	Down	2.63E-09	9.43E-09	-	GO:0046914//transition metal ion binding	-	gi|255634446|gb|ACU17588.1|
gnl|UG|Gma#S15853427	688	1017	55	228.5299718	12.75552304	-4.163189425	Down	6.81E-224	4.66E-222	GO:0000785//chromatin;GO:0031981//nuclear lumen	GO:0003676//nucleic acid binding	GO:0034728	gi|255640861|gb|ACU20713.1|
gnl|UG|Gma#S53085479	1346	314	17	36.06577256	2.015245137	-4.161603082	Down	3.44E-70	7.87E-69	GO:0044464//cell part	GO:0016788//hydrolase activity, acting on ester bonds	GO:0044238//primary metabolic process;GO:0006972//hyperosmotic response;GO:0010033//response to organic substance;GO:0010038//response to metal ion	gi|255646494|gb|ACU23725.1|
gnl|UG|Gma#S21537346	859	443	24	79.72989897	4.458020881	-4.160645562	Down	2.14E-98	6.89E-97	GO:0016020//membrane	-	-	gi|297737102|emb|CBI26303.3|
gnl|UG|Gma#S39304656	720	110	6	23.61950763	1.329666645	-4.150842387	Down	2.06E-25	1.76E-24	-	-	-	gi|255629994|gb|ACU15349.1|
gnl|UG|Gma#S48315816	1144	165	9	22.29813658	1.255279699	-4.150842387	Down	1.78E-37	2.15E-36	-	-	-	gi|255630536|gb|ACU15626.1|
gnl|UG|Gma#S6669978	633	164	9	40.05445155	2.268625555	-4.142072177	Down	3.32E-37	3.99E-36	-	-	-	-
gnl|UG|Gma#S6671053	769	91	5	18.29471734	1.037451218	-4.140311719	Down	3.36E-21	2.42E-20	-	-	-	gi|296089842|emb|CBI39661.3|
gnl|UG|Gma#S4966716	649	91	5	21.67740776	1.229275789	-4.140311719	Down	3.36E-21	2.42E-20	GO:0016020//membrane	GO:0004672//protein kinase activity;GO:0032559//adenyl ribonucleotide binding	GO:0006464//protein modification process	gi|255572979|ref|XP_002527420.1|
gnl|UG|Gma#S45532699	749	91	5	18.78322782	1.06515352	-4.140311719	Down	3.36E-21	2.42E-20	GO:0031012//extracellular matrix;GO:0031410//cytoplasmic vesicle;GO:0030312//external encapsulating structure	GO:0004553//hydrolase activity, hydrolyzing O-glycosyl compounds	GO:0000272//polysaccharide catabolic process	gi|292630922|sp|A5JTQ2.1|XYL1_MEDVA
gnl|UG|Gma#S5144794	645	200	11	47.93811274	2.721178249	-4.138869745	Down	4.71E-45	6.79E-44	GO:0043231//intracellular membrane-bounded organelle;GO:0044427//chromosomal part	GO:0046914//transition metal ion binding;GO:0005515//protein binding;GO:0000166//nucleotide binding;GO:0019787//small conjugating protein ligase activity;GO:0003690//double-stranded DNA binding	GO:0006346//methylation-dependent chromatin silencing;GO:0031055//chromatin remodeling at centromere;GO:0003006//reproductive developmental process;GO:0032776//DNA methylation on cytosine;GO:0032446//protein modification by small protein conjugation	gi|224072467|ref|XP_002303746.1|
gnl|UG|Gma#S23061907	863	2083	115	373.1548801	21.26234032	-4.133402247	Down	0	0	GO:0005576//extracellular region;GO:0030312//external encapsulating structure	GO:0016798//hydrolase activity, acting on glycosyl bonds;GO:0016758//transferase activity, transferring hexosyl groups	GO:0044042//glucan metabolic process	gi|19911573|dbj|BAB86890.1|
gnl|UG|Gma#S5129322	774	163	9	32.55796824	1.855348806	-4.133248327	Down	6.19E-37	7.40E-36	GO:0016020//membrane;GO:0043231//intracellular membrane-bounded organelle	GO:0016759//cellulose synthase activity	-	gi|255552680|ref|XP_002517383.1|
gnl|UG|Gma#S45561143	834	1574	87	291.7758405	16.64474793	-4.131721504	Down	0	0	GO:0044464//cell part	GO:0004091//carboxylesterase activity;GO:0004857//enzyme inhibitor activity	-	gi|255626929|gb|ACU13809.1|
gnl|UG|Gma#S46437076	273	54	3	30.58030159	1.753406564	-4.124370176	Down	5.11E-13	2.40E-12	GO:0030312//external encapsulating structure;GO:0043231//intracellular membrane-bounded organelle	GO:0005215//transporter activity	GO:0006810//transport	gi|225457114|ref|XP_002283469.1|
gnl|UG|Gma#S46772110	257	18	1	10.82804453	0.620856021	-4.124370176	Down	5.32E-05	0.000125408	GO:0005667//transcription factor complex	GO:0030528//transcription regulator activity;GO:0001071;GO:0003677//DNA binding	GO:0032583//regulation of gene-specific transcription	gi|224136187|ref|XP_002322264.1|
gnl|UG|Gma#S5036001	628	72	4	17.72488818	1.016305716	-4.124370176	Down	5.58E-17	3.31E-16	GO:0043231//intracellular membrane-bounded organelle	-	-	gi|296087012|emb|CBI33275.3|
gnl|UG|Gma#S45534212	599	18	1	4.645755333	0.266377291	-4.124370176	Down	5.32E-05	0.000125328	-	-	-	-
gnl|UG|Gma#S46783282	163	18	1	17.07243831	0.978895689	-4.124370176	Down	5.32E-05	0.000125368	-	-	-	-
gnl|UG|Gma#S4984040	513	18	1	5.424575915	0.311033133	-4.124370176	Down	5.32E-05	0.000125348	-	-	-	-
gnl|UG|Gma#S46437213	213	18	1	13.06482368	0.749107969	-4.124370176	Down	5.32E-05	0.000125318	-	-	-	-
gnl|UG|Gma#S5081835	445	18	1	6.253499875	0.358561792	-4.124370176	Down	5.32E-05	0.000125457	-	-	GO:0006350//transcription	gi|225441481|ref|XP_002275747.1|
gnl|UG|Gma#S48530843	529	18	1	5.260505566	0.301625704	-4.124370176	Down	5.32E-05	0.000125437	GO:0043231//intracellular membrane-bounded organelle	GO:0001071;GO:0003677//DNA binding;GO:0005515//protein binding	GO:0009755//hormone-mediated signaling pathway;GO:0006351//transcription, DNA-dependent	gi|224104595|ref|XP_002313493.1|
gnl|UG|Gma#S5089876	595	18	1	4.676987302	0.268168063	-4.124370176	Down	5.32E-05	0.000125378	GO:0016020//membrane	GO:0046872//metal ion binding	GO:0006950//response to stress	gi|225458402|ref|XP_002283570.1|
gnl|UG|Gma#S34179493	1233	108	6	13.54164207	0.776447676	-4.124370176	Down	7.19E-25	6.02E-24	-	GO:0016787//hydrolase activity	-	gi|110704384|gb|ABG88068.1|
gnl|UG|Gma#S52655718	781	18	1	3.563133732	0.204302173	-4.124370176	Down	5.32E-05	0.000125447	-	-	-	gi|14486705|gb|AAK63247.1|AF367433_1
gnl|UG|Gma#S4956543	580	54	3	14.39383161	0.825310331	-4.124370176	Down	5.11E-13	2.40E-12	-	-	-	gi|302142475|emb|CBI19678.3|
gnl|UG|Gma#S45569981	399	18	1	6.974454748	0.399899743	-4.124370176	Down	5.32E-05	0.000125388	-	-	-	-
gnl|UG|Gma#S48555501	590	36	2	9.433245575	0.540881347	-4.124370176	Down	4.92E-09	1.72E-08	GO:0005618//cell wall	-	-	gi|225464828|ref|XP_002270691.1|
gnl|UG|Gma#S18530491	793	18	1	3.509214936	0.201210589	-4.124370176	Down	5.32E-05	0.000125418	GO:0016020//membrane	GO:0004672//protein kinase activity	-	gi|225458404|ref|XP_002281880.1|
gnl|UG|Gma#S48315918	2183	18	1	1.274762916	0.073092074	-4.124370176	Down	5.32E-05	0.000125308	-	GO:0003677//DNA binding	GO:0010467//gene expression	gi|183979108|emb|CAP08303.1|
gnl|UG|Gma#S15925480	524	18	1	5.31070123	0.304503812	-4.124370176	Down	5.32E-05	0.000125358	-	-	-	gi|224067956|ref|XP_002302617.1|
gnl|UG|Gma#S39308560	643	18	1	4.327849836	0.248149296	-4.124370176	Down	5.32E-05	0.000125427	-	-	-	gi|255630758|gb|ACU15740.1|
gnl|UG|Gma#S46731159	173	18	1	16.08559217	0.922312123	-4.124370176	Down	5.32E-05	0.000125398	-	-	-	-
gnl|UG|Gma#S45544350	660	72	4	16.86549966	0.967030287	-4.124370176	Down	5.58E-17	3.31E-16	-	-	GO:0009607//response to biotic stimulus	gi|255631304|gb|ACU16019.1|
gnl|UG|Gma#S46608555	234	18	1	11.89233951	0.681880331	-4.124370176	Down	5.32E-05	0.000125338	-	-	-	-
gnl|UG|Gma#S5127726	727	196	11	41.68044163	2.414250304	-4.1097234	Down	5.72E-44	8.06E-43	-	-	-	gi|224063323|ref|XP_002301096.1|
gnl|UG|Gma#S15930423	597	89	5	23.04763285	1.336348387	-4.10825051	Down	1.17E-20	8.26E-20	-	-	-	gi|296090175|emb|CBI39994.3|
gnl|UG|Gma#S47710938	827	89	5	16.63777123	0.964691641	-4.10825051	Down	1.17E-20	8.26E-20	GO:0043231//intracellular membrane-bounded organelle	GO:0003824//catalytic activity	-	gi|225428900|ref|XP_002282529.1|
gnl|UG|Gma#S21537573	814	89	5	16.90348502	0.980098264	-4.10825051	Down	1.17E-20	8.26E-20	GO:0044427//chromosomal part;GO:0043231//intracellular membrane-bounded organelle	GO:0016747//transferase activity, transferring acyl groups other than amino-acyl groups;GO:0008757//S-adenosylmethionine-dependent methyltransferase activity;GO:0003676//nucleic acid binding	GO:0006325//chromatin organization;GO:0006305;GO:0009292//genetic transfer	gi|255579031|ref|XP_002530367.1|
gnl|UG|Gma#S4981187	628	676	38	166.4170057	9.654904298	-4.107397097	Down	5.54E-148	2.67E-146	GO:0005618//cell wall	-	GO:0009725//response to hormone stimulus	gi|225459247|ref|XP_002285762.1|
gnl|UG|Gma#S23068673	909	71	4	12.07549985	0.702134202	-4.104192294	Down	1.04E-16	6.11E-16	GO:0044464//cell part	GO:0004175//endopeptidase activity	GO:0019538//protein metabolic process	gi|224104765|ref|XP_002313558.1|
gnl|UG|Gma#S48546335	639	177	10	42.82358874	2.497026563	-4.100122629	Down	8.93E-40	1.14E-38	-	-	-	-
gnl|UG|Gma#S23068374	1006	884	50	135.8516557	7.930417363	-4.098491544	Down	1.04E-192	6.30E-191	GO:0043234//protein complex;GO:0044424//intracellular part	GO:0046872//metal ion binding;GO:0016836//hydro-lyase activity	GO:0006007//glucose catabolic process	gi|225455555|ref|XP_002267091.1|
gnl|UG|Gma#S48315971	977	106	6	16.77343279	0.97989763	-4.097403128	Down	2.51E-24	2.06E-23	GO:0016020//membrane;GO:0009536//plastid	-	GO:0010260//organ senescence;GO:0006952//defense response;GO:0002252;GO:0051707//response to other organism	gi|255640630|gb|ACU20600.1|
gnl|UG|Gma#S21538609	571	53	3	14.34995082	0.838318725	-4.097403128	Down	9.55E-13	4.40E-12	-	GO:0043169//cation binding	GO:0000041//transition metal ion transport	gi|224137006|ref|XP_002322470.1|
gnl|UG|Gma#S53087321	1390	636	36	70.73803096	4.13248914	-4.097403128	Down	4.39E-139	1.99E-137	GO:0016020//membrane	-	-	gi|255641192|gb|ACU20873.1|
gnl|UG|Gma#S5142758	686	106	6	23.88869364	1.39556849	-4.097403128	Down	2.51E-24	2.06E-23	-	GO:0003676//nucleic acid binding;GO:0034061	GO:0006259//DNA metabolic process	gi|255547882|ref|XP_002514998.1|
gnl|UG|Gma#S39316147	649	53	3	12.62530342	0.737565473	-4.097403128	Down	9.55E-13	4.40E-12	-	-	GO:0008152//metabolic process	gi|255634465|gb|ACU17597.1|
gnl|UG|Gma#S23067471	775	106	6	21.14534689	1.235303205	-4.097403128	Down	2.51E-24	2.06E-23	-	-	-	gi|225469488|ref|XP_002268210.1|
gnl|UG|Gma#S15933000	411	53	3	19.93630637	1.164671514	-4.097403128	Down	9.55E-13	4.40E-12	-	-	-	-
gnl|UG|Gma#S15919607	650	686	39	163.162898	9.573599841	-4.091107721	Down	9.97E-150	4.87E-148	GO:0000785//chromatin;GO:0016020//membrane;GO:0009536//plastid;GO:0031981//nuclear lumen	GO:0003676//nucleic acid binding	GO:0006950//response to stress;GO:0034728	gi|195653013|gb|ACG45974.1|
gnl|UG|Gma#S53085153	730	1001	57	211.9931699	12.45879431	-4.088781419	Down	1.27E-217	8.47E-216	-	-	-	gi|255647138|gb|ACU24037.1|
gnl|UG|Gma#S39303083	829	158	9	29.4654588	1.732255701	-4.088300921	Down	1.40E-35	1.61E-34	GO:0005618//cell wall;GO:0031410//cytoplasmic vesicle	GO:0046914//transition metal ion binding;GO:0016682//oxidoreductase activity, acting on diphenols and related substances as donors, oxygen as acceptor;GO:0004091//carboxylesterase activity	GO:0008152//metabolic process	gi|255562663|ref|XP_002522337.1|
gnl|UG|Gma#S51749265	1911	1122	64	90.77010154	5.343715244	-4.086302135	Down	1.29E-243	9.56E-242	GO:0016020//membrane	GO:0015291//secondary active transmembrane transporter activity	GO:0030005;GO:0015893//drug transport	gi|190701031|gb|ACE89002.1|
gnl|UG|Gma#S47284882	283	35	2	19.12019249	1.12763249	-4.083728191	Down	9.21E-09	3.16E-08	-	-	-	gi|224092109|ref|XP_002309476.1|
gnl|UG|Gma#S4925043	559	35	2	9.679811226	0.570876556	-4.083728191	Down	9.21E-09	3.16E-08	GO:0043231//intracellular membrane-bounded organelle	GO:0017111//nucleoside-triphosphatase activity;GO:0032561//guanyl ribonucleotide binding	-	gi|302142987|emb|CBI20282.3|
gnl|UG|Gma#S15850619	364	35	2	14.86542438	0.876703282	-4.083728191	Down	9.21E-09	3.16E-08	-	-	-	-
gnl|UG|Gma#S53035286	1467	402	23	42.36493951	2.501622317	-4.081934909	Down	2.97E-88	8.54E-87	GO:0031224//intrinsic to membrane;GO:0016323//basolateral plasma membrane;GO:0044424//intracellular part	GO:0005488//binding	GO:0060918//auxin transport;GO:0003002//regionalization;GO:0009965//leaf morphogenesis;GO:0009606//tropism;GO:0009791//post-embryonic development;GO:0003006//reproductive developmental process;GO:0009639//response to red or far red light	gi|222142545|gb|ACM45959.1|
gnl|UG|Gma#S48312660	1152	978	56	131.2493095	7.75638876	-4.080780907	Down	2.29E-212	1.51E-210	-	GO:0016462//pyrophosphatase activity	-	gi|255631740|gb|ACU16237.1|
gnl|UG|Gma#S23069491	816	401	23	75.97397776	4.497401886	-4.078341645	Down	5.53E-88	1.59E-86	GO:0043231//intracellular membrane-bounded organelle;GO:0043234//protein complex	GO:0042623//ATPase activity, coupled;GO:0016491//oxidoreductase activity;GO:0003916//DNA topoisomerase activity;GO:0032559//adenyl ribonucleotide binding	GO:0006259//DNA metabolic process	gi|6094496|sp|O24308.1|TOP2_PEA
gnl|UG|Gma#S53085772	1311	122	7	14.38691873	0.851960321	-4.07782759	Down	1.01E-27	9.35E-27	GO:0043231//intracellular membrane-bounded organelle	GO:0004721//phosphoprotein phosphatase activity	-	gi|255645918|gb|ACU23448.1|
gnl|UG|Gma#S45543339	882	661	38	115.8626682	6.874467006	-4.075024122	Down	6.28E-144	2.95E-142	GO:0005618//cell wall	GO:0016787//hydrolase activity	-	gi|168274274|dbj|BAG09557.1|
gnl|UG|Gma#S23063222	915	313	18	52.8851688	3.138885194	-4.07453902	Down	5.85E-69	1.32E-67	-	-	-	gi|4544460|gb|AAD22368.1|
gnl|UG|Gma#S39301193	728	365	21	77.51257	4.602692231	-4.073880405	Down	3.69E-80	9.66E-79	-	-	-	gi|225445706|ref|XP_002269611.1|
gnl|UG|Gma#S53085255	1114	1998	115	277.2815317	16.47163348	-4.073295991	Down	0	0	GO:0031410//cytoplasmic vesicle	-	-	gi|255646937|gb|ACU23938.1|
gnl|UG|Gma#S39314650	758	243	14	49.56187401	2.947018421	-4.071902756	Down	7.78E-54	1.34E-52	-	-	-	gi|51477417|gb|AAU04617.1|
gnl|UG|Gma#S46554555	265	104	6	60.67336986	3.612679185	-4.069922392	Down	8.72E-24	7.05E-23	-	-	-	gi|90657544|gb|ABD96844.1|
gnl|UG|Gma#S39314993	829	52	3	9.69749277	0.577418567	-4.069922392	Down	1.78E-12	8.06E-12	GO:0043231//intracellular membrane-bounded organelle	GO:0003824//catalytic activity	-	gi|255632085|gb|ACU16395.1|
gnl|UG|Gma#S39299503	808	69	4	13.20226304	0.789900977	-4.062969631	Down	3.63E-16	2.06E-15	-	-	-	gi|89111295|dbj|BAE80322.1|
gnl|UG|Gma#S45547399	647	69	4	16.48752479	0.986460571	-4.062969631	Down	3.63E-16	2.07E-15	-	-	-	gi|255545210|ref|XP_002513666.1|
gnl|UG|Gma#S48313010	3521	1069	62	46.93775692	2.80963358	-4.062295002	Down	3.26E-231	2.31E-229	-	GO:0003712//transcription cofactor activity	GO:0034645//cellular macromolecule biosynthetic process;GO:0010468//regulation of gene expression;GO:0090304;GO:0050794//regulation of cellular process	gi|255551038|ref|XP_002516567.1|
gnl|UG|Gma#S4948953	509	224	13	68.03633132	4.075206219	-4.061360378	Down	1.20E-49	1.92E-48	GO:0031224//intrinsic to membrane;GO:0031410//cytoplasmic vesicle	GO:0016791//phosphatase activity;GO:0016301//kinase activity;GO:0032559//adenyl ribonucleotide binding	GO:0006464//protein modification process	gi|255564373|ref|XP_002523183.1|
gnl|UG|Gma#S15920056	630	86	5	21.10418344	1.266349185	-4.058781834	Down	7.61E-20	5.17E-19	-	-	-	gi|225435068|ref|XP_002281433.1|
gnl|UG|Gma#S23064482	934	189	11	31.28423787	1.879186264	-4.05725598	Down	4.47E-42	6.01E-41	-	-	-	gi|190361125|gb|ACE76905.1|
gnl|UG|Gma#S15851437	742	103	6	21.46070431	1.290242566	-4.055983201	Down	1.62E-23	1.30E-22	GO:0000785//chromatin;GO:0016020//membrane;GO:0009536//plastid;GO:0031981//nuclear lumen	GO:0003676//nucleic acid binding	GO:0006950//response to stress;GO:0034728	gi|260766929|gb|ACX50406.1|
gnl|UG|Gma#S48316494	2982	2316	135	120.071951	7.223541128	-4.055049115	Down	0	0	-	GO:0046914//transition metal ion binding;GO:0016702//oxidoreductase activity, acting on single donors with incorporation of molecular oxygen, incorporation of two atoms of oxygen	GO:0006633//fatty acid biosynthetic process	gi|16904543|emb|CAD10740.1|
gnl|UG|Gma#S5076983	543	360	21	102.4975118	6.170828627	-4.053980848	Down	8.26E-79	2.12E-77	-	-	-	-
gnl|UG|Gma#S4995729	578	445	26	119.02627	7.177439327	-4.051666982	Down	5.11E-97	1.62E-95	GO:0043231//intracellular membrane-bounded organelle	GO:0004553//hydrolase activity, hydrolyzing O-glycosyl compounds	GO:0008152//metabolic process	gi|255636991|gb|ACU18828.1|
gnl|UG|Gma#S39314453	716	1026	60	221.5363468	13.3709495	-4.050369594	Down	1.63E-221	1.11E-219	GO:0000785//chromatin;GO:0016020//membrane;GO:0009536//plastid;GO:0031981//nuclear lumen	GO:0003676//nucleic acid binding	GO:0006950//response to stress;GO:0034728	gi|260766929|gb|ACX50406.1|
gnl|UG|Gma#S48312907	2079	256	15	19.03689556	1.151226532	-4.047554579	Down	2.11E-56	3.79E-55	-	-	-	gi|124360092|gb|ABN08108.1|
gnl|UG|Gma#S48315494	1340	477	28	55.0331323	3.334089497	-4.044935708	Down	9.26E-104	3.11E-102	GO:0043231//intracellular membrane-bounded organelle	GO:0016788//hydrolase activity, acting on ester bonds	-	gi|255538072|ref|XP_002510101.1|
gnl|UG|Gma#S53086806	1490	1550	91	160.8259336	9.744939436	-4.044703034	Down	0	0	-	GO:0016289//CoA hydrolase activity;GO:0016836//hydro-lyase activity	GO:0009062//fatty acid catabolic process	gi|255642197|gb|ACU21363.1|
gnl|UG|Gma#S47042847	258	34	2	20.37369791	1.236899204	-4.041908015	Down	1.72E-08	5.76E-08	-	-	-	-
gnl|UG|Gma#S47093346	241	17	1	10.90542337	0.662074678	-4.041908015	Down	9.97E-05	0.000226659	-	-	-	-
gnl|UG|Gma#S46727741	204	17	1	12.8833678	0.78215685	-4.041908015	Down	9.97E-05	0.000226677	-	-	-	-
gnl|UG|Gma#S5076633	204	17	1	12.8833678	0.78215685	-4.041908015	Down	9.97E-05	0.000226642	-	-	-	-
gnl|UG|Gma#S45547256	712	102	6	22.14781206	1.344606719	-4.041908015	Down	3.03E-23	2.39E-22	-	-	-	gi|255626109|gb|ACU13399.1|
gnl|UG|Gma#S48524354	453	17	1	5.801781525	0.352229575	-4.041908015	Down	9.97E-05	0.000226868	GO:0016020//membrane	-	-	gi|255555859|ref|XP_002518965.1|
gnl|UG|Gma#S47159496	252	17	1	10.42939298	0.633174593	-4.041908015	Down	9.97E-05	0.000226694	-	-	-	-
gnl|UG|Gma#S53086480	1691	34	2	3.10846485	0.188716733	-4.041908015	Down	1.72E-08	5.76E-08	GO:0043231//intracellular membrane-bounded organelle	GO:0004674//protein serine/threonine kinase activity;GO:0032559//adenyl ribonucleotide binding	GO:0006464//protein modification process;GO:0023060	gi|255644530|gb|ACU22768.1|
gnl|UG|Gma#S47252061	260	17	1	10.10848858	0.613692298	-4.041908015	Down	9.97E-05	0.000226903	GO:0043231//intracellular membrane-bounded organelle;GO:0044444//cytoplasmic part	GO:0003723//RNA binding;GO:0004519//endonuclease activity	GO:0009725//response to hormone stimulus;GO:0048364//root development;GO:0042445//hormone metabolic process;GO:0045087//innate immune response;GO:0009887//organ morphogenesis;GO:0035194//posttranscriptional gene silencing by RNA;GO:0048468//cell development;GO:0003006//reproductive developmental process;GO:0009639//response to red or far red light	gi|297734872|emb|CBI17106.3|
gnl|UG|Gma#S5125833	300	17	1	8.760690103	0.531866658	-4.041908015	Down	9.97E-05	0.000226851	-	-	-	-
gnl|UG|Gma#S48538218	410	17	1	6.410261051	0.389170725	-4.041908015	Down	9.97E-05	0.000226816	-	-	-	-
gnl|UG|Gma#S5127490	759	17	1	3.462723361	0.210223975	-4.041908015	Down	9.97E-05	0.000226833	GO:0005743//mitochondrial inner membrane	GO:0030554//adenyl nucleotide binding;GO:0046872//metal ion binding;GO:0050136//NADH dehydrogenase (quinone) activity	GO:0008152//metabolic process	gi|87240748|gb|ABD32606.1|
gnl|UG|Gma#S46519685	277	17	1	9.488112025	0.576028871	-4.041908015	Down	9.97E-05	0.000226764	-	-	-	-
gnl|UG|Gma#S52637770	796	17	1	3.301767627	0.200452258	-4.041908015	Down	9.97E-05	0.000226886	-	GO:0004871//signal transducer activity;GO:0005488//binding	GO:0009755//hormone-mediated signaling pathway	gi|225439530|ref|XP_002264158.1|
gnl|UG|Gma#S23070598	942	17	1	2.790028695	0.169384286	-4.041908015	Down	9.97E-05	0.000226798	-	-	-	gi|255543625|ref|XP_002512875.1|
gnl|UG|Gma#S45556049	606	34	2	8.673950597	0.526600651	-4.041908015	Down	1.72E-08	5.76E-08	-	-	-	gi|255631084|gb|ACU15907.1|
gnl|UG|Gma#S5007267	420	34	2	12.51527158	0.759809511	-4.041908015	Down	1.72E-08	5.76E-08	-	-	-	gi|255560904|ref|XP_002521465.1|
gnl|UG|Gma#S45541552	610	17	1	4.308536116	0.261573766	-4.041908015	Down	9.97E-05	0.000226746	-	-	-	-
gnl|UG|Gma#S6674575	778	17	1	3.378158138	0.205089971	-4.041908015	Down	9.97E-05	0.000226729	GO:0043231//intracellular membrane-bounded organelle	GO:0003676//nucleic acid binding;GO:0001071	GO:0010468//regulation of gene expression;GO:0006351//transcription, DNA-dependent	gi|146552062|gb|ABQ42205.1|
gnl|UG|Gma#S4991559	541	153	9	43.72248296	2.654417701	-4.041908015	Down	3.14E-34	3.50E-33	GO:0043231//intracellular membrane-bounded organelle;GO:0016020//membrane;GO:0031410//cytoplasmic vesicle	-	-	gi|217072308|gb|ACJ84514.1|
gnl|UG|Gma#S36142359	696	17	1	3.776159527	0.22925287	-4.041908015	Down	9.97E-05	0.000226781	-	GO:0004672//protein kinase activity;GO:0000166//nucleotide binding	-	gi|224076544|ref|XP_002304959.1|
gnl|UG|Gma#S53086700	647	17	1	4.062143788	0.246615143	-4.041908015	Down	9.97E-05	0.000226711	-	GO:0005488//binding	-	gi|255642407|gb|ACU21467.1|
gnl|UG|Gma#S19781781	2009	221	13	17.00681503	1.032493761	-4.041908015	Down	7.74E-49	1.22E-47	GO:0019897//extrinsic to plasma membrane;GO:0009536//plastid	-	GO:0023060	gi|42362327|gb|AAS13372.1|
gnl|UG|Gma#S53086170	748	492	29	101.6890421	6.18614963	-4.038978684	Down	7.34E-107	2.54E-105	-	-	-	gi|255645141|gb|ACU23069.1|
gnl|UG|Gma#S53089440	1743	152	9	13.48207852	0.823889831	-4.032447686	Down	5.85E-34	6.47E-33	-	-	-	gi|255637052|gb|ACU18858.1|
gnl|UG|Gma#S47696837	695	101	6	22.46711046	1.37749638	-4.027694156	Down	5.63E-23	4.40E-22	-	GO:0005488//binding;GO:0016301//kinase activity	-	gi|224145191|ref|XP_002325559.1|
gnl|UG|Gma#S52643061	681	84	5	19.06965454	1.171512462	-4.024834502	Down	2.64E-19	1.75E-18	-	-	-	gi|255631040|gb|ACU15884.1|
gnl|UG|Gma#S5146208	1174	168	10	22.1233982	1.359114117	-4.024834502	Down	2.41E-37	2.90E-36	-	-	-	gi|19911575|dbj|BAB86891.1|
gnl|UG|Gma#S53087674	1364	252	15	28.56253975	1.754692053	-4.024834502	Down	2.52E-55	4.46E-54	-	GO:0003824//catalytic activity	GO:0009267//cellular response to starvation	gi|255587900|ref|XP_002534435.1|
gnl|UG|Gma#S36149561	781	252	15	49.88387225	3.0645326	-4.024834502	Down	2.52E-55	4.46E-54	-	-	-	gi|255551819|ref|XP_002516955.1|
gnl|UG|Gma#S39317517	801	168	10	32.42555491	1.992009954	-4.024834502	Down	2.41E-37	2.90E-36	-	-	GO:0006950//response to stress;GO:0009628//response to abiotic stimulus	gi|255631498|gb|ACU16116.1|
gnl|UG|Gma#S53090054	1991	235	14	18.24766308	1.121968841	-4.023607199	Down	1.12E-51	1.84E-50	GO:0019897//extrinsic to plasma membrane	-	GO:0009987//cellular process;GO:0023060	gi|255635854|gb|ACU18274.1|
gnl|UG|Gma#S53086742	1645	235	14	22.08577337	1.357957424	-4.023607199	Down	1.12E-51	1.84E-50	GO:0005618//cell wall;GO:0043231//intracellular membrane-bounded organelle;GO:0031410//cytoplasmic vesicle	GO:0004180//carboxypeptidase activity	GO:0019538//protein metabolic process	gi|297808319|ref|XP_002872043.1|
gnl|UG|Gma#S21567807	821	167	10	31.44734357	1.943483524	-4.016221372	Down	4.48E-37	5.37E-36	GO:0031224//intrinsic to membrane	GO:0016301//kinase activity;GO:0016628//oxidoreductase activity, acting on the CH-CH group of donors, NAD or NADP as acceptor;GO:0032559//adenyl ribonucleotide binding	GO:0006464//protein modification process;GO:0010033//response to organic substance;GO:0007167//enzyme linked receptor protein signaling pathway	gi|296087396|emb|CBI33770.3|
gnl|UG|Gma#S47692687	743	217	13	45.15247611	2.791763076	-4.015556688	Down	9.26E-48	1.42E-46	-	-	-	gi|224055739|ref|XP_002298629.1|
gnl|UG|Gma#S4991278	482	50	3	16.0373873	0.993112017	-4.013338863	Down	6.20E-12	2.69E-11	-	-	-	-
gnl|UG|Gma#S52657446	797	50	3	9.698896712	0.600602248	-4.013338863	Down	6.20E-12	2.70E-11	-	-	-	gi|217072288|gb|ACJ84504.1|
gnl|UG|Gma#S5012989	549	100	6	28.16036677	1.743825108	-4.013338863	Down	1.05E-22	8.09E-22	GO:0043231//intracellular membrane-bounded organelle;GO:0044444//cytoplasmic part;GO:0005871//kinesin complex	GO:0003777//microtubule motor activity;GO:0015631//tubulin binding	GO:0007053//spindle assembly involved in male meiosis	gi|225469187|ref|XP_002275661.1|
gnl|UG|Gma#S53088579	874	83	5	14.68173264	0.91281463	-4.007556511	Down	4.91E-19	3.22E-18	-	-	-	gi|87241090|gb|ABD32948.1|
gnl|UG|Gma#S15922995	726	116	7	24.70199446	1.538457275	-4.005071247	Down	4.21E-26	3.68E-25	GO:0000785//chromatin;GO:0009536//plastid;GO:0031981//nuclear lumen	GO:0003676//nucleic acid binding	GO:0034728	gi|55977041|sp|P68427.2|H32_PEA
gnl|UG|Gma#S23063263	928	116	7	19.3250517	1.203577566	-4.005071247	Down	4.21E-26	3.68E-25	GO:0043231//intracellular membrane-bounded organelle	-	GO:0000278//mitotic cell cycle;GO:0006996//organelle organization	gi|124359763|gb|ABD32414.2|
gnl|UG|Gma#S5001752	435	149	9	52.95508419	3.301241325	-4.003688693	Down	3.76E-33	4.06E-32	GO:0043231//intracellular membrane-bounded organelle	GO:0003676//nucleic acid binding;GO:0016462//pyrophosphatase activity;GO:0032559//adenyl ribonucleotide binding	GO:0006259//DNA metabolic process;GO:0010468//regulation of gene expression	gi|255557351|ref|XP_002519706.1|
gnl|UG|Gma#S23065279	686	1407	85	317.0886034	19.77055361	-4.003460851	Down	1.47E-300	1.26E-298	-	-	-	-
gnl|UG|Gma#S47165190	265	33	2	19.25212697	1.204226395	-3.998839294	Down	3.21E-08	1.05E-07	-	-	-	-
gnl|UG|Gma#S34817982	703	33	2	7.257202914	0.453940249	-3.998839294	Down	3.21E-08	1.05E-07	-	-	-	gi|113367266|gb|ABI34690.1|
gnl|UG|Gma#S50389456	2206	66	4	4.625397687	0.289320031	-3.998839294	Down	2.35E-15	1.28E-14	GO:0005777//peroxisome	GO:0005488//binding;GO:0016833//oxo-acid-lyase activity	GO:0009060//aerobic respiration;GO:0043436;GO:0044262//cellular carbohydrate metabolic process	gi|87138103|gb|ABD28288.1|
gnl|UG|Gma#S45569086	714	33	2	7.145397267	0.446946771	-3.998839294	Down	3.21E-08	1.05E-07	-	-	-	gi|255647393|gb|ACU24162.1|
gnl|UG|Gma#S5138241	622	33	2	8.202272747	0.513054654	-3.998839294	Down	3.21E-08	1.05E-07	GO:0016020//membrane;GO:0005618//cell wall;GO:0009536//plastid	GO:0030234//enzyme regulator activity;GO:0004091//carboxylesterase activity	GO:0071555	gi|224093384|ref|XP_002309906.1|
gnl|UG|Gma#S16522845	631	33	2	8.085283119	0.505736917	-3.998839294	Down	3.21E-08	1.05E-07	-	GO:0016846//carbon-sulfur lyase activity	-	gi|255628057|gb|ACU14373.1|
gnl|UG|Gma#S48312902	2713	709	43	40.40239338	2.528964204	-3.997822237	Down	3.77E-152	1.86E-150	-	GO:0003774//motor activity;GO:0000166//nucleotide binding	-	gi|255583233|ref|XP_002532381.1|
gnl|UG|Gma#S4993870	742	247	15	51.46401908	3.225606415	-3.99592181	Down	5.59E-54	9.70E-53	-	-	-	-
gnl|UG|Gma#S48316142	1144	526	32	71.0837566	4.463216709	-3.993364163	Down	3.32E-113	1.19E-111	GO:0005576//extracellular region;GO:0030312//external encapsulating structure	GO:0016798//hydrolase activity, acting on glycosyl bonds;GO:0016758//transferase activity, transferring hexosyl groups	GO:0044042//glucan metabolic process	gi|19911573|dbj|BAB86890.1|
gnl|UG|Gma#S21568593	886	1705	104	297.5098252	18.72939021	-3.98956148	Down	0	0	GO:0009536//plastid	GO:0046872//metal ion binding	GO:0030005;GO:0032502//developmental process;GO:0006970//response to osmotic stress;GO:0034755//iron ion transmembrane transport;GO:0010038//response to metal ion	gi|6525011|gb|AAF15286.1|AF198627_1
gnl|UG|Gma#S53087580	1408	622	38	68.29648952	4.306306747	-3.987288431	Down	2.00E-133	8.70E-132	-	GO:0016628//oxidoreductase activity, acting on the CH-CH group of donors, NAD or NADP as acceptor;GO:0004175//endopeptidase activity	GO:0019538//protein metabolic process	gi|255640677|gb|ACU20623.1|
gnl|UG|Gma#S39308080	539	180	11	51.6290806	3.256326477	-3.986866652	Down	1.19E-39	1.52E-38	-	-	-	-
gnl|UG|Gma#S53084814	787	98	6	19.25138568	1.216467578	-3.984192518	Down	3.62E-22	2.73E-21	-	-	-	gi|255647804|gb|ACU24362.1|
gnl|UG|Gma#S46512605	272	49	3	27.8508098	1.759852912	-3.984192518	Down	1.15E-11	4.92E-11	-	GO:0046914//transition metal ion binding;GO:0016702//oxidoreductase activity, acting on single donors with incorporation of molecular oxygen, incorporation of two atoms of oxygen	GO:0006633//fatty acid biosynthetic process	gi|224141179|ref|XP_002323952.1|
gnl|UG|Gma#S36147103	704	261	16	57.31634651	3.626363576	-3.982351171	Down	8.08E-57	1.47E-55	-	-	-	gi|255553265|ref|XP_002517675.1|
gnl|UG|Gma#S5126741	789	896	55	175.5665026	11.12268676	-3.980440383	Down	3.17E-191	1.90E-189	GO:0016020//membrane;GO:0043231//intracellular membrane-bounded organelle	-	GO:0051234//establishment of localization	gi|255571491|ref|XP_002526693.1|
gnl|UG|Gma#S5146327	2391	136695	8405	8838.604574	560.8957665	-3.978014018	Down	0	0	GO:0005576//extracellular region	GO:0004175//endopeptidase activity;GO:0005515//protein binding	GO:0019538//protein metabolic process;GO:0044092	gi|11611651|gb|AAG38994.1|AF160513_1
gnl|UG|Gma#S23067652	947	3020	186	493.0234942	31.33913359	-3.975619197	Down	0	0	GO:0005618//cell wall;GO:0031410//cytoplasmic vesicle	GO:0016787//hydrolase activity;GO:0043167//ion binding	GO:0044238//primary metabolic process	gi|296084540|emb|CBI25561.3|
gnl|UG|Gma#S39300214	818	292	18	55.1874337	3.511100186	-3.974344732	Down	2.65E-63	5.36E-62	GO:0016020//membrane	-	-	gi|255635026|gb|ACU17871.1|
gnl|UG|Gma#S45562229	837	81	5	14.96133035	0.953166053	-3.972367082	Down	1.70E-18	1.08E-17	-	-	-	gi|224056467|ref|XP_002298871.1|
gnl|UG|Gma#S4934916	757	81	5	16.54244848	1.053896944	-3.972367082	Down	1.70E-18	1.08E-17	-	-	-	gi|255551775|ref|XP_002516933.1|
gnl|UG|Gma#S23069587	809	226	14	43.18874347	2.761236048	-3.967269215	Down	2.95E-49	4.67E-48	GO:0043231//intracellular membrane-bounded organelle;GO:0016020//membrane;GO:0015630//microtubule cytoskeleton	GO:0003774//motor activity;GO:0032559//adenyl ribonucleotide binding	GO:0007017//microtubule-based process	gi|224054352|ref|XP_002298217.1|
gnl|UG|Gma#S19678572	689	353	22	79.20746879	5.094803979	-3.958537929	Down	5.37E-76	1.33E-74	-	-	-	gi|255639951|gb|ACU20268.1|
gnl|UG|Gma#S23061461	897	1042	65	179.5915618	11.56231865	-3.957216923	Down	3.82E-221	2.58E-219	GO:0044464//cell part;GO:0043234//protein complex	GO:0030246//carbohydrate binding;GO:0043167//ion binding;GO:0015925	GO:0044238//primary metabolic process	gi|7682680|gb|AAF67342.1|
gnl|UG|Gma#S39306768	625	16	1	3.957770588	0.255295996	-3.954445174	Down	0.000186465	0.000408239	-	-	-	gi|255629958|gb|ACU15331.1|
gnl|UG|Gma#S47140361	226	32	2	21.89032405	1.412035375	-3.954445174	Down	5.98E-08	1.91E-07	-	GO:0016301//kinase activity;GO:0000166//nucleotide binding	-	gi|255578858|ref|XP_002530283.1|
gnl|UG|Gma#S15924965	615	80	5	20.11062291	1.297235751	-3.954445174	Down	3.15E-18	1.99E-17	-	-	-	gi|225424478|ref|XP_002281684.1|
gnl|UG|Gma#S45564648	813	160	10	30.42566565	1.962607593	-3.954445174	Down	3.41E-35	3.89E-34	GO:0005576//extracellular region;GO:0030312//external encapsulating structure	GO:0046914//transition metal ion binding	GO:0003006//reproductive developmental process	gi|255625997|gb|ACU13343.1|
gnl|UG|Gma#S5143288	584	144	9	38.12064993	2.458972562	-3.954445174	Down	8.31E-32	8.63E-31	GO:0030312//external encapsulating structure;GO:0043231//intracellular membrane-bounded organelle	GO:0016740//transferase activity	-	gi|297820588|ref|XP_002878177.1|
gnl|UG|Gma#S53085041	1529	208	13	21.03131853	1.356625223	-3.954445174	Down	2.43E-45	3.54E-44	GO:0016020//membrane;GO:0031410//cytoplasmic vesicle	-	-	gi|255647359|gb|ACU24146.1|
gnl|UG|Gma#S46796578	258	16	1	9.587622548	0.618449602	-3.954445174	Down	0.000186465	0.00040833	GO:0015630//microtubule cytoskeleton	GO:0003774//motor activity;GO:0000166//nucleotide binding	-	gi|87240830|gb|ABD32688.1|
gnl|UG|Gma#S23063520	624	32	2	7.928226338	0.511410248	-3.954445174	Down	5.98E-08	1.91E-07	GO:0031224//intrinsic to membrane	-	-	gi|255630087|gb|ACU15397.1|
gnl|UG|Gma#S39318285	800	16	1	3.092008272	0.199449997	-3.954445174	Down	0.000186465	0.00040836	-	-	-	gi|255632643|gb|ACU16672.1|
gnl|UG|Gma#S15923901	704	32	2	7.027291527	0.453295447	-3.954445174	Down	5.98E-08	1.91E-07	GO:0043231//intracellular membrane-bounded organelle	GO:0003677//DNA binding;GO:0001071	GO:0010468//regulation of gene expression;GO:0006351//transcription, DNA-dependent	gi|225444363|ref|XP_002266688.1|
gnl|UG|Gma#S4992625	638	32	2	7.754252719	0.500188079	-3.954445174	Down	5.98E-08	1.91E-07	-	-	-	-
gnl|UG|Gma#S4907538	483	48	3	15.36401626	0.991055884	-3.954445174	Down	2.15E-11	9.00E-11	GO:0005576//extracellular region;GO:0030312//external encapsulating structure	GO:0016798//hydrolase activity, acting on glycosyl bonds;GO:0016758//transferase activity, transferring hexosyl groups	GO:0045229//external encapsulating structure organization;GO:0044042//glucan metabolic process	gi|255647007|gb|ACU23972.1|
gnl|UG|Gma#S15926344	441	16	1	5.6090853	0.361814053	-3.954445174	Down	0.000186465	0.00040845	-	-	-	-
gnl|UG|Gma#S47178775	248	16	1	9.974220231	0.643387086	-3.954445174	Down	0.000186465	0.00040842	-	-	-	-
gnl|UG|Gma#S47693322	646	16	1	3.829112411	0.2469969	-3.954445174	Down	0.000186465	0.0004083	-	GO:0046914//transition metal ion binding;GO:0003677//DNA binding;GO:0001071	GO:0006351//transcription, DNA-dependent	gi|255541156|ref|XP_002511642.1|
gnl|UG|Gma#S48313938	1094	96	6	13.56639827	0.875100534	-3.954445174	Down	1.25E-21	9.21E-21	-	-	-	gi|255630871|gb|ACU15798.1|
gnl|UG|Gma#S45547389	597	48	3	12.43018401	0.801809032	-3.954445174	Down	2.15E-11	9.00E-11	GO:0031410//cytoplasmic vesicle	-	GO:0003002//regionalization;GO:0009791//post-embryonic development	gi|255633722|gb|ACU17221.1|
gnl|UG|Gma#S5932840	546	32	2	9.0608301	0.584468855	-3.954445174	Down	5.98E-08	1.91E-07	GO:0009536//plastid;GO:0019897//extrinsic to plasma membrane	-	GO:0023060;GO:0040007//growth;GO:0032875//regulation of DNA endoreduplication;GO:0000904//cell morphogenesis involved in differentiation	gi|224071678|ref|XP_002303555.1|
gnl|UG|Gma#S46415127	252	704	44	431.8995681	27.85968208	-3.954445174	Down	6.97E-150	3.41E-148	-	GO:0015926//glucosidase activity	GO:0044238//primary metabolic process	gi|224123732|ref|XP_002319151.1|
gnl|UG|Gma#S5119322	562	16	1	4.401435262	0.283914586	-3.954445174	Down	0.000186465	0.000408088	GO:0043231//intracellular membrane-bounded organelle	GO:0030528//transcription regulator activity;GO:0003676//nucleic acid binding;GO:0019901//protein kinase binding	GO:0009314//response to radiation;GO:0051707//response to other organism;GO:0009719;GO:0010468//regulation of gene expression;GO:0032535;GO:0034285;GO:0006950//response to stress	gi|187940307|gb|ACD39384.1|
gnl|UG|Gma#S47034561	235	16	1	10.52598561	0.678978712	-3.954445174	Down	0.000186465	0.000408541	GO:0016020//membrane;GO:0030312//external encapsulating structure;GO:0009536//plastid	GO:0016628//oxidoreductase activity, acting on the CH-CH group of donors, NAD or NADP as acceptor;GO:0032559//adenyl ribonucleotide binding	GO:0006950//response to stress;GO:0044267//cellular protein metabolic process	gi|186898205|gb|ACC93947.1|
gnl|UG|Gma#S46849300	305	16	1	8.110185631	0.523147532	-3.954445174	Down	0.000186465	0.000408511	-	-	-	-
gnl|UG|Gma#S47698885	654	48	3	11.34681935	0.731926593	-3.954445174	Down	2.15E-11	9.00E-11	-	-	-	gi|225453957|ref|XP_002274132.1|
gnl|UG|Gma#S15939492	679	32	2	7.286028328	0.469985265	-3.954445174	Down	5.98E-08	1.91E-07	-	-	-	-
gnl|UG|Gma#S53091335	756	64	4	13.0878657	0.84423279	-3.954445174	Down	8.11E-15	4.29E-14	GO:0000785//chromatin;GO:0031981//nuclear lumen	GO:0003676//nucleic acid binding	GO:0034728	gi|255633148|gb|ACU16929.1|
gnl|UG|Gma#S53087604	945	32	2	5.23514628	0.337693116	-3.954445174	Down	5.98E-08	1.91E-07	GO:0016020//membrane;GO:0009536//plastid	-	GO:0010260//organ senescence;GO:0006952//defense response;GO:0002252;GO:0051707//response to other organism	gi|255640630|gb|ACU20600.1|
gnl|UG|Gma#S21568515	863	32	2	5.73257617	0.369779832	-3.954445174	Down	5.98E-08	1.91E-07	-	-	-	gi|255565317|ref|XP_002523650.1|
gnl|UG|Gma#S46832123	265	16	1	9.334364594	0.602113198	-3.954445174	Down	0.000186465	0.000408179	-	GO:0004672//protein kinase activity;GO:0000166//nucleotide binding	GO:0009987//cellular process	gi|223452375|gb|ACM89515.1|
gnl|UG|Gma#S16522692	527	16	1	4.693750697	0.302770393	-3.954445174	Down	0.000186465	0.000408149	-	-	-	gi|255631674|gb|ACU16204.1|
gnl|UG|Gma#S21540581	821	16	1	3.012919144	0.194348352	-3.954445174	Down	0.000186465	0.00040839	GO:0031410//cytoplasmic vesicle	GO:0016772//transferase activity, transferring phosphorus-containing groups;GO:0005488//binding	GO:0023060	gi|225432596|ref|XP_002281432.1|
gnl|UG|Gma#S47319797	174	16	1	14.21612999	0.917011479	-3.954445174	Down	0.000186465	0.000408209	-	-	-	-
gnl|UG|Gma#S18337944	1826	16	1	1.354658608	0.087382255	-3.954445174	Down	0.000186465	0.000408269	-	-	-	gi|37545079|gb|AAM51564.1|
gnl|UG|Gma#S5143573	666	48	3	11.14237215	0.718738727	-3.954445174	Down	2.15E-11	9.00E-11	GO:0043231//intracellular membrane-bounded organelle	-	-	gi|224139964|ref|XP_002323361.1|
gnl|UG|Gma#S46790181	220	16	1	11.24366644	0.725272715	-3.954445174	Down	0.000186465	0.000408481	GO:0043231//intracellular membrane-bounded organelle	GO:0008374//O-acyltransferase activity	-	gi|297843036|ref|XP_002889399.1|
gnl|UG|Gma#S53090171	1186	16	1	2.085671684	0.134536254	-3.954445174	Down	0.000186465	0.000408119	GO:0044464//cell part	-	-	gi|255635625|gb|ACU18162.1|
gnl|UG|Gma#S36144005	716	48	3	10.36427354	0.668547475	-3.954445174	Down	2.15E-11	9.00E-11	-	GO:0004674//protein serine/threonine kinase activity;GO:0032559//adenyl ribonucleotide binding	GO:0023060;GO:0009267//cellular response to starvation;GO:0009743//response to carbohydrate stimulus;GO:0006813//potassium ion transport;GO:0006970//response to osmotic stress;GO:0006464//protein modification process	gi|296088995|emb|CBI38698.3|
gnl|UG|Gma#S5129816	629	64	4	15.73040774	1.014689967	-3.954445174	Down	8.11E-15	4.28E-14	GO:0043231//intracellular membrane-bounded organelle	GO:0005488//binding	GO:0048507//meristem development;GO:0022402//cell cycle process	gi|224093342|ref|XP_002309890.1|
gnl|UG|Gma#S47713582	614	495	31	124.6371412	8.055960778	-3.951533579	Down	8.26E-106	2.83E-104	-	GO:0004702//receptor signaling protein serine/threonine kinase activity;GO:0032559//adenyl ribonucleotide binding	GO:0006464//protein modification process	gi|33337696|gb|AAQ13491.1|AF104247_1
gnl|UG|Gma#S21540458	516	95	6	28.46325444	1.855348806	-3.939338282	Down	2.32E-21	1.69E-20	-	-	-	gi|255583478|ref|XP_002532497.1|
gnl|UG|Gma#S23064626	918	95	6	15.99895348	1.0428758	-3.939338282	Down	2.32E-21	1.69E-20	-	GO:0046872//metal ion binding	-	gi|224119018|ref|XP_002331305.1|
gnl|UG|Gma#S4992140	671	174	11	40.09012215	2.615737661	-3.937957051	Down	4.84E-38	5.96E-37	-	GO:0043169//cation binding	GO:0006812//cation transport	gi|255629255|gb|ACU14972.1|
gnl|UG|Gma#S4999330	556	490	31	136.2485659	8.896330788	-3.936886803	Down	1.80E-104	6.10E-103	-	-	-	gi|255637507|gb|ACU19080.1|
gnl|UG|Gma#S53089891	1184	79	5	10.31539922	0.673817556	-3.936297827	Down	5.85E-18	3.63E-17	GO:0043231//intracellular membrane-bounded organelle	GO:0003677//DNA binding;GO:0001071;GO:0016628//oxidoreductase activity, acting on the CH-CH group of donors, NAD or NADP as acceptor	GO:0010468//regulation of gene expression;GO:0006351//transcription, DNA-dependent	gi|225453839|ref|XP_002277624.1|
gnl|UG|Gma#S4959508	571	158	10	42.77909868	2.79439575	-3.936297827	Down	1.17E-34	1.32E-33	GO:0016020//membrane	GO:0016301//kinase activity	-	gi|255565085|ref|XP_002523535.1|
gnl|UG|Gma#S53088873	1644	1958	124	184.1287164	12.03493897	-3.935413913	Down	0	0	GO:0005618//cell wall;GO:0005576//extracellular region;GO:0031410//cytoplasmic vesicle;GO:0009536//plastid	GO:0004175//endopeptidase activity	GO:0019538//protein metabolic process	gi|255638149|gb|ACU19388.1|
gnl|UG|Gma#S53089255	968	63	4	10.06180378	0.659338832	-3.931725098	Down	1.50E-14	7.81E-14	-	-	-	gi|255637414|gb|ACU19035.1|
gnl|UG|Gma#S4870475	322	63	4	30.24790701	1.982111768	-3.931725098	Down	1.50E-14	7.81E-14	-	-	-	-
gnl|UG|Gma#S47319943	243	63	4	40.08158871	2.626502014	-3.931725098	Down	1.50E-14	7.81E-14	-	-	-	-
gnl|UG|Gma#S4896094	538	1429	91	410.6393885	26.98877279	-3.927440735	Down	6.49E-301	5.57E-299	GO:0005618//cell wall	GO:0004553//hydrolase activity, hydrolyzing O-glycosyl compounds	GO:0044238//primary metabolic process	gi|255565893|ref|XP_002523935.1|
gnl|UG|Gma#S23062079	1052	251	16	36.88660058	2.426768021	-3.925988728	Down	3.88E-54	6.76E-53	GO:0005618//cell wall;GO:0031224//intrinsic to membrane	GO:0004871//signal transducer activity;GO:0016628//oxidoreductase activity, acting on the CH-CH group of donors, NAD or NADP as acceptor;GO:0004674//protein serine/threonine kinase activity;GO:0032559//adenyl ribonucleotide binding	GO:0006464//protein modification process;GO:0007167//enzyme linked receptor protein signaling pathway	gi|255571471|ref|XP_002526683.1|
gnl|UG|Gma#S39303634	874	298	19	52.71272683	3.468695595	-3.925686181	Down	5.35E-64	1.10E-62	GO:0043231//intracellular membrane-bounded organelle	GO:0005488//binding;GO:0004871//signal transducer activity	GO:0023060;GO:0009743//response to carbohydrate stimulus;GO:0048511//rhythmic process;GO:0009755//hormone-mediated signaling pathway;GO:0006351//transcription, DNA-dependent;GO:0032502//developmental process;GO:0009639//response to red or far red light	gi|255627697|gb|ACU14193.1|
gnl|UG|Gma#S15932263	698	94	6	20.820113	1.371575908	-3.924071525	Down	4.30E-21	3.09E-20	-	-	-	gi|255568832|ref|XP_002525387.1|
gnl|UG|Gma#S15936704	629	47	3	11.55201819	0.761017475	-3.924071525	Down	3.99E-11	1.64E-10	GO:0005618//cell wall	-	-	gi|224084630|ref|XP_002307366.1|
gnl|UG|Gma#S5872050	551	47	3	13.1873311	0.868747717	-3.924071525	Down	3.99E-11	1.64E-10	-	-	-	gi|225468147|ref|XP_002267660.1|
gnl|UG|Gma#S5127609	742	218	14	45.42168485	3.010565988	-3.915274577	Down	4.10E-47	6.21E-46	GO:0043231//intracellular membrane-bounded organelle;GO:0044444//cytoplasmic part;GO:0005871//kinesin complex	GO:0003777//microtubule motor activity;GO:0015631//tubulin binding;GO:0032559//adenyl ribonucleotide binding	GO:0048869//cellular developmental process;GO:0007053//spindle assembly involved in male meiosis	gi|297809711|ref|XP_002872739.1|
gnl|UG|Gma#S53085275	761	140	9	28.4416004	1.887043333	-3.91380319	Down	9.80E-31	9.85E-30	-	-	-	gi|255646897|gb|ACU23918.1|
gnl|UG|Gma#S46696506	192	140	9	112.7294682	7.479374876	-3.91380319	Down	9.80E-31	9.85E-30	-	GO:0005543//phospholipid binding	GO:0023060	gi|255552063|ref|XP_002517076.1|
gnl|UG|Gma#S4926027	551	31	2	8.698026899	0.579165145	-3.908641485	Down	1.11E-07	3.46E-07	-	-	-	gi|255573789|ref|XP_002527814.1|
gnl|UG|Gma#S45559887	852	155	10	28.1256621	1.872769922	-3.908641485	Down	7.46E-34	8.22E-33	-	-	-	gi|255627195|gb|ACU13942.1|
gnl|UG|Gma#S47720868	671	31	2	7.142493027	0.475588666	-3.908641485	Down	1.11E-07	3.46E-07	-	-	-	-
gnl|UG|Gma#S23069290	755	31	2	6.347831551	0.42267549	-3.908641485	Down	1.11E-07	3.46E-07	-	GO:0003774//motor activity;GO:0000166//nucleotide binding	-	gi|224068400|ref|XP_002302736.1|
gnl|UG|Gma#S5126551	777	31	2	6.168098869	0.410707844	-3.908641485	Down	1.11E-07	3.46E-07	GO:0043231//intracellular membrane-bounded organelle	-	-	gi|255633015|gb|ACU16862.1|
gnl|UG|Gma#S48316444	1987	5443	352	423.497761	28.26629042	-3.905199876	Down	0	0	-	-	-	gi|225460662|ref|XP_002267096.1|
gnl|UG|Gma#S36144372	668	216	14	49.9905529	3.344071801	-3.901977754	Down	1.41E-46	2.10E-45	-	-	-	gi|255630988|gb|ACU15858.1|
gnl|UG|Gma#S4884675	634	123	8	29.99345563	2.013375361	-3.89695968	Down	4.44E-27	4.01E-26	GO:0015630//microtubule cytoskeleton	GO:0003774//motor activity;GO:0032559//adenyl ribonucleotide binding	GO:0007017//microtubule-based process	gi|87240830|gb|ABD32688.1|
gnl|UG|Gma#S4964755	675	292	19	66.87899373	4.491318444	-3.89634222	Down	2.15E-62	4.26E-61	-	GO:0016628//oxidoreductase activity, acting on the CH-CH group of donors, NAD or NADP as acceptor;GO:0004175//endopeptidase activity	GO:0019538//protein metabolic process	gi|255626679|gb|ACU13684.1|
gnl|UG|Gma#S48316081	883	184	12	32.21571472	2.168425785	-3.89304463	Down	8.10E-40	1.04E-38	-	GO:0046872//metal ion binding;GO:0016491//oxidoreductase activity	-	gi|13397927|emb|CAC34625.1|
gnl|UG|Gma#S53088668	1545	92	6	9.20597932	0.619650475	-3.89304463	Down	1.48E-20	1.03E-19	-	-	-	gi|255638547|gb|ACU19581.1|
gnl|UG|Gma#S5146825	1401	46	3	5.076102088	0.34167023	-3.89304463	Down	7.40E-11	2.98E-10	GO:0043231//intracellular membrane-bounded organelle;GO:0016020//membrane	GO:0016628//oxidoreductase activity, acting on the CH-CH group of donors, NAD or NADP as acceptor;GO:0046872//metal ion binding;GO:0060089//molecular transducer activity	GO:0006073//cellular glucan metabolic process;GO:0019932//second-messenger-mediated signaling;GO:0009908//flower development;GO:0009593//detection of chemical stimulus;GO:0009605//response to external stimulus	gi|170076|gb|AAA34015.1|
gnl|UG|Gma#S45537405	537	260	17	74.85308665	5.051247588	-3.889350146	Down	1.21E-55	2.16E-54	GO:0005618//cell wall	GO:0070011//peptidase activity, acting on L-amino acid peptides	GO:0019538//protein metabolic process	gi|255550431|ref|XP_002516266.1|
gnl|UG|Gma#S6672387	603	229	15	58.7122632	3.969154163	-3.886758367	Down	3.72E-49	5.90E-48	GO:0031224//intrinsic to membrane	-	-	gi|118485371|gb|ABK94543.1|
gnl|UG|Gma#S53090761	1273	534	35	64.85201953	4.386959864	-3.885858089	Down	1.32E-112	4.71E-111	GO:0015630//microtubule cytoskeleton;GO:0031981//nuclear lumen	GO:0035174//histone serine kinase activity;GO:0032559//adenyl ribonucleotide binding	GO:0006468//protein amino acid phosphorylation	gi|255634475|gb|ACU17602.1|
gnl|UG|Gma#S47698257	649	61	4	14.5310096	0.983420631	-3.885182512	Down	5.17E-14	2.59E-13	GO:0009536//plastid	GO:0046914//transition metal ion binding;GO:0016702//oxidoreductase activity, acting on single donors with incorporation of molecular oxygen, incorporation of two atoms of oxygen	GO:0006633//fatty acid biosynthetic process;GO:0006950//response to stress;GO:0009694//jasmonic acid metabolic process;GO:0042221//response to chemical stimulus;GO:0051707//response to other organism	gi|225425842|ref|XP_002265505.1|
gnl|UG|Gma#S39318969	877	198	13	34.90408425	2.365199505	-3.883362076	Down	1.15E-42	1.58E-41	-	-	-	gi|255632786|gb|ACU16746.1|
gnl|UG|Gma#S5056361	628	455	30	112.0114461	7.622292867	-3.877277314	Down	5.06E-96	1.58E-94	-	GO:0000166//nucleotide binding	-	gi|34391519|gb|AAN62760.1|
gnl|UG|Gma#S4989113	413	106	7	39.67952504	2.704406735	-3.875010707	Down	2.03E-23	1.61E-22	GO:0016020//membrane;GO:0031410//cytoplasmic vesicle	-	-	gi|18397903|ref|NP_564378.1|
gnl|UG|Gma#S4905996	375	121	8	49.88440012	3.40394661	-3.873308411	Down	1.52E-26	1.35E-25	-	-	-	gi|255637507|gb|ACU19080.1|
gnl|UG|Gma#S53084906	1162	1724	114	229.3727307	15.6539068	-3.873099219	Down	0	0	GO:0031224//intrinsic to membrane	-	GO:0006810//transport	gi|255647622|gb|ACU24274.1|
gnl|UG|Gma#S23069797	914	166	11	28.0784121	1.920306314	-3.870052987	Down	6.67E-36	7.72E-35	GO:0000793//condensed chromosome	GO:0032559//adenyl ribonucleotide binding	GO:0006996//organelle organization	gi|224139208|ref|XP_002326795.1|
gnl|UG|Gma#S48312264	1968	1460	97	114.6933963	7.864491739	-3.866284986	Down	8.00E-304	6.95E-302	-	-	-	gi|183979108|emb|CAP08303.1|
gnl|UG|Gma#S24033256	843	391	26	71.70671615	4.921186158	-3.865030253	Down	1.54E-82	4.17E-81	GO:0009536//plastid	GO:0016211//ammonia ligase activity;GO:0032559//adenyl ribonucleotide binding	GO:0006541//glutamine metabolic process;GO:0071941	gi|60326679|gb|AAX18865.1|
gnl|UG|Gma#S52560516	3390	466	31	21.25185626	1.459103221	-3.864435008	Down	4.64E-98	1.48E-96	GO:0016020//membrane	GO:0016491//oxidoreductase activity;GO:0004672//protein kinase activity;GO:0032559//adenyl ribonucleotide binding	GO:0006464//protein modification process;GO:0007167//enzyme linked receptor protein signaling pathway	gi|212717139|gb|ACJ37411.1|
gnl|UG|Gma#S46872987	196	15	1	11.83166431	0.814081619	-3.86133577	Down	0.000347844	0.000735316	-	-	-	-
gnl|UG|Gma#S21566837	899	15	1	2.579539715	0.177486093	-3.86133577	Down	0.000347844	0.000735159	-	GO:0005488//binding	GO:0009725//response to hormone stimulus;GO:0006970//response to osmotic stress;GO:0010038//response to metal ion	gi|110931662|gb|ABH02830.1|
gnl|UG|Gma#S5129315	796	15	1	2.913324377	0.200452258	-3.86133577	Down	0.000347844	0.000735736	GO:0009536//plastid	-	GO:0006952//defense response;GO:0010033//response to organic substance	gi|255631528|gb|ACU16131.1|
gnl|UG|Gma#S5143805	618	15	1	3.752437223	0.258187698	-3.86133577	Down	0.000347844	0.000735369	-	GO:0004871//signal transducer activity;GO:0004713//protein tyrosine kinase activity;GO:0000166//nucleotide binding	GO:0009987//cellular process	gi|255550026|ref|XP_002516064.1|
gnl|UG|Gma#S46517711	242	30	2	19.16534053	1.318677664	-3.86133577	Down	2.06E-07	6.26E-07	-	-	-	gi|87240808|gb|ABD32666.1|
gnl|UG|Gma#S5089631	604	15	1	3.839414245	0.264172181	-3.86133577	Down	0.000347844	0.000735789	-	-	-	gi|255638435|gb|ACU19527.1|
gnl|UG|Gma#S5001322	398	15	1	5.826648753	0.400904516	-3.86133577	Down	0.000347844	0.000735946	-	-	-	gi|300077147|gb|ADJ66850.1|
gnl|UG|Gma#S4870507	237	15	1	9.784836303	0.673248934	-3.86133577	Down	0.000347844	0.000735211	-	-	-	-
gnl|UG|Gma#S45543128	673	15	1	3.445774448	0.237087663	-3.86133577	Down	0.000347844	0.000734949	-	-	-	gi|255634526|gb|ACU17626.1|
gnl|UG|Gma#S5145824	678	15	1	3.420363132	0.235339229	-3.86133577	Down	0.000347844	0.000734844	-	GO:0004672//protein kinase activity;GO:0032559//adenyl ribonucleotide binding	GO:0006464//protein modification process	gi|223452406|gb|ACM89530.1|
gnl|UG|Gma#S36150392	753	30	2	6.159379027	0.423798134	-3.86133577	Down	2.06E-07	6.26E-07	-	-	-	gi|255630190|gb|ACU15450.1|
gnl|UG|Gma#S47697159	533	30	2	8.701711834	0.598724193	-3.86133577	Down	2.06E-07	6.27E-07	GO:0043231//intracellular membrane-bounded organelle;GO:0016020//membrane	GO:0046914//transition metal ion binding	-	gi|94983836|gb|ABF50623.1|
gnl|UG|Gma#S46671428	278	15	1	8.341748935	0.573956825	-3.86133577	Down	0.000347844	0.000735474	-	-	-	-
gnl|UG|Gma#S48524124	620	30	2	7.480665174	0.514709669	-3.86133577	Down	2.06E-07	6.27E-07	GO:0005618//cell wall	-	-	gi|224084630|ref|XP_002307366.1|
gnl|UG|Gma#S15848862	610	15	1	3.801649514	0.261573766	-3.86133577	Down	0.000347844	0.000735264	GO:0043234//protein complex;GO:0009536//plastid	GO:0016833//oxo-acid-lyase activity	GO:0009725//response to hormone stimulus;GO:0009850//auxin metabolic process;GO:0006568//tryptophan metabolic process;GO:0008652//cellular amino acid biosynthetic process;GO:0048527//lateral root development;GO:0006950//response to stress	gi|224112537|ref|XP_002316223.1|
gnl|UG|Gma#S47457943	263	15	1	8.817514083	0.606692005	-3.86133577	Down	0.000347844	0.000734897	-	-	-	-
gnl|UG|Gma#S4885894	390	15	1	5.946169753	0.409128198	-3.86133577	Down	0.000347844	0.000736209	-	-	-	-
gnl|UG|Gma#S39313752	565	15	1	4.104435759	0.282407075	-3.86133577	Down	0.000347844	0.000735631	GO:0043231//intracellular membrane-bounded organelle	GO:0016747//transferase activity, transferring acyl groups other than amino-acyl groups	GO:0009314//response to radiation;GO:0006950//response to stress;GO:0006631//fatty acid metabolic process	gi|225448811|ref|XP_002282219.1|
gnl|UG|Gma#S21566581	805	15	1	2.880753048	0.198211177	-3.86133577	Down	0.000347844	0.000735526	-	-	-	gi|255564721|ref|XP_002523355.1|
gnl|UG|Gma#S5103946	413	15	1	5.615027128	0.386343819	-3.86133577	Down	0.000347844	0.000735106	GO:0043231//intracellular membrane-bounded organelle	-	GO:0010468//regulation of gene expression	gi|225445937|ref|XP_002263999.1|
gnl|UG|Gma#S52637679	788	195	13	38.25771656	2.632334982	-3.86133577	Down	7.28E-42	9.76E-41	GO:0031224//intrinsic to membrane	GO:0046873//metal ion transmembrane transporter activity;GO:0019829//cation-transporting ATPase activity;GO:0005515//protein binding;GO:0032559//adenyl ribonucleotide binding	GO:0009206;GO:0070838//divalent metal ion transport	gi|16508164|gb|AAL17950.1|
gnl|UG|Gma#S53087704	733	30	2	6.327438482	0.435361521	-3.86133577	Down	2.06E-07	6.26E-07	GO:0009536//plastid	-	GO:0048229//gametophyte development	gi|255640434|gb|ACU20504.1|
gnl|UG|Gma#S15851060	538	15	1	4.310420453	0.296579921	-3.86133577	Down	0.000347844	0.000736156	-	-	-	-
gnl|UG|Gma#S45555797	391	15	1	5.930962158	0.408081835	-3.86133577	Down	0.000347844	0.000736104	-	-	-	-
gnl|UG|Gma#S45544022	723	15	1	3.20747746	0.220691559	-3.86133577	Down	0.000347844	0.000735999	-	GO:0004721//phosphoprotein phosphatase activity	GO:0006796//phosphate metabolic process	gi|255585423|ref|XP_002533406.1|
gnl|UG|Gma#S48316264	990	420	28	65.58805425	4.512808006	-3.86133577	Down	1.76E-88	5.08E-87	-	-	-	gi|193237569|dbj|BAG50061.1|
gnl|UG|Gma#S53086647	1332	120	8	13.92796519	0.958318302	-3.86133577	Down	2.81E-26	2.48E-25	-	GO:0042802//identical protein binding	GO:0048513//organ development;GO:0009725//response to hormone stimulus	gi|255642513|gb|ACU21520.1|
gnl|UG|Gma#S46447230	259	15	1	8.953691907	0.616061766	-3.86133577	Down	0.000347844	0.000735054	-	-	-	-
gnl|UG|Gma#S46464749	295	15	1	7.861037979	0.540881347	-3.86133577	Down	0.000347844	0.000735002	GO:0043231//intracellular membrane-bounded organelle	GO:0005506//iron ion binding;GO:0016713;GO:0016712//oxidoreductase activity, acting on paired donors, with incorporation or reduction of molecular oxygen, reduced flavin or flavoprotein as one donor, and incorporation of one atom of oxygen	GO:0006631//fatty acid metabolic process	gi|225434654|ref|XP_002280004.1|
gnl|UG|Gma#S46492795	267	135	9	78.16874844	5.378426877	-3.86133577	Down	2.13E-29	2.05E-28	-	GO:0005488//binding	-	gi|6094496|sp|O24308.1|TOP2_PEA
gnl|UG|Gma#S39309107	779	15	1	2.976901417	0.204826697	-3.86133577	Down	0.000347844	0.000734792	GO:0031410//cytoplasmic vesicle	GO:0016787//hydrolase activity	-	gi|34329345|gb|AAQ63884.1|
gnl|UG|Gma#S46505539	248	15	1	9.350831467	0.643387086	-3.86133577	Down	0.000347844	0.000734687	GO:0044464//cell part	GO:0004003//ATP-dependent DNA helicase activity;GO:0032559//adenyl ribonucleotide binding	GO:0006259//DNA metabolic process	gi|224124876|ref|XP_002319444.1|
gnl|UG|Gma#S4994252	630	15	1	3.680962228	0.253269837	-3.86133577	Down	0.000347844	0.000736051	GO:0031224//intrinsic to membrane;GO:0043231//intracellular membrane-bounded organelle	GO:0042562//hormone binding;GO:0005275//amine transmembrane transporter activity;GO:0080161;GO:0015291//secondary active transmembrane transporter activity	GO:0060918//auxin transport;GO:0010102//lateral root morphogenesis;GO:0051707//response to other organism;GO:0001738//morphogenesis of a polarized epithelium;GO:0009755//hormone-mediated signaling pathway;GO:0048764;GO:0009630//gravitropism;GO:0015837//amine transport	gi|75262337|sp|Q9FEL8.1|LAX1_MEDTR
gnl|UG|Gma#S46451313	281	15	1	8.252691117	0.567829172	-3.86133577	Down	0.000347844	0.000735894	-	-	-	-
gnl|UG|Gma#S45547960	776	15	1	2.988410056	0.205618553	-3.86133577	Down	0.000347844	0.000735683	-	-	-	-
gnl|UG|Gma#S47111754	194	15	1	11.95364023	0.822474213	-3.86133577	Down	0.000347844	0.000735578	-	-	-	-
gnl|UG|Gma#S5100723	839	90	6	16.58407297	1.141072687	-3.86133577	Down	5.05E-20	3.46E-19	-	-	GO:0000741//karyogamy;GO:0009743//response to carbohydrate stimulus	gi|147859065|emb|CAN80416.1|
gnl|UG|Gma#S4872907	407	15	1	5.697803941	0.392039306	-3.86133577	Down	0.000347844	0.000735421	-	-	-	gi|255640638|gb|ACU20604.1|
gnl|UG|Gma#S21539864	780	15	1	2.973084877	0.204564099	-3.86133577	Down	0.000347844	0.000734635	-	-	GO:0006950//response to stress;GO:0051707//response to other organism	gi|255645108|gb|ACU23053.1|
gnl|UG|Gma#S6670295	762	15	1	3.043315228	0.209396322	-3.86133577	Down	0.000347844	0.00073474	GO:0005576//extracellular region	GO:0046914//transition metal ion binding;GO:0016682//oxidoreductase activity, acting on diphenols and related substances as donors, oxygen as acceptor	GO:0009808//lignin metabolic process;GO:0010038//response to metal ion	gi|255559553|ref|XP_002520796.1|
gnl|UG|Gma#S39306287	811	15	1	2.859440449	0.196744756	-3.86133577	Down	0.000347844	0.000735841	-	GO:0016772//transferase activity, transferring phosphorus-containing groups;GO:0016491//oxidoreductase activity;GO:0005488//binding	GO:0023060	gi|118487854|gb|ABK95750.1|
gnl|UG|Gma#S5146871	1945	135	9	10.73061997	0.738323895	-3.86133577	Down	2.13E-29	2.05E-28	GO:0043231//intracellular membrane-bounded organelle	GO:0001071;GO:0005515//protein binding	GO:0009416//response to light stimulus;GO:0010468//regulation of gene expression;GO:0009606//tropism;GO:0009755//hormone-mediated signaling pathway;GO:0003006//reproductive developmental process	gi|114733|sp|P13088.1|AUX22_SOYBN
gnl|UG|Gma#S53085381	1119	584	39	80.68511308	5.561072294	-3.858867514	Down	2.37E-122	9.43E-121	GO:0005576//extracellular region;GO:0030312//external encapsulating structure	GO:0016798//hydrolase activity, acting on glycosyl bonds;GO:0016758//transferase activity, transferring hexosyl groups	GO:0044042//glucan metabolic process	gi|255646693|gb|ACU23820.1|
gnl|UG|Gma#S48315885	1236	194	13	24.26576071	1.678220037	-3.853918298	Down	1.34E-41	1.79E-40	GO:0031224//intrinsic to membrane;GO:0043231//intracellular membrane-bounded organelle;GO:0019866//organelle inner membrane	GO:0015179//L-amino acid transmembrane transporter activity	GO:0006970//response to osmotic stress;GO:0015809//arginine transport;GO:0006560//proline metabolic process;GO:0046907//intracellular transport	gi|255550018|ref|XP_002516060.1|
gnl|UG|Gma#S4949180	374	179	12	73.99324608	5.119572108	-3.853298451	Down	1.75E-38	2.17E-37	-	-	-	-
gnl|UG|Gma#S45563983	810	238	16	45.42580054	3.151802417	-3.849262937	Down	1.15E-50	1.86E-49	GO:0044427//chromosomal part;GO:0043231//intracellular membrane-bounded organelle	GO:0005488//binding	GO:0009566//fertilization	gi|224130508|ref|XP_002320854.1|
gnl|UG|Gma#S23070599	876	223	15	39.35604136	2.732191735	-3.848454478	Down	1.48E-47	2.27E-46	GO:0042598//vesicular fraction;GO:0043231//intracellular membrane-bounded organelle;GO:0016020//membrane	GO:0046872//metal ion binding;GO:0032561//guanyl ribonucleotide binding;GO:0017111//nucleoside-triphosphatase activity	GO:0016192//vesicle-mediated transport	gi|297742906|emb|CBI35707.3|
gnl|UG|Gma#S53090475	913	223	15	37.76110869	2.621467645	-3.848454478	Down	1.48E-47	2.26E-46	-	-	-	gi|255635034|gb|ACU17875.1|
gnl|UG|Gma#S23066698	762	104	7	21.10031891	1.465774254	-3.84752997	Down	6.93E-23	5.40E-22	-	-	-	gi|224142455|ref|XP_002324573.1|
gnl|UG|Gma#S53089642	1446	549	37	58.69683752	4.082793846	-3.845654148	Down	8.14E-115	2.95E-113	-	GO:0016628//oxidoreductase activity, acting on the CH-CH group of donors, NAD or NADP as acceptor;GO:0004175//endopeptidase activity	GO:0019538//protein metabolic process	gi|255636658|gb|ACU18666.1|
gnl|UG|Gma#S53085362	1168	163	11	21.57522895	1.502705455	-3.84374171	Down	4.21E-35	4.78E-34	-	-	-	gi|255646731|gb|ACU23839.1|
gnl|UG|Gma#S39316276	756	74	5	15.13284472	1.055290988	-3.841970445	Down	1.27E-16	7.44E-16	GO:0031410//cytoplasmic vesicle	GO:0005506//iron ion binding;GO:0016634	GO:0008152//metabolic process	gi|147865437|emb|CAN79415.1|
gnl|UG|Gma#S48315058	1089	59	4	8.375963638	0.586078962	-3.837088224	Down	1.77E-13	8.58E-13	GO:0000267//cell fraction;GO:0016020//membrane	GO:0016857//racemase and epimerase activity, acting on carbohydrates and derivatives;GO:0016616//oxidoreductase activity, acting on the CH-OH group of donors, NAD or NADP as acceptor;GO:0048037//cofactor binding	GO:0033692//cellular polysaccharide biosynthetic process;GO:0009226//nucleotide-sugar biosynthetic process	gi|255645229|gb|ACU23112.1|
gnl|UG|Gma#S30676935	1889	59	4	4.828705348	0.337871884	-3.837088224	Down	1.77E-13	8.58E-13	-	GO:0016491//oxidoreductase activity;GO:0005506//iron ion binding	-	gi|85001687|gb|ABC68397.1|
gnl|UG|Gma#S5141909	511	162	11	49.01226419	3.434755325	-3.834863558	Down	7.77E-35	8.79E-34	-	-	-	-
gnl|UG|Gma#S39313896	796	103	7	20.00482739	1.403165806	-3.833590779	Down	1.28E-22	9.85E-22	GO:0009527//plastid outer membrane	GO:0005488//binding;GO:0035250//UDP-galactosyltransferase activity	GO:0009267//cellular response to starvation;GO:0032787//monocarboxylic acid metabolic process;GO:0030258//lipid modification;GO:0009247//glycolipid biosynthetic process	gi|143636028|gb|ABO93348.1|
gnl|UG|Gma#S4986705	605	103	7	26.32040099	1.84614873	-3.833590779	Down	1.28E-22	9.85E-22	GO:0043234//protein complex;GO:0044464//cell part	GO:0035251//UDP-glucosyltransferase activity	GO:0006074;GO:0009860//pollen tube growth;GO:0009555//pollen development	gi|296088549|emb|CBI37540.3|
gnl|UG|Gma#S52668705	808	250	17	47.83428638	3.357079152	-3.832766618	Down	5.60E-53	9.48E-52	-	-	-	gi|255553837|ref|XP_002517959.1|
gnl|UG|Gma#S5101026	823	367	25	68.94088917	4.846901499	-3.830225237	Down	4.88E-77	1.23E-75	-	-	-	gi|15706274|emb|CAC69997.1|
gnl|UG|Gma#S48316725	975	367	25	58.19318132	4.091281983	-3.830225237	Down	4.88E-77	1.23E-75	-	-	-	gi|169666736|gb|ACA63936.1|
gnl|UG|Gma#S4957173	556	88	6	24.46913021	1.721870475	-3.828914292	Down	1.72E-19	1.16E-18	GO:0031224//intrinsic to membrane	-	GO:0006810//transport	gi|124360525|gb|ABN08535.1|
[truncated: 9,593 more rows]
