# Supplementary material for: Sequence mining and transcript profiling to explore differentially expressed genes associated with lipid biosynthesis during soybean seed development
Source: BMC Plant Biol. 2012 Jul 31;12:122. doi: 10.1186/1471-2229-12-122 (PMC3490753; doi:10.1186/1471-2229-12-122)
Supplement: Additional file 2 — Table S2. Differentially expressed genes between 55 DAF and 15 DAF (FDR ≤0.001 and |log2ratio| ≥1). [file 1471-2229-12-122-S2.xls]

GeneID	Gene_length	15DAF-Expression	55DAF-Expression	15DAF-RPKM	55DAF-RPKM	log2 Ratio(sample3/sample1)	Up-Down-Regulation(sample3/sample1)	P-value	FDR	GO Component	GO Function	GO Process	Blast nr
gnl|UG|Gma#S42153860	703	0	2206	0.001	463.4124928	18.82193741	Up	1.11E-15	3.84E-15	-	-	GO:0009725//response to hormone stimulus;GO:0003006//reproductive developmental process;GO:0009791//post-embryonic development	gi|255629381|gb|ACU15035.1|
gnl|UG|Gma#S42152217	542	0	1224	0.001	333.5029545	18.34734002	Up	1.11E-15	3.84E-15	-	-	-	gi|6723687|emb|CAB67122.1|
gnl|UG|Gma#S42153954	539	0	1138	0.001	311.7963675	18.25024459	Up	1.11E-15	3.83E-15	-	-	-	gi|170010|gb|AAA33985.1|
gnl|UG|Gma#S18021431	1285	0	1888	0.001	216.9783572	17.72719162	Up	1.11E-15	3.84E-15	-	GO:0016798//hydrolase activity, acting on glycosyl bonds;GO:0043167//ion binding	GO:0044238//primary metabolic process	gi|38640795|gb|AAR26001.1|
gnl|UG|Gma#S42153735	521	0	734	0.001	208.0539143	17.66659791	Up	1.11E-15	3.84E-15	-	-	-	-
gnl|UG|Gma#S5146241	1112	0	1311	0.001	174.1066899	17.40961211	Up	1.11E-15	3.85E-15	-	GO:0004553//hydrolase activity, hydrolyzing O-glycosyl compounds;GO:0030247//polysaccharide binding	GO:0006950//response to stress;GO:0006026	gi|6573210|gb|AAF17593.1|AF202731_1
gnl|UG|Gma#S42153034	850	0	992	0.001	172.3496083	17.39497849	Up	1.11E-15	3.85E-15	GO:0031410//cytoplasmic vesicle	-	-	gi|18448973|gb|AAL69983.1|AF465414_1
gnl|UG|Gma#S39309396	708	0	753	0.001	157.0649473	17.26100172	Up	1.11E-15	3.84E-15	GO:0043231//intracellular membrane-bounded organelle	GO:0004871//signal transducer activity;GO:0016628//oxidoreductase activity, acting on the CH-CH group of donors, NAD or NADP as acceptor	GO:0023060;GO:0008152//metabolic process;GO:0009736//cytokinin mediated signaling pathway	gi|255630982|gb|ACU15855.1|
gnl|UG|Gma#S52645047	800	0	681	0.001	125.7114047	16.93975601	Up	1.11E-15	3.84E-15	GO:0009536//plastid	GO:0016491//oxidoreductase activity;GO:0016831//carboxy-lyase activity	GO:0006952//defense response;GO:0001906//cell killing;GO:0043094//cellular metabolic compound salvage;GO:0015977//carbon fixation	gi|255629420|gb|ACU15056.1|
gnl|UG|Gma#S39300129	533	0	373	0.001	103.34731	16.65714131	Up	1.11E-15	3.84E-15	-	-	-	gi|255626159|gb|ACU13424.1|
gnl|UG|Gma#S42153878	461	0	264	0.001	84.57082279	16.36787239	Up	1.11E-15	3.84E-15	-	-	-	-
gnl|UG|Gma#S21538784	631	0	316	0.001	73.95631741	16.17438577	Up	1.11E-15	3.84E-15	-	-	-	gi|255584544|ref|XP_002532999.1|
gnl|UG|Gma#S5146885	294	0	141	0.001	70.82544903	16.11198022	Up	1.11E-15	3.84E-15	-	GO:0016787//hydrolase activity;GO:0004866//endopeptidase inhibitor activity	-	gi|255628945|gb|ACU14817.1|
gnl|UG|Gma#S52645095	718	0	286	0.001	58.82462174	15.84413252	Up	1.11E-15	3.84E-15	-	GO:0046914//transition metal ion binding;GO:0019787//small conjugating protein ligase activity	GO:0080134//regulation of response to stress;GO:0006970//response to osmotic stress;GO:0032446//protein modification by small protein conjugation;GO:0009738//abscisic acid mediated signaling pathway	gi|224081206|ref|XP_002306334.1|
gnl|UG|Gma#S48532131	168	0	61	0.001	53.62139492	15.71052113	Up	1.11E-15	3.84E-15	-	-	-	-
gnl|UG|Gma#S45556895	339	0	87	0.001	37.89981663	15.20990325	Up	1.11E-15	3.84E-15	-	-	-	-
gnl|UG|Gma#S48550551	435	0	90	0.001	30.55419224	14.89908272	Up	1.11E-15	3.85E-15	-	-	-	-
gnl|UG|Gma#S36151069	629	0	129	0.001	30.28702522	14.88641226	Up	1.11E-15	3.84E-15	-	-	-	-
gnl|UG|Gma#S5051271	342	0	61	0.001	26.34033435	14.68498604	Up	1.11E-15	3.84E-15	-	-	-	gi|262181251|gb|ACY29538.1|
gnl|UG|Gma#S53087131	1399	0	244	0.001	25.75666718	14.65265831	Up	1.11E-15	3.84E-15	-	GO:0016853//isomerase activity	GO:0019318//hexose metabolic process	gi|255641565|gb|ACU21056.1|
gnl|UG|Gma#S47169896	290	0	47	0.001	23.93411726	14.54678098	Up	2.20E-14	7.20E-14	-	-	-	-
gnl|UG|Gma#S5144160	626	0	95	0.001	22.41128851	14.45193798	Up	1.11E-15	3.85E-15	-	-	-	gi|255555711|ref|XP_002518891.1|
gnl|UG|Gma#S5078193	451	0	61	0.001	19.97426684	14.28585493	Up	1.11E-15	3.84E-15	-	-	-	-
gnl|UG|Gma#S5131385	472	0	61	0.001	19.08558124	14.2201955	Up	1.11E-15	3.85E-15	-	GO:0016491//oxidoreductase activity	-	gi|296083602|emb|CBI23591.3|
gnl|UG|Gma#S39312558	825	0	92	0.001	16.46840099	14.00741286	Up	1.11E-15	3.85E-15	GO:0044464//cell part	-	GO:0015833//peptide transport	gi|15221439|ref|NP_177024.1|
gnl|UG|Gma#S52636295	492	0	54	0.001	16.20862637	13.98447421	Up	1.11E-15	3.84E-15	-	-	-	gi|255628915|gb|ACU14802.1|
gnl|UG|Gma#S45533828	718	0	78	0.001	16.04307866	13.9696634	Up	1.11E-15	3.84E-15	-	-	-	gi|255626995|gb|ACU13842.1|
gnl|UG|Gma#S23066390	757	0	69	0.001	13.46079672	13.71647618	Up	1.11E-15	3.85E-15	-	-	-	-
gnl|UG|Gma#S23064207	936	0	83	0.001	13.09543104	13.67677593	Up	1.11E-15	3.84E-15	-	-	-	gi|224095019|ref|XP_002310330.1|
gnl|UG|Gma#S18957369	764	0	64	0.001	12.37098185	13.59467239	Up	1.11E-15	3.85E-15	-	-	-	-
gnl|UG|Gma#S4991666	669	0	55	0.001	12.14099069	13.56759853	Up	1.11E-15	3.85E-15	GO:0016023//cytoplasmic membrane-bounded vesicle	-	-	gi|255636348|gb|ACU18513.1|
gnl|UG|Gma#S4944051	549	0	44	0.001	11.83580732	13.53087049	Up	1.58E-13	4.94E-13	-	-	GO:0000302//response to reactive oxygen species;GO:0009642//response to light intensity	gi|255642177|gb|ACU21353.1|
gnl|UG|Gma#S5143517	683	0	45	0.001	9.729922128	13.24821254	Up	8.15E-14	2.59E-13	GO:0016020//membrane	GO:0015112//nitrate transmembrane transporter activity	GO:0048856//anatomical structure development;GO:0015706//nitrate transport;GO:0003006//reproductive developmental process;GO:0009791//post-embryonic development;GO:0031669//cellular response to nutrient levels	gi|12325237|gb|AAG52567.1|AC010675_15
gnl|UG|Gma#S47214032	334	0	22	0.001	9.727332661	13.24782854	Up	4.01E-07	8.60E-07	-	-	-	gi|225441343|ref|XP_002274595.1|
gnl|UG|Gma#S52643354	744	0	45	0.001	8.932173136	13.1247955	Up	8.15E-14	2.59E-13	-	GO:0004871//signal transducer activity;GO:0030246//carbohydrate binding;GO:0004713//protein tyrosine kinase activity;GO:0004674//protein serine/threonine kinase activity;GO:0032559//adenyl ribonucleotide binding	GO:0006464//protein modification process	gi|38112431|gb|AAR11301.1|
gnl|UG|Gma#S46476780	270	0	16	0.001	8.751324198	13.09528562	Up	2.24E-05	4.20E-05	-	-	-	-
gnl|UG|Gma#S45532815	795	0	46	0.001	8.544925043	13.06085212	Up	4.22E-14	1.36E-13	GO:0043231//intracellular membrane-bounded organelle	GO:0003677//DNA binding;GO:0001071	GO:0006351//transcription, DNA-dependent	gi|255626163|gb|ACU13426.1|
gnl|UG|Gma#S5142472	646	0	36	0.001	8.229766951	13.00663586	Up	3.36E-11	9.19E-11	-	GO:0005488//binding	GO:0009314//response to radiation;GO:0009725//response to hormone stimulus;GO:0009757//hexose mediated signaling;GO:0019222//regulation of metabolic process;GO:0048511//rhythmic process	gi|57222164|gb|AAW38989.1|
gnl|UG|Gma#S5088488	528	0	24	0.001	6.712663448	12.7126696	Up	1.05E-07	2.35E-07	-	-	-	-
gnl|UG|Gma#S6670119	639	0	29	0.001	6.702158497	12.71041009	Up	3.67E-09	9.01E-09	-	-	-	gi|20975622|emb|CAD31716.1|
gnl|UG|Gma#S48313772	2039	0	92	0.001	6.663281421	12.70201711	Up	1.11E-15	3.84E-15	GO:0016020//membrane	-	-	gi|225458603|ref|XP_002282770.1|
gnl|UG|Gma#S42153744	843	0	38	0.001	6.656923656	12.70063991	Up	8.80E-12	2.48E-11	-	-	-	-
gnl|UG|Gma#S48316584	1430	0	60	0.001	6.196304721	12.59719238	Up	1.11E-15	3.84E-15	GO:0043231//intracellular membrane-bounded organelle	GO:0003676//nucleic acid binding;GO:0001071	GO:0010038//response to metal ion;GO:0009725//response to hormone stimulus;GO:0009743//response to carbohydrate stimulus;GO:0010468//regulation of gene expression;GO:0051553;GO:0006350//transcription	gi|110931860|gb|ABH02929.1|
gnl|UG|Gma#S48315965	814	0	33	0.001	5.986970102	12.54761035	Up	2.51E-10	6.57E-10	-	-	-	-
gnl|UG|Gma#S4908354	528	0	21	0.001	5.873580517	12.52002452	Up	7.85E-07	1.65E-06	-	-	-	-
gnl|UG|Gma#S45554506	764	0	29	0.001	5.605601151	12.45265338	Up	3.67E-09	9.01E-09	-	-	-	gi|255631370|gb|ACU16052.1|
gnl|UG|Gma#S4933414	382	0	13	0.001	5.025711377	12.29511211	Up	0.000167597	0.000291815	-	-	-	-
gnl|UG|Gma#S4900986	621	0	21	0.001	4.993962178	12.28596918	Up	7.85E-07	1.65E-06	-	-	GO:0050896//response to stimulus	gi|255633476|gb|ACU17096.1|
gnl|UG|Gma#S48545527	622	0	21	0.001	4.9859333	12.28364787	Up	7.85E-07	1.65E-06	-	GO:0017016//Ras GTPase binding	GO:0006810//transport	gi|255551194|ref|XP_002516644.1|
gnl|UG|Gma#S5125172	569	0	18	0.001	4.671730624	12.18974137	Up	5.87E-06	1.16E-05	-	-	-	-
gnl|UG|Gma#S42152882	809	0	25	0.001	4.563615446	12.15596151	Up	5.37E-08	1.22E-07	-	GO:0030414//peptidase inhibitor activity	-	gi|255630726|gb|ACU15724.1|
gnl|UG|Gma#S48554143	536	0	15	0.001	4.132796526	12.01290262	Up	4.38E-05	8.00E-05	-	-	-	-
gnl|UG|Gma#S36150878	751	0	20	0.001	3.932852087	11.94136021	Up	1.53E-06	3.15E-06	-	-	-	gi|255626683|gb|ACU13686.1|
gnl|UG|Gma#S48545721	608	0	16	0.001	3.886278838	11.9241737	Up	2.24E-05	4.20E-05	-	-	-	gi|224068474|ref|XP_002326129.1|
gnl|UG|Gma#S47717869	610	0	16	0.001	3.87353694	11.91943578	Up	2.24E-05	4.20E-05	GO:0043231//intracellular membrane-bounded organelle	GO:0015020//glucuronosyltransferase activity;GO:0016763//transferase activity, transferring pentosyl groups	GO:0009832//plant-type cell wall biogenesis;GO:0010413//glucuronoxylan metabolic process	gi|61673388|emb|CAI68031.1|
gnl|UG|Gma#S6673392	668	0	17	0.001	3.758287619	11.87585976	Up	1.15E-05	2.21E-05	-	GO:0016413//O-acetyltransferase activity	-	gi|255548263|ref|XP_002515188.1|
gnl|UG|Gma#S48556494	515	0	13	0.001	3.727809216	11.86411231	Up	0.000167597	0.000291832	-	-	-	gi|255639147|gb|ACU19873.1|
gnl|UG|Gma#S45568356	510	0	12	0.001	3.474790491	11.76271028	Up	0.000327692	0.000555394	-	-	-	gi|255631038|gb|ACU15883.1|
gnl|UG|Gma#S39309849	657	0	15	0.001	3.371657439	11.71924225	Up	4.38E-05	8.00E-05	-	GO:0005488//binding	-	gi|255631066|gb|ACU15897.1|
gnl|UG|Gma#S50674907	1230	0	28	0.001	3.361789174	11.71501354	Up	7.18E-09	1.73E-08	-	-	-	gi|223278297|dbj|BAH22520.1|
gnl|UG|Gma#S21568505	842	0	18	0.001	3.157024614	11.62434979	Up	5.87E-06	1.16E-05	-	-	-	gi|255627117|gb|ACU13903.1|
gnl|UG|Gma#S42152079	919	1	3232	0.168226783	519.3658561	11.59212804	Up	0.000578066	0.000956668	-	-	GO:0010468//regulation of gene expression;GO:0006350//transcription	gi|255538794|ref|XP_002510462.1|
gnl|UG|Gma#S39303426	675	0	14	0.001	3.062963469	11.58071245	Up	8.57E-05	0.000153115	-	-	-	-
gnl|UG|Gma#S15935584	666	0	13	0.001	2.882615234	11.49316257	Up	0.000167597	0.000291849	-	-	-	gi|255639699|gb|ACU20143.1|
gnl|UG|Gma#S52650692	810	0	15	0.001	2.734788812	11.41721371	Up	4.38E-05	8.00E-05	-	GO:0008422//beta-glucosidase activity;GO:0019865//immunoglobulin binding	GO:0006950//response to stress	gi|225637998|gb|ACN97419.1|
gnl|UG|Gma#S45542273	669	0	12	0.001	2.648943423	11.37120132	Up	0.000327692	0.00055533	-	-	-	gi|255626445|gb|ACU13567.1|
gnl|UG|Gma#S36151711	787	0	14	0.001	2.627065237	11.35923631	Up	8.57E-05	0.000153124	-	GO:0016491//oxidoreductase activity	-	gi|224141201|ref|XP_002323963.1|
gnl|UG|Gma#S42152850	604	2	5054	0.511921899	1235.707986	11.23712651	Up	0.000110503	0.000194795	-	-	-	gi|189307036|gb|ACD86468.1|
gnl|UG|Gma#S48315583	1082	7	17409	1.000187519	2376.096742	11.21410735	Up	7.89E-06	1.54E-05	-	-	-	gi|6648966|gb|AAF21311.1|
gnl|UG|Gma#S48315766	579	2	4821	0.534025608	1229.634733	11.16903328	Up	0.000110503	0.00019469	-	-	-	gi|5802250|gb|AAD51628.1|AF169025_1
gnl|UG|Gma#S5146620	798	5	10939	0.968674271	2024.381153	11.02918171	Up	2.46E-05	4.59E-05	-	-	GO:0009725//response to hormone stimulus;GO:0003006//reproductive developmental process;GO:0009791//post-embryonic development	gi|1762955|gb|AAB68027.1|
gnl|UG|Gma#S22952337	871	0	12	0.001	2.03460752	10.99053481	Up	0.000327692	0.000555362	-	GO:0015926//glucosidase activity;GO:0043167//ion binding	GO:0044238//primary metabolic process	gi|255580166|ref|XP_002530914.1|
gnl|UG|Gma#S42152186	882	1	2111	0.175283916	353.4575009	10.97762743	Up	0.000578066	0.000956293	GO:0031410//cytoplasmic vesicle	-	-	gi|310570|gb|AAC37469.1|
gnl|UG|Gma#S39299754	605	1	2022	0.255537874	493.563836	10.91548384	Up	0.000578066	0.000956454	-	GO:0005488//binding	GO:0010033//response to organic substance	gi|255625929|gb|ACU13309.1|
gnl|UG|Gma#S42152470	642	3	5993	0.722431839	1378.56359	10.89801672	Up	6.86E-05	0.000123385	-	-	-	-
gnl|UG|Gma#S48312276	2246	0	29	0.001	1.906802885	10.89694	Up	3.67E-09	9.01E-09	-	GO:0050664//oxidoreductase activity, acting on NADH or NADPH, with oxygen as acceptor;GO:0016209//antioxidant activity;GO:0005506//iron ion binding;GO:0016702//oxidoreductase activity, acting on single donors with incorporation of molecular oxygen, incorporation of two atoms of oxygen	GO:0009062//fatty acid catabolic process;GO:0009607//response to biotic stimulus;GO:0010033//response to organic substance;GO:0006950//response to stress	gi|58038194|emb|CAH05011.1|
gnl|UG|Gma#S5146426	773	28	47813	5.600014981	9134.484739	10.67167695	Up	1.04E-11	2.92E-11	-	-	-	gi|4838149|gb|AAD30865.1|AF117885_1
gnl|UG|Gma#S5146335	1117	0	12	0.001	1.586520278	10.63165025	Up	0.000327692	0.000555298	-	GO:0003824//catalytic activity	-	gi|11385455|gb|AAG34810.1|AF243375_1
gnl|UG|Gma#S5146755	1499	212	342802	21.8647683	33772.19347	10.59301211	Up	0	0	-	GO:0004175//endopeptidase activity	GO:0019538//protein metabolic process	gi|18543|emb|CAA34489.1|
gnl|UG|Gma#S52436381	2233	18	29008	1.246219187	1918.432919	10.58815477	Up	7.50E-09	1.80E-08	-	-	-	gi|240254706|gb|ACS49840.1|
gnl|UG|Gma#S48312415	768	9	13726	1.811723597	2639.370321	10.5086152	Up	2.37E-06	4.81E-06	-	-	GO:0006952//defense response;GO:0009414//response to water deprivation;GO:0003006//reproductive developmental process;GO:0009642//response to light intensity	gi|4585271|gb|AAD25354.1|AF115314_1
gnl|UG|Gma#S5146198	1485	282	427198	29.35846238	42483.50221	10.49891058	Up	7.17E-13	2.15E-12	-	GO:0004175//endopeptidase activity	GO:0019538//protein metabolic process	gi|51316037|sp|Q8RVH5.1|7SBG2_SOYBN
gnl|UG|Gma#S48312696	1093	8	11921	1.131567529	1610.68302	10.4751342	Up	4.35E-06	8.67E-06	-	-	-	gi|497417|gb|AAA18834.1|
gnl|UG|Gma#S42152880	766	1	1451	0.201828216	279.7410477	10.43674837	Up	0.000578066	0.000956239	-	-	-	gi|75102139|sp|Q39846.1|SBP65_SOYBN
gnl|UG|Gma#S45539123	569	2	2790	0.543410944	724.1182468	10.37996597	Up	0.000110503	0.000194655	-	GO:0046872//metal ion binding	-	gi|2306979|gb|AAB65792.1|
gnl|UG|Gma#S5146617	985	21	28307	3.296049427	4243.997982	10.33047038	Up	1.04E-09	2.62E-09	GO:0031224//intrinsic to membrane;GO:0009532//plastid stroma	GO:0046872//metal ion binding;GO:0016705//oxidoreductase activity, acting on paired donors, with incorporation or reduction of molecular oxygen;GO:0004497//monooxygenase activity;GO:0008374//O-acyltransferase activity	GO:0006633//fatty acid biosynthetic process;GO:0006996//organelle organization;GO:0009725//response to hormone stimulus;GO:0003006//reproductive developmental process;GO:0006950//response to stress;GO:0046471//phosphatidylglycerol metabolic process	gi|2270994|gb|AAB71227.1|
gnl|UG|Gma#S5144692	685	2	2639	0.451388069	568.9398751	10.2996922	Up	0.000110503	0.000194679	GO:0005622//intracellular	GO:0016757//transferase activity, transferring glycosyl groups;GO:0016491//oxidoreductase activity;GO:0003676//nucleic acid binding	GO:0044260;GO:0050896//response to stimulus;GO:0044238//primary metabolic process	gi|75213086|sp|Q9SWB4.1|PARP3_SOYBN
gnl|UG|Gma#S5146841	971	9	11795	1.432959549	1793.891903	10.28987936	Up	2.37E-06	4.81E-06	-	-	GO:0050896//response to stimulus	gi|170020|gb|AAA33990.1|
gnl|UG|Gma#S53085813	1099	20	24962	2.813474315	3354.279445	10.21943438	Up	2.01E-09	4.99E-09	-	GO:0004312//fatty acid synthase activity	GO:0008152//metabolic process	gi|255645839|gb|ACU23410.1|
gnl|UG|Gma#S48315507	834	15	18125	2.780582978	3209.441906	10.17271934	Up	5.32E-08	1.21E-07	-	-	GO:0006950//response to stress	gi|255633070|gb|ACU16890.1|
gnl|UG|Gma#S42153240	510	1	1196	0.303138066	346.3207856	10.15791824	Up	0.000578066	0.000955222	-	-	-	-
gnl|UG|Gma#S5146441	1220	25	29724	3.168041262	3598.031625	10.14940103	Up	7.38E-11	1.98E-10	-	-	-	gi|4102190|gb|AAD01431.1|
gnl|UG|Gma#S39308445	682	4	4632	0.906747294	1003.001842	10.1113361	Up	4.19E-05	7.69E-05	GO:0044424//intracellular part	-	GO:0050896//response to stimulus	gi|255630413|gb|ACU15563.1|
gnl|UG|Gma#S11322011	1710	94	107482	8.498502267	9282.333824	10.09306326	Up	0	0	-	-	-	gi|27922973|dbj|BAC55938.1|
gnl|UG|Gma#S53085655	1774	18	20077	1.568662596	1671.332113	10.05724765	Up	7.50E-09	1.80E-08	-	-	-	gi|255646146|gb|ACU23559.1|
gnl|UG|Gma#S47723179	778	19	20100	3.775588507	3815.346756	9.98089693	Up	3.89E-09	9.50E-09	GO:0016023//cytoplasmic membrane-bounded vesicle	-	-	gi|63852207|dbj|BAD98463.1|
gnl|UG|Gma#S5146622	488	3	3133	0.950412379	948.1086901	9.962283116	Up	6.86E-05	0.000123415	-	GO:0016787//hydrolase activity;GO:0004866//endopeptidase inhibitor activity	-	gi|19698245|dbj|BAB86783.1|
gnl|UG|Gma#S5146858	911	6	6001	1.018224458	972.7983026	9.899941276	Up	1.41E-05	2.69E-05	GO:0016023//cytoplasmic membrane-bounded vesicle	-	-	gi|223649560|gb|ACN11532.1|
gnl|UG|Gma#S42153923	526	1	965	0.293917136	270.9312642	9.848301694	Up	0.000578066	0.000956132	-	-	-	-
gnl|UG|Gma#S5146744	1899	19	17342	1.546818251	1348.626756	9.767971718	Up	3.89E-09	9.50E-09	GO:0044444//cytoplasmic part;GO:0043231//intracellular membrane-bounded organelle	-	-	gi|121279|sp|P02858.1|GLYG4_SOYBN
gnl|UG|Gma#S24639787	1700	57	51900	5.183660926	4508.540661	9.764473466	Up	4.80E-14	1.54E-13	GO:0016023//cytoplasmic membrane-bounded vesicle	-	-	gi|63852207|dbj|BAD98463.1|
gnl|UG|Gma#S5146423	977	5	4512	0.79119966	682.0121028	9.75153982	Up	2.46E-05	4.59E-05	-	-	-	gi|6648964|gb|AAF21310.1|
gnl|UG|Gma#S5146653	1789	306	251256	26.44367052	20740.71173	9.615327242	Up	0	0	GO:0044444//cytoplasmic part;GO:0043231//intracellular membrane-bounded organelle	-	-	gi|223649560|gb|ACN11532.1|
gnl|UG|Gma#S5146528	724	8	6346	1.708291863	1294.431449	9.565548368	Up	4.35E-06	8.67E-06	-	-	-	gi|4097894|gb|AAD09630.1|
gnl|UG|Gma#S42152547	440	3	2316	1.054093729	777.3264272	9.526373599	Up	6.86E-05	0.000123453	-	-	-	gi|255539178|ref|XP_002510654.1|
gnl|UG|Gma#S42152181	652	7	5297	1.659820391	1199.775341	9.497521433	Up	7.89E-06	1.54E-05	GO:0031981//nuclear lumen	-	GO:0050801//ion homeostasis;GO:0032501//multicellular organismal process;GO:0010038//response to metal ion	gi|255559392|ref|XP_002520716.1|
gnl|UG|Gma#S5146286	1477	36	26536	3.768188821	2653.21545	9.459654857	Up	1.70E-13	5.29E-13	GO:0016023//cytoplasmic membrane-bounded vesicle	-	-	gi|15425635|dbj|BAB64305.1|
gnl|UG|Gma#S5146661	2820	82	59626	4.495473019	3122.512041	9.440018494	Up	0	0	GO:0044424//intracellular part	GO:0046914//transition metal ion binding;GO:0016702//oxidoreductase activity, acting on single donors with incorporation of molecular oxygen, incorporation of two atoms of oxygen	GO:0006633//fatty acid biosynthetic process	gi|126398|sp|P08170.2|LOX1_SOYBN
gnl|UG|Gma#S5146557	1004	24	17351	3.695627416	2552.162666	9.431685254	Up	1.43E-10	3.78E-10	GO:0031410//cytoplasmic vesicle	-	-	gi|310570|gb|AAC37469.1|
gnl|UG|Gma#S5146745	1746	435	286917	38.51728517	24267.75469	9.299318897	Up	1.46E-12	4.31E-12	-	-	-	gi|18615|emb|CAA26723.1|
gnl|UG|Gma#S4899505	677	1	655	0.228361025	142.8795868	9.289267658	Up	0.000578066	0.000955489	-	GO:0004175//endopeptidase activity	GO:0019538//protein metabolic process	gi|3097321|dbj|BAA25899.1|
gnl|UG|Gma#S48535412	495	7	4579	2.186268475	1366.101597	9.28737849	Up	7.89E-06	1.54E-05	-	-	-	gi|225432684|ref|XP_002282590.1|
gnl|UG|Gma#S5146746	1712	564	361588	50.93144466	31190.89259	9.258352484	Up	1.20E-12	3.54E-12	-	-	-	gi|18609|emb|CAA26575.1|
gnl|UG|Gma#S4994986	629	7	4389	1.720513347	1030.463207	9.226238195	Up	7.89E-06	1.54E-05	GO:0044464//cell part	-	-	gi|47156059|gb|AAT11925.1|
gnl|UG|Gma#S18957305	577	10	6168	2.679383251	1578.650917	9.202575517	Up	1.28E-06	2.64E-06	-	-	-	gi|2270992|gb|AAB71226.1|
gnl|UG|Gma#S48316353	868	57	34586	10.15233131	5884.345525	9.178927098	Up	4.80E-14	1.54E-13	-	-	GO:0007275//multicellular organismal development	gi|417494|sp|Q01417.1|PM1_SOYBN
gnl|UG|Gma#S4998452	721	22	12423	4.717349652	2544.537027	9.075210931	Up	5.36E-10	1.37E-09	-	-	-	gi|121277|sp|P04405.2|GLYG2_SOYBN
gnl|UG|Gma#S39308761	681	8	4365	1.816157575	946.5742597	9.025682501	Up	4.35E-06	8.67E-06	GO:0044424//intracellular part	-	GO:0050896//response to stimulus	gi|255629988|gb|ACU15346.1|
gnl|UG|Gma#S42152841	851	171	92552	31.06541801	16061.04513	9.014040593	Up	3.55E-13	1.08E-12	-	-	-	gi|254029113|gb|ACT53400.1|
gnl|UG|Gma#S5146439	919	50	26673	8.411339151	4286.214567	8.99315285	Up	3.09E-14	1.00E-13	-	-	-	gi|5733686|gb|AAD49719.1|AF166485_1
gnl|UG|Gma#S42152255	769	88	46843	17.69159479	8995.719721	8.990030797	Up	2.51E-14	8.18E-14	-	-	-	gi|170010|gb|AAA33985.1|
gnl|UG|Gma#S39306170	748	3	1595	0.620055135	314.9028882	8.98829477	Up	6.86E-05	0.00012337	-	-	-	gi|255630323|gb|ACU15518.1|
gnl|UG|Gma#S45544115	778	25	13035	4.967879614	2474.280844	8.960163335	Up	7.38E-11	1.98E-10	-	-	-	gi|5902685|sp|P19594.2|2SS_SOYBN
gnl|UG|Gma#S5146662	2811	320	156055	17.59947789	8198.49992	8.863683523	Up	0	0	GO:0044424//intracellular part	GO:0046914//transition metal ion binding;GO:0016702//oxidoreductase activity, acting on single donors with incorporation of molecular oxygen, incorporation of two atoms of oxygen	GO:0006633//fatty acid biosynthetic process	gi|17942578|pdb|1IK3|A
gnl|UG|Gma#S45540414	715	18	8608	3.892038384	1777.926368	8.835453923	Up	7.50E-09	1.80E-08	GO:0032991//macromolecular complex;GO:0009536//plastid	GO:0032561//guanyl ribonucleotide binding;GO:0017111//nucleoside-triphosphatase activity	GO:0043623//cellular protein complex assembly	gi|255629187|gb|ACU14938.1|
gnl|UG|Gma#S48528943	393	1	478	0.393385276	179.6192591	8.83478337	Up	0.000578066	0.00095565	-	-	-	gi|169967|gb|AAA33963.1|
gnl|UG|Gma#S4995024	571	2	932	0.541507578	241.0445733	8.798102707	Up	0.000110503	0.000194737	GO:0016020//membrane;GO:0005811//lipid particle	-	GO:0010876	gi|224118876|ref|XP_002317928.1|
gnl|UG|Gma#S5146783	1794	40	18352	3.447054929	1510.700998	8.775638143	Up	1.01E-13	3.21E-13	-	-	-	gi|414977|gb|AAA91965.1|
gnl|UG|Gma#S42152617	776	9	3996	1.793046034	760.4686456	8.728332428	Up	2.37E-06	4.81E-06	-	GO:0016740//transferase activity	-	gi|224064647|ref|XP_002301531.1|
gnl|UG|Gma#S4886290	419	1	428	0.368974734	150.8506898	8.675383548	Up	0.000578066	0.000956507	-	GO:0004033//aldo-keto reductase activity	GO:0050896//response to stimulus;GO:0008152//metabolic process	gi|7327826|emb|CAB82283.1|
gnl|UG|Gma#S48524859	449	12	5000	4.131859606	1644.527793	8.636666441	Up	3.65E-07	7.84E-07	-	-	-	gi|255627943|gb|ACU14316.1|
gnl|UG|Gma#S48312610	1721	89	36226	7.995024294	3108.544342	8.602921026	Up	0	0	GO:0044464//cell part	-	GO:0006810//transport	gi|6179947|gb|AAF05723.1|AF191299_1
gnl|UG|Gma#S4996983	797	90	36324	17.45801408	6730.586343	8.590698926	Up	0	0	-	-	GO:0007275//multicellular organismal development	gi|18750|emb|CAA45126.1|
gnl|UG|Gma#S22951792	836	3	1206	0.554786173	213.0387399	8.584968253	Up	6.86E-05	0.0001234	GO:0009536//plastid	GO:0016491//oxidoreductase activity;GO:0016831//carboxy-lyase activity	GO:0043094//cellular metabolic compound salvage;GO:0015977//carbon fixation	gi|255632934|gb|ACU16821.1|
gnl|UG|Gma#S5146683	1287	318	126145	38.19963599	14474.68257	8.565757105	Up	1.83E-13	5.68E-13	-	GO:0004175//endopeptidase activity	GO:0019538//protein metabolic process	gi|1199563|gb|AAB09252.1|
gnl|UG|Gma#S18956804	773	7	2734	1.400003745	522.3198979	8.543359168	Up	7.89E-06	1.54E-05	-	-	-	gi|297735192|emb|CBI17554.3|
gnl|UG|Gma#S45537764	643	13	5004	3.125669326	1149.274796	8.522342918	Up	1.93E-07	4.23E-07	-	-	-	gi|156070784|gb|ABU45197.1|
gnl|UG|Gma#S47717576	829	4	1527	0.745960982	272.020767	8.510400909	Up	4.19E-05	7.68E-05	-	-	-	gi|224125950|ref|XP_002319716.1|
gnl|UG|Gma#S4899515	668	2	763	0.46287549	168.6807914	8.509455809	Up	0.000110503	0.000194783	-	GO:0004866//endopeptidase inhibitor activity	-	gi|162138872|dbj|BAF95193.1|
gnl|UG|Gma#S4900949	669	20	7511	4.621835982	1658.017838	8.48677775	Up	2.01E-09	4.99E-09	-	GO:0016787//hydrolase activity;GO:0004866//endopeptidase inhibitor activity	-	gi|19698245|dbj|BAB86783.1|
gnl|UG|Gma#S42152803	612	3	1095	0.757845165	264.2288602	8.445669216	Up	6.86E-05	0.000123378	GO:0005739//mitochondrion	-	GO:0045333//cellular respiration;GO:0055114//oxidation reduction	gi|297846248|ref|XP_002891005.1|
gnl|UG|Gma#S5146456	2841	47	16890	2.557627398	877.9625075	8.423209418	Up	0	0	GO:0043231//intracellular membrane-bounded organelle	GO:0016763//transferase activity, transferring pentosyl groups;GO:0003676//nucleic acid binding;GO:0016628//oxidoreductase activity, acting on the CH-CH group of donors, NAD or NADP as acceptor	GO:0006464//protein modification process	gi|75213086|sp|Q9SWB4.1|PARP3_SOYBN
gnl|UG|Gma#S53093805	738	55	19487	11.52171104	3899.475335	8.402781235	Up	0	0	-	-	-	gi|255627771|gb|ACU14230.1|
gnl|UG|Gma#S4997880	868	70	23337	12.46777529	3970.478561	8.314965037	Up	0	0	-	GO:0004175//endopeptidase activity	GO:0019538//protein metabolic process	gi|3097321|dbj|BAA25899.1|
gnl|UG|Gma#S5146310	1567	81	26504	7.991470007	2497.81334	8.287989047	Up	5.71E-14	1.83E-13	GO:0044464//cell part	-	-	gi|12697782|dbj|BAB21619.1|
gnl|UG|Gma#S5146494	500	40	12436	12.36803309	3673.062036	8.214223368	Up	1.01E-13	3.21E-13	-	-	-	gi|4836405|gb|AAD30427.1|AF117724_1
gnl|UG|Gma#S48528614	579	18	5499	4.806230474	1402.564074	8.188945132	Up	7.50E-09	1.80E-08	-	-	GO:0009628//response to abiotic stimulus	gi|255625901|gb|ACU13295.1|
gnl|UG|Gma#S42153253	755	77	23260	15.7671945	4549.674357	8.172693498	Up	0	0	-	-	GO:0006950//response to stress	gi|255627943|gb|ACU14316.1|
gnl|UG|Gma#S48315566	718	11	3231	2.368530013	664.5536813	8.132249979	Up	6.86E-07	1.44E-06	GO:0016020//membrane	-	-	gi|5802240|gb|AAD51623.1|AF169020_1
gnl|UG|Gma#S48537330	604	1	283	0.25596095	69.19377918	8.078574805	Up	0.000578066	0.000956722	-	-	-	gi|255638896|gb|ACU19750.1|
gnl|UG|Gma#S53088419	897	1	280	0.172352746	46.09811242	8.063199579	Up	0.000578066	0.000955275	-	-	GO:0000302//response to reactive oxygen species;GO:0009642//response to light intensity	gi|255639031|gb|ACU19816.1|
gnl|UG|Gma#S4989911	809	7	1923	1.337704444	351.0333001	8.035704687	Up	7.89E-06	1.54E-05	GO:0031224//intrinsic to membrane	GO:0005451//monovalent cation:hydrogen antiporter activity	GO:0055067;GO:0030001//metal ion transport	gi|225460807|ref|XP_002276813.1|
gnl|UG|Gma#S48531034	435	3	821	1.066209749	278.7221315	8.030192473	Up	6.86E-05	0.000123363	-	-	GO:0007275//multicellular organismal development	gi|11612197|gb|AAG37451.1|
gnl|UG|Gma#S5146850	1741	121	32818	10.74477314	2783.754255	8.017253025	Up	8.66E-15	2.89E-14	-	-	-	gi|170010|gb|AAA33985.1|
gnl|UG|Gma#S39318455	858	41	10819	7.387665451	1862.161688	7.977644094	Up	1.31E-13	4.10E-13	-	GO:0004866//endopeptidase inhibitor activity	-	gi|255626785|gb|ACU13737.1|
gnl|UG|Gma#S21537666	752	31	8160	6.373155347	1602.46987	7.974073688	Up	1.64E-12	4.81E-12	-	-	GO:0007275//multicellular organismal development	gi|82394554|gb|ABB72366.1|
gnl|UG|Gma#S53089783	886	46	11466	8.026658042	1911.154379	7.89542917	Up	7.79E-14	2.48E-13	GO:0044464//cell part	-	-	gi|255636379|gb|ACU18528.1|
gnl|UG|Gma#S53086088	893	2	498	0.346249527	82.35603665	7.893918494	Up	0.000110503	0.000194853	-	-	-	gi|255645301|gb|ACU23147.1|
gnl|UG|Gma#S4933884	646	8	1987	1.914556205	454.2374148	7.890292719	Up	4.35E-06	8.67E-06	-	GO:0005543//phospholipid binding	-	gi|225439505|ref|XP_002271217.1|
gnl|UG|Gma#S39301538	740	13	3183	2.715953212	635.2175278	7.869648286	Up	1.93E-07	4.23E-07	-	-	-	gi|255626835|gb|ACU13762.1|
gnl|UG|Gma#S36150598	743	1	243	0.208075927	48.29865248	7.858729066	Up	0.000578066	0.000956561	-	GO:0016709//oxidoreductase activity, acting on paired donors, with incorporation or reduction of molecular oxygen, NADH or NADPH as one donor, and incorporation of one atom of oxygen;GO:0005506//iron ion binding	GO:0003006//reproductive developmental process;GO:0009639//response to red or far red light;GO:0006714	gi|224104401|ref|XP_002313425.1|
gnl|UG|Gma#S48534849	646	9	1960	2.153875731	448.0650896	7.7006295	Up	2.37E-06	4.81E-06	-	-	GO:0009628//response to abiotic stimulus	gi|255625901|gb|ACU13295.1|
gnl|UG|Gma#S53090150	777	3	649	0.596912794	123.3505904	7.691028729	Up	6.86E-05	0.000123468	GO:0043231//intracellular membrane-bounded organelle	-	-	gi|255626445|gb|ACU13567.1|
gnl|UG|Gma#S5146458	1032	73	14924	10.93588197	2135.615663	7.609438648	Up	0	0	-	-	-	gi|62287132|sp|Q9SWB6.1|PM36_SOYBN
gnl|UG|Gma#S42153754	667	11	2227	2.549632008	493.0738125	7.595370786	Up	6.86E-07	1.44E-06	GO:0044464//cell part	-	-	gi|255639566|gb|ACU20077.1|
gnl|UG|Gma#S18956882	703	29	5866	6.377541955	1232.265495	7.594096923	Up	5.53E-12	1.58E-11	GO:0044464//cell part	-	-	gi|255628283|gb|ACU14486.1|
gnl|UG|Gma#S22951356	885	50	10042	8.734486643	1675.693175	7.583819382	Up	3.09E-14	1.00E-13	-	GO:0003824//catalytic activity	-	gi|255628785|gb|ACU14737.1|
gnl|UG|Gma#S52658071	665	5	1002	1.162409125	222.5172226	7.58065526	Up	2.46E-05	4.59E-05	-	-	-	gi|255633570|gb|ACU17144.1|
gnl|UG|Gma#S48316073	1231	17	3265	2.135017897	391.6901831	7.519320997	Up	1.45E-08	3.41E-08	-	GO:0004312//fatty acid synthase activity	GO:0008152//metabolic process	gi|255635848|gb|ACU18271.1|
gnl|UG|Gma#S5146455	1537	55	10362	5.532220395	995.6054718	7.491571717	Up	0	0	-	-	GO:0009725//response to hormone stimulus;GO:0006950//response to stress;GO:0009628//response to abiotic stimulus	gi|5802248|gb|AAD51627.1|
gnl|UG|Gma#S53085417	1446	15	2730	1.60373873	278.8122868	7.441711202	Up	5.32E-08	1.21E-07	-	GO:0016788//hydrolase activity, acting on ester bonds	-	gi|255646622|gb|ACU23785.1|
gnl|UG|Gma#S42153613	900	22	3967	3.779121221	650.934433	7.428317626	Up	5.36E-10	1.37E-09	-	-	-	gi|32364484|gb|AAO61675.1|
gnl|UG|Gma#S42153866	947	8	1432	1.306022501	223.3112453	7.417732339	Up	4.35E-06	8.67E-06	GO:0030312//external encapsulating structure	GO:0016798//hydrolase activity, acting on glycosyl bonds	GO:0008152//metabolic process	gi|119721188|gb|ABL98074.1|
gnl|UG|Gma#S5146402	2905	251	44611	13.35790148	2267.845039	7.407484876	Up	2.24E-13	6.92E-13	GO:0044424//intracellular part	GO:0046914//transition metal ion binding;GO:0016702//oxidoreductase activity, acting on single donors with incorporation of molecular oxygen, incorporation of two atoms of oxygen	GO:0006633//fatty acid biosynthetic process	gi|505138|dbj|BAA03042.1|
gnl|UG|Gma#S4990042	750	7	1242	1.442937193	244.5557547	7.405011098	Up	7.89E-06	1.54E-05	-	-	-	gi|47156059|gb|AAT11925.1|
gnl|UG|Gma#S15928113	642	3	526	0.722431839	120.9952359	7.387873051	Up	6.86E-05	0.000123446	-	-	-	gi|255626159|gb|ACU13424.1|
gnl|UG|Gma#S47715442	491	4	683	1.259473838	205.4266415	7.34965833	Up	4.19E-05	7.69E-05	-	-	-	-
gnl|UG|Gma#S53090057	1259	25	4238	3.069904956	497.1103171	7.339228245	Up	7.38E-11	1.98E-10	-	GO:0004312//fatty acid synthase activity	GO:0008152//metabolic process	gi|255635848|gb|ACU18271.1|
gnl|UG|Gma#S5146687	1855	810	124731	67.50745822	9929.972474	7.200599008	Up	0	0	GO:0044464//cell part	-	GO:0006810//transport	gi|548900|sp|Q04672.1|SBP_SOYBN
gnl|UG|Gma#S53088965	1186	3	460	0.391063441	57.27837613	7.194444112	Up	6.86E-05	0.000123423	-	GO:0016616//oxidoreductase activity, acting on the CH-OH group of donors, NAD or NADP as acceptor	GO:0008152//metabolic process;GO:0032502//developmental process	gi|255637970|gb|ACU19301.1|
gnl|UG|Gma#S18957108	681	45	6769	10.21588636	1467.894883	7.166790467	Up	1.29E-14	4.26E-14	-	GO:0016787//hydrolase activity;GO:0004866//endopeptidase inhibitor activity	-	gi|19698251|dbj|BAB86786.1|
gnl|UG|Gma#S52668453	668	78	11548	18.0521441	2552.982672	7.143869735	Up	0	0	-	-	-	gi|255628227|gb|ACU14458.1|
gnl|UG|Gma#S23063634	870	3	435	0.533104874	73.83929792	7.113825652	Up	6.86E-05	0.000123438	-	GO:0016747//transferase activity, transferring acyl groups other than amino-acyl groups	GO:0008152//metabolic process	gi|217072106|gb|ACJ84413.1|
gnl|UG|Gma#S45553926	666	2	290	0.464265506	64.30449369	7.113825652	Up	0.000110503	0.000194841	GO:0000785//chromatin;GO:0043231//intracellular membrane-bounded organelle	GO:0003676//nucleic acid binding	GO:0034728	gi|225436424|ref|XP_002272312.1|
gnl|UG|Gma#S42153260	920	30	4321	5.041317834	693.6078398	7.104175482	Up	2.96E-12	8.59E-12	-	-	GO:0006970//response to osmotic stress;GO:0009755//hormone-mediated signaling pathway	gi|5802248|gb|AAD51627.1|
gnl|UG|Gma#S42152347	859	74	10427	13.3183127	1792.601535	7.072499709	Up	1.78E-14	5.85E-14	GO:0043231//intracellular membrane-bounded organelle	-	-	gi|255626763|gb|ACU13726.1|
gnl|UG|Gma#S45550900	782	3	419	0.593096216	79.12702258	7.059760495	Up	6.86E-05	0.000123491	-	-	-	-
gnl|UG|Gma#S45538357	807	1	138	0.191574242	25.25358888	7.042441019	Up	0.000578066	0.000955436	GO:0044464//cell part	GO:0015075//ion transmembrane transporter activity	GO:0006811//ion transport	gi|255579027|ref|XP_002530365.1|
gnl|UG|Gma#S5126295	710	1	136	0.217747061	28.28773104	7.021379403	Up	0.000578066	0.000955971	GO:0044464//cell part	-	-	gi|255644678|gb|ACU22841.1|
gnl|UG|Gma#S45542646	541	4	530	1.14307145	144.6758887	6.983765111	Up	4.19E-05	7.69E-05	-	-	-	-
gnl|UG|Gma#S42153876	803	1	131	0.192528535	24.09202498	6.967339564	Up	0.000578066	0.000955918	-	GO:0004553//hydrolase activity, hydrolyzing O-glycosyl compounds;GO:0030247//polysaccharide binding	GO:0009725//response to hormone stimulus;GO:0006970//response to osmotic stress;GO:0009814//defense response, incompatible interaction;GO:0050832//defense response to fungus;GO:0006026	gi|255629027|gb|ACU14858.1|
gnl|UG|Gma#S53088145	1224	55	7126	6.946914009	859.7693415	6.951433617	Up	0	0	-	-	-	gi|255639566|gb|ACU20077.1|
gnl|UG|Gma#S45536964	795	4	515	0.777863716	95.66600863	6.942345184	Up	4.19E-05	7.69E-05	-	GO:0016616//oxidoreductase activity, acting on the CH-OH group of donors, NAD or NADP as acceptor	GO:0008152//metabolic process	gi|255637970|gb|ACU19301.1|
gnl|UG|Gma#S53087223	1430	3	369	0.324336532	38.10727403	6.876431067	Up	6.86E-05	0.000123476	-	GO:0008146//sulfotransferase activity	GO:0009719;GO:0031407//oxylipin metabolic process	gi|255641388|gb|ACU20971.1|
gnl|UG|Gma#S48313051	2087	3950	480136	292.6073951	33974.99295	6.85936321	Up	1.85E-12	5.42E-12	GO:0016023//cytoplasmic membrane-bounded vesicle	-	-	gi|68264913|dbj|BAE02726.1|
gnl|UG|Gma#S4902358	464	1	121	0.333190547	38.51101314	6.852779799	Up	0.000578066	0.000955757	-	-	-	gi|255626159|gb|ACU13424.1|
gnl|UG|Gma#S23068977	573	29	3471	7.824453742	894.5766251	6.837071217	Up	5.53E-12	1.58E-11	-	GO:0005543//phospholipid binding	-	gi|255579296|ref|XP_002530493.1|
gnl|UG|Gma#S39312123	670	8	930	1.845975088	204.9867077	6.795003468	Up	4.35E-06	8.67E-06	GO:0031410//cytoplasmic vesicle	-	GO:0050896//response to stimulus	gi|255631490|gb|ACU16112.1|
gnl|UG|Gma#S4994665	580	6	696	1.599314623	177.214315	6.791897557	Up	1.41E-05	2.69E-05	-	-	-	gi|255633570|gb|ACU17144.1|
gnl|UG|Gma#S47338995	260	1	115	0.594616975	65.31937893	6.779406613	Up	0.000578066	0.000955596	GO:0043231//intracellular membrane-bounded organelle	GO:0030528//transcription regulator activity;GO:0001071;GO:0003677//DNA binding;GO:0005515//protein binding	GO:0010029//regulation of seed germination;GO:0009757//hexose mediated signaling;GO:0006970//response to osmotic stress;GO:0009755//hormone-mediated signaling pathway;GO:0032583//regulation of gene-specific transcription	gi|18404091|ref|NP_565840.1|
gnl|UG|Gma#S48315642	840	15	1679	2.760721671	295.1813838	6.740412481	Up	5.32E-08	1.21E-07	-	-	-	gi|225426801|ref|XP_002283030.1|
gnl|UG|Gma#S4995377	682	32	3340	7.25397835	723.2353521	6.639548949	Up	9.44E-13	2.81E-12	-	-	GO:0009725//response to hormone stimulus;GO:0003006//reproductive developmental process	gi|255637579|gb|ACU19115.1|
gnl|UG|Gma#S48548803	629	1	103	0.245787621	24.18266355	6.620417089	Up	0.000578066	0.000956829	GO:0031224//intrinsic to membrane	-	GO:0050896//response to stimulus	gi|255626697|gb|ACU13693.1|
gnl|UG|Gma#S18957150	628	12	1210	2.95414803	284.5399697	6.589745393	Up	3.65E-07	7.84E-07	-	GO:0004312//fatty acid synthase activity	GO:0008152//metabolic process	gi|152032030|gb|ABS28874.1|
gnl|UG|Gma#S53085619	649	61	5953	14.5310096	1354.592729	6.542580403	Up	2.26E-14	7.40E-14	GO:0043231//intracellular membrane-bounded organelle	-	-	gi|255646215|gb|ACU23592.1|
gnl|UG|Gma#S53085733	1175	206	19356	27.10441294	2432.737788	6.487909259	Up	2.65E-13	8.14E-13	GO:0000325//plant-type vacuole;GO:0031090//organelle membrane;GO:0000322//storage vacuole;GO:0031224//intrinsic to membrane	GO:0005372//water transmembrane transporter activity	GO:0006810//transport;GO:0044248//cellular catabolic process	gi|255645993|gb|ACU23484.1|
gnl|UG|Gma#S42153028	705	4	371	0.877165467	77.71455186	6.469191939	Up	4.19E-05	7.69E-05	GO:0043231//intracellular membrane-bounded organelle	-	-	gi|255626445|gb|ACU13567.1|
gnl|UG|Gma#S42153947	866	6	543	1.071134505	92.59754913	6.433762449	Up	1.41E-05	2.69E-05	-	-	-	gi|255546133|ref|XP_002514126.1|
gnl|UG|Gma#S18956550	669	2	181	0.462183598	39.95489663	6.433762449	Up	0.000110503	0.00019483	GO:0031224//intrinsic to membrane	GO:0005451//monovalent cation:hydrogen antiporter activity	GO:0055067;GO:0030001//metal ion transport	gi|168048161|ref|XP_001776536.1|
gnl|UG|Gma#S39300003	561	1	89	0.27558006	23.42851164	6.409649993	Up	0.000578066	0.0009564	-	-	-	gi|224087158|ref|XP_002308088.1|
gnl|UG|Gma#S5146288	2070	1	86	0.07468619	6.135439248	6.360181317	Up	0.000578066	0.000956186	GO:0016023//cytoplasmic membrane-bounded vesicle	-	-	gi|15425633|dbj|BAB64304.1|
gnl|UG|Gma#S53089354	1095	108	9015	15.24825997	1215.819673	6.317140836	Up	0	0	GO:0000325//plant-type vacuole;GO:0031090//organelle membrane;GO:0000322//storage vacuole;GO:0031224//intrinsic to membrane	GO:0005372//water transmembrane transporter activity	GO:0006810//transport;GO:0044248//cellular catabolic process	gi|255637221|gb|ACU18941.1|
gnl|UG|Gma#S39303719	845	159	13149	29.09049202	2298.018765	6.303699071	Up	1.02E-13	3.22E-13	-	-	GO:0009725//response to hormone stimulus	gi|255628279|gb|ACU14484.1|
gnl|UG|Gma#S45549123	646	11	901	2.632514782	205.9727784	6.289868239	Up	6.86E-07	1.44E-06	-	-	-	-
gnl|UG|Gma#S53086632	1104	590	47910	82.62159784	6408.769499	6.277384611	Up	0	0	-	-	-	gi|255642543|gb|ACU21535.1|
gnl|UG|Gma#S48315427	846	25	1980	4.568570141	345.6307562	6.241345087	Up	7.38E-11	1.98E-10	-	GO:0004553//hydrolase activity, hydrolyzing O-glycosyl compounds;GO:0030247//polysaccharide binding	GO:0009725//response to hormone stimulus;GO:0006970//response to osmotic stress;GO:0009814//defense response, incompatible interaction;GO:0050832//defense response to fungus;GO:0006026	gi|255629027|gb|ACU14858.1|
gnl|UG|Gma#S42152728	628	103	7902	25.35643726	1858.210612	6.195418166	Up	0	0	-	-	-	gi|4836407|gb|AAD30428.1|AF117725_1
gnl|UG|Gma#S48312261	769	696	53389	139.9244315	10252.81216	6.195227973	Up	5.03E-13	1.52E-12	-	-	-	gi|4838147|gb|AAD30864.1|AF117884_1
gnl|UG|Gma#S53089215	857	70	5337	12.62780508	919.6740561	6.186446841	Up	0	0	GO:0043231//intracellular membrane-bounded organelle	GO:0016705//oxidoreductase activity, acting on paired donors, with incorporation or reduction of molecular oxygen;GO:0004601//peroxidase activity	GO:0009414//response to water deprivation;GO:0003006//reproductive developmental process;GO:0008152//metabolic process;GO:0019725//cellular homeostasis	gi|255637491|gb|ACU19072.1|
gnl|UG|Gma#S5931723	528	20	1505	5.856076272	420.939937	6.167536239	Up	2.01E-09	4.99E-09	-	-	-	gi|255548732|ref|XP_002515422.1|
gnl|UG|Gma#S47697801	654	2	149	0.472784139	33.64542933	6.153085082	Up	0.000110503	0.0001949	GO:0031410//cytoplasmic vesicle	-	GO:0003006//reproductive developmental process	gi|225447470|ref|XP_002266938.1|
gnl|UG|Gma#S39305195	641	2	149	0.482372585	34.32778593	6.153085082	Up	0.000110503	0.000194702	-	-	-	gi|255628275|gb|ACU14482.1|
gnl|UG|Gma#S48314277	819	8	594	1.51013835	107.107553	6.148235683	Up	4.35E-06	8.67E-06	-	-	GO:0006950//response to stress	gi|18643|emb|CAA42647.1|
gnl|UG|Gma#S7113319	1089	1	73	0.141965485	9.899483468	6.123741121	Up	0.000578066	0.000956775	GO:0030312//external encapsulating structure	-	GO:0000902//cell morphogenesis;GO:0009827//plant-type cell wall modification	gi|27464177|gb|AAO15998.1|AF516879_1
gnl|UG|Gma#S53094236	501	74	5040	22.83519083	1485.628988	6.023671215	Up	1.78E-14	5.85E-14	-	GO:0016787//hydrolase activity;GO:0004866//endopeptidase inhibitor activity	-	gi|255626909|gb|ACU13799.1|
gnl|UG|Gma#S45534806	705	4	268	0.877165467	56.13881374	6.000005752	Up	4.19E-05	7.68E-05	GO:0009536//plastid;GO:0016020//membrane	-	-	gi|255647931|gb|ACU24423.1|
gnl|UG|Gma#S45533196	509	47	3105	14.27548023	900.8684482	5.979705263	Up	0	0	-	GO:0016787//hydrolase activity;GO:0004866//endopeptidase inhibitor activity	-	gi|19698249|dbj|BAB86785.1|
gnl|UG|Gma#S4998495	600	6	394	1.546004136	96.97561127	5.971005881	Up	1.41E-05	2.69E-05	-	-	-	gi|130997|sp|P08012.1|PRP1_SOYBN
gnl|UG|Gma#S45539272	705	1	65	0.219291367	13.61575706	5.956284375	Up	0.000578066	0.000955329	-	-	-	gi|255558091|ref|XP_002520074.1|
gnl|UG|Gma#S42152568	779	97	6219	19.25062916	1178.964297	5.936470622	Up	7.13E-14	2.27E-13	-	-	-	gi|255625901|gb|ACU13295.1|
gnl|UG|Gma#S48312486	2083	458	29231	33.99279377	2072.39224	5.929924338	Up	1.72E-12	5.05E-12	GO:0044444//cytoplasmic part;GO:0043231//intracellular membrane-bounded organelle	-	-	gi|74271743|dbj|BAE44299.1|
gnl|UG|Gma#S53084832	1063	2	127	0.290875661	17.64363281	5.922601249	Up	0.000110503	0.000194772	-	GO:0016791//phosphatase activity	-	gi|255647769|gb|ACU24345.1|
gnl|UG|Gma#S5146349	931	1	62	0.166058446	9.834664815	5.888112872	Up	0.000578066	0.000955543	-	-	-	gi|11385427|gb|AAG34796.1|AF243361_1
gnl|UG|Gma#S42152795	758	37	2268	7.546458183	441.8668277	5.871668121	Up	1.31E-13	4.12E-13	-	-	GO:0050896//response to stimulus	gi|224139952|ref|XP_002323356.1|
gnl|UG|Gma#S52652262	587	2	121	0.526747576	30.44141414	5.852779799	Up	0.000110503	0.000194818	-	GO:0016758//transferase activity, transferring hexosyl groups	-	gi|225451705|ref|XP_002279246.1|
gnl|UG|Gma#S21566926	848	1	58	0.182311808	10.10065868	5.791897557	Up	0.000578066	0.000956078	-	GO:0004672//protein kinase activity;GO:0000166//nucleotide binding	GO:0009987//cellular process	gi|224114133|ref|XP_002316676.1|
gnl|UG|Gma#S4934959	652	68	3875	16.12396952	877.6910413	5.766434316	Up	0	0	-	-	-	-
gnl|UG|Gma#S23069119	872	6	317	1.063764314	53.68591156	5.657293091	Up	1.41E-05	2.69E-05	-	-	-	gi|255629353|gb|ACU15021.1|
gnl|UG|Gma#S42153716	555	3	158	0.835677911	42.04183449	5.652734809	Up	6.86E-05	0.000123483	-	-	-	gi|255546133|ref|XP_002514126.1|
gnl|UG|Gma#S48315670	2258	145	7627	9.927838782	498.8240259	5.650907456	Up	2.35E-14	7.69E-14	-	GO:0016628//oxidoreductase activity, acting on the CH-CH group of donors, NAD or NADP as acceptor;GO:0032559//adenyl ribonucleotide binding	GO:0008152//metabolic process;GO:0050896//response to stimulus	gi|123601|sp|P26413.1|HSP70_SOYBN
gnl|UG|Gma#S19694582	444	6	304	2.089194778	101.1132728	5.596881575	Up	1.41E-05	2.69E-05	-	-	-	gi|148908087|gb|ABR17161.1|
gnl|UG|Gma#S22951761	973	9	451	1.430014103	68.45122994	5.580975184	Up	2.37E-06	4.81E-06	GO:0044464//cell part	GO:0005506//iron ion binding;GO:0003824//catalytic activity;GO:0016209//antioxidant activity	GO:0006952//defense response;GO:0008152//metabolic process	gi|225439922|ref|XP_002275288.1|
gnl|UG|Gma#S53090301	1226	1	50	0.126101479	6.022781234	5.577772752	Up	0.000578066	0.000956025	-	GO:0008194//UDP-glycosyltransferase activity;GO:0016758//transferase activity, transferring hexosyl groups	-	gi|255635372|gb|ACU18039.1|
gnl|UG|Gma#S48316440	3103	88	4395	4.384413921	209.1677179	5.576132393	Up	2.51E-14	8.18E-14	GO:0044424//intracellular part	GO:0008378//galactosyltransferase activity	GO:0009311//oligosaccharide metabolic process	gi|6634701|emb|CAB64363.1|
gnl|UG|Gma#S46447219	231	3	147	2.007797579	93.97728827	5.548626406	Up	6.86E-05	0.00012343	GO:0016020//membrane	-	-	gi|87240855|gb|ABD32713.1|
gnl|UG|Gma#S45531015	880	48	2325	8.432749832	390.1735629	5.531969062	Up	1.07E-13	3.38E-13	-	GO:0017111//nucleoside-triphosphatase activity;GO:0032559//adenyl ribonucleotide binding	-	gi|255540583|ref|XP_002511356.1|
gnl|UG|Gma#S15923951	672	8	383	1.840481114	84.16800924	5.515117144	Up	4.35E-06	8.67E-06	-	-	-	gi|87240855|gb|ABD32713.1|
gnl|UG|Gma#S45568618	657	4	189	0.941250615	42.48288374	5.496158986	Up	4.19E-05	7.68E-05	-	-	-	gi|255647798|gb|ACU24359.1|
gnl|UG|Gma#S42152107	579	1	47	0.267012804	11.98772712	5.488505414	Up	0.000578066	0.000956346	-	-	-	gi|184991891|emb|CAQ43070.2|
gnl|UG|Gma#S53090404	666	4	186	0.928531013	41.24357181	5.473075373	Up	4.19E-05	7.69E-05	-	-	-	gi|84453202|dbj|BAE71198.1|
gnl|UG|Gma#S5146337	836	2	89	0.369857449	15.72176439	5.409649993	Up	0.000110503	0.000194713	-	GO:0016846//carbon-sulfur lyase activity	-	gi|255640940|gb|ACU20750.1|
gnl|UG|Gma#S45534511	578	4	177	1.069899056	45.22337624	5.401522112	Up	4.19E-05	7.69E-05	-	-	-	gi|255628515|gb|ACU14602.1|
gnl|UG|Gma#S47711365	645	3	131	0.719071691	29.9936373	5.382377063	Up	6.86E-05	0.000123408	-	-	-	gi|255580296|ref|XP_002530977.1|
gnl|UG|Gma#S4894214	315	1	43	0.490794964	20.15930039	5.360181317	Up	0.000578066	0.000955703	-	GO:0005515//protein binding	GO:0044267//cellular protein metabolic process	gi|255536727|ref|XP_002509430.1|
gnl|UG|Gma#S5040825	416	4	169	1.486542438	59.99442956	5.334795998	Up	4.19E-05	7.69E-05	-	-	-	-
gnl|UG|Gma#S23068952	835	5	207	0.92575098	36.61014292	5.305475425	Up	2.46E-05	4.59E-05	GO:0043231//intracellular membrane-bounded organelle	GO:0003677//DNA binding;GO:0001071;GO:0005515//protein binding	GO:0010468//regulation of gene expression;GO:0006351//transcription, DNA-dependent	gi|1155054|gb|AAC49474.1|
gnl|UG|Gma#S48316332	1414	51	2049	5.576111098	213.9981916	5.262195489	Up	3.55E-15	1.20E-14	-	GO:0046872//metal ion binding	-	gi|255648016|gb|ACU24464.1|
gnl|UG|Gma#S21567521	652	1	40	0.237117199	9.060036555	5.255844657	Up	0.000578066	0.000955382	GO:0016020//membrane	GO:0005488//binding	-	gi|224108027|ref|XP_002314693.1|
gnl|UG|Gma#S5146312	978	19	745	3.003484518	112.4954539	5.227085664	Up	3.89E-09	9.50E-09	GO:0016020//membrane	GO:0015112//nitrate transmembrane transporter activity	GO:0048856//anatomical structure development;GO:0015706//nitrate transport;GO:0003006//reproductive developmental process;GO:0009791//post-embryonic development;GO:0031669//cellular response to nutrient levels	gi|11933410|dbj|BAB19759.1|
gnl|UG|Gma#S5028922	576	9	352	2.415631462	90.2480308	5.223423179	Up	2.37E-06	4.81E-06	-	GO:0046872//metal ion binding;GO:0016491//oxidoreductase activity	-	gi|255636834|gb|ACU18750.1|
gnl|UG|Gma#S5078723	555	2	78	0.557118608	20.75482969	5.219318781	Up	0.000110503	0.000194806	GO:0043231//intracellular membrane-bounded organelle	GO:0016628//oxidoreductase activity, acting on the CH-CH group of donors, NAD or NADP as acceptor	GO:0008152//metabolic process	gi|255638702|gb|ACU19656.1|
gnl|UG|Gma#S53088021	1004	1	38	0.153984476	5.589428927	5.181844075	Up	0.000578066	0.000956614	-	-	-	gi|255639812|gb|ACU20199.1|
gnl|UG|Gma#S53089798	1252	15	561	1.852241377	66.17227817	5.158882927	Up	5.32E-08	1.21E-07	GO:0009941//chloroplast envelope;GO:0042598//vesicular fraction	GO:0046872//metal ion binding;GO:0016702//oxidoreductase activity, acting on single donors with incorporation of molecular oxygen, incorporation of two atoms of oxygen	GO:0051707//response to other organism;GO:0006631//fatty acid metabolic process;GO:0009725//response to hormone stimulus;GO:0009414//response to water deprivation;GO:0006970//response to osmotic stress	gi|255636350|gb|ACU18514.1|
gnl|UG|Gma#S15936182	588	17	631	4.469739849	158.4782211	5.147949916	Up	1.45E-08	3.41E-08	-	-	-	gi|255625999|gb|ACU13344.1|
gnl|UG|Gma#S48315945	916	1	37	0.168777744	5.965183457	5.143369928	Up	0.000578066	0.00095581	GO:0031410//cytoplasmic vesicle	-	-	gi|225435367|ref|XP_002285296.1|
gnl|UG|Gma#S45557288	492	2	74	0.628456966	22.21182133	5.143369928	Up	0.000110503	0.000194667	-	GO:0016616//oxidoreductase activity, acting on the CH-OH group of donors, NAD or NADP as acceptor	GO:0008152//metabolic process	gi|124359568|gb|ABD28696.2|
gnl|UG|Gma#S53087919	704	5	184	1.098014301	38.59781482	5.135550423	Up	2.46E-05	4.59E-05	GO:0009536//plastid	GO:0004674//protein serine/threonine kinase activity;GO:0008378//galactosyltransferase activity;GO:0032559//adenyl ribonucleotide binding	GO:0023060;GO:0009312//oligosaccharide biosynthetic process;GO:0005985//sucrose metabolic process;GO:0019406;GO:0006950//response to stress;GO:0006464//protein modification process	gi|225439643|ref|XP_002269284.1|
gnl|UG|Gma#S5135827	589	15	551	3.937192197	138.1509445	5.132934475	Up	5.32E-08	1.21E-07	-	-	-	gi|255639973|gb|ACU20279.1|
gnl|UG|Gma#S48531444	647	533	19553	127.3601552	4462.997812	5.131027195	Up	0	0	GO:0031224//intrinsic to membrane;GO:0005811//lipid particle	-	-	gi|226897921|gb|ACO90355.1|
gnl|UG|Gma#S48315672	484	2	73	0.638844684	22.2738378	5.123741121	Up	0.000110503	0.000194748	-	-	-	gi|225424366|ref|XP_002281234.1|
gnl|UG|Gma#S48312213	1042	2777	101236	412.020488	14347.78343	5.121967985	Up	0	0	GO:0005811//lipid particle;GO:0016020//membrane	-	GO:0010876;GO:0009409//response to cold;GO:0048316//seed development	gi|266689|sp|P29531.1|OLEO2_SOYBN
gnl|UG|Gma#S48528524	584	1	36	0.264726736	9.103475087	5.103841563	Up	0.000578066	0.000955864	-	GO:0005488//binding	-	gi|224087937|ref|XP_002308266.1|
gnl|UG|Gma#S45565739	801	5	179	0.965046277	33.00183353	5.095804244	Up	2.46E-05	4.59E-05	-	-	GO:0000302//response to reactive oxygen species;GO:0009642//response to light intensity	gi|255647557|gb|ACU24242.1|
gnl|UG|Gma#S53090570	1426	52	1849	5.637602739	191.4850797	5.086006353	Up	4.84E-14	1.56E-13	-	GO:0003824//catalytic activity	-	gi|255634846|gb|ACU17782.1|
gnl|UG|Gma#S48316343	1951	19	657	1.505590906	49.73082392	5.045738609	Up	3.89E-09	9.50E-09	GO:0042598//vesicular fraction;GO:0031090//organelle membrane;GO:0043231//intracellular membrane-bounded organelle;GO:0031224//intrinsic to membrane	GO:0016709//oxidoreductase activity, acting on paired donors, with incorporation or reduction of molecular oxygen, NADH or NADPH as one donor, and incorporation of one atom of oxygen;GO:0005506//iron ion binding	GO:0009813//flavonoid biosynthetic process	gi|75314016|sp|Q9SWR5.1|C93C1_SOYBN
gnl|UG|Gma#S15919972	626	11	379	2.716620686	89.40924573	5.040538982	Up	6.86E-07	1.44E-06	GO:0044464//cell part	-	-	gi|224129590|ref|XP_002328754.1|
gnl|UG|Gma#S18957360	810	12	409	2.290376498	74.56857494	5.024911094	Up	3.65E-07	7.84E-07	GO:0019866//organelle inner membrane;GO:0031968//organelle outer membrane;GO:0031224//intrinsic to membrane	GO:0008320//protein transmembrane transporter activity	GO:0006810//transport	gi|255626765|gb|ACU13727.1|
gnl|UG|Gma#S18956667	798	520	17466	100.7421241	3232.273628	5.003810374	Up	1.16E-12	3.43E-12	GO:0044464//cell part	-	-	gi|255628283|gb|ACU14486.1|
gnl|UG|Gma#S53088485	1003	11	369	1.695517995	54.33041064	5.001961949	Up	6.86E-07	1.44E-06	GO:0043231//intracellular membrane-bounded organelle	-	-	gi|255638902|gb|ACU19753.1|
gnl|UG|Gma#S5141058	656	52	1704	12.25491083	383.6041575	4.968186464	Up	4.84E-14	1.56E-13	GO:0044464//cell part	GO:0032559//adenyl ribonucleotide binding;GO:0042623//ATPase activity, coupled	-	gi|297836963|ref|XP_002886363.1|
gnl|UG|Gma#S22950957	846	10	326	1.827428057	56.90688209	4.960716621	Up	1.28E-06	2.64E-06	-	-	-	gi|255628275|gb|ACU14482.1|
gnl|UG|Gma#S39307399	764	1	32	0.202356562	6.185490926	4.933916562	Up	0.000578074	0.000955182	-	-	-	gi|255630564|gb|ACU15641.1|
gnl|UG|Gma#S48316292	1347	54	1726	6.197789409	189.2303314	4.932245809	Up	3.44E-14	1.12E-13	GO:0044464//cell part	-	GO:0000902//cell morphogenesis;GO:0009827//plant-type cell wall modification	gi|38046730|gb|AAR09170.1|
gnl|UG|Gma#S42152452	943	14	445	2.295234136	69.68926315	4.924223166	Up	1.01E-07	2.27E-07	GO:0043231//intracellular membrane-bounded organelle	GO:0003824//catalytic activity;GO:0005488//binding	-	gi|255640824|gb|ACU20695.1|
gnl|UG|Gma#S5146213	1697	4	125	0.364408753	10.87791661	4.899700847	Up	4.19E-05	7.69E-05	GO:0044439//peroxisomal part;GO:0031224//intrinsic to membrane	GO:0004553//hydrolase activity, hydrolyzing O-glycosyl compounds;GO:0016812//hydrolase activity, acting on carbon-nitrogen (but not peptide) bonds, in cyclic amides;GO:0043167//ion binding	GO:0009112	gi|75303404|sp|Q8S3J3.1|HIUH_SOYBN
gnl|UG|Gma#S45566740	754	95	2903	19.47883195	568.58218	4.86738981	Up	7.33E-15	2.45E-14	GO:0016020//membrane;GO:0030312//external encapsulating structure;GO:0009536//plastid	GO:0016628//oxidoreductase activity, acting on the CH-CH group of donors, NAD or NADP as acceptor;GO:0032559//adenyl ribonucleotide binding	GO:0006950//response to stress;GO:0044267//cellular protein metabolic process	gi|123601|sp|P26413.1|HSP70_SOYBN
gnl|UG|Gma#S21566160	631	1	30	0.245008579	7.021169375	4.840807158	Up	0.000578096	0.000955164	-	-	-	gi|124359463|gb|ABN05904.1|
gnl|UG|Gma#S45549270	649	4	120	0.952853088	27.30574962	4.840807158	Up	4.19E-05	7.68E-05	-	GO:0004871//signal transducer activity;GO:0004672//protein kinase activity;GO:0032559//adenyl ribonucleotide binding	GO:0006464//protein modification process	gi|255641950|gb|ACU21242.1|
gnl|UG|Gma#S53088415	1175	6	179	0.78944892	22.49742013	4.832769839	Up	1.41E-05	2.69E-05	GO:0009532//plastid stroma	-	GO:0022904//respiratory electron transport chain	gi|255639039|gb|ACU19820.1|
gnl|UG|Gma#S4958748	562	2	59	0.550179408	15.50362483	4.816559611	Up	0.000110503	0.000194865	-	-	-	gi|255638910|gb|ACU19757.1|
gnl|UG|Gma#S53089969	860	143	4155	25.70681296	713.4936811	4.794677987	Up	0	0	-	-	-	gi|255636019|gb|ACU18354.1|
gnl|UG|Gma#S45543606	740	2	58	0.417838956	11.57480886	4.791897557	Up	0.000110503	0.000194725	GO:0016020//membrane	GO:0015112//nitrate transmembrane transporter activity	GO:0048856//anatomical structure development;GO:0015706//nitrate transport;GO:0003006//reproductive developmental process;GO:0009791//post-embryonic development;GO:0031669//cellular response to nutrient levels	gi|255558256|ref|XP_002520155.1|
gnl|UG|Gma#S48316412	1288	9	257	1.080282393	29.46692479	4.76961611	Up	2.37E-06	4.81E-06	-	GO:0016787//hydrolase activity	-	gi|224120666|ref|XP_002318387.1|
gnl|UG|Gma#S48313061	907	16	456	2.727239931	74.24635028	4.766806576	Up	2.78E-08	6.43E-08	GO:0043231//intracellular membrane-bounded organelle	GO:0003676//nucleic acid binding;GO:0001071	GO:0010468//regulation of gene expression;GO:0006351//transcription, DNA-dependent	gi|78216278|gb|ABB36645.1|
gnl|UG|Gma#S53090622	1221	31	883	3.925153826	106.7978707	4.765989879	Up	1.64E-12	4.81E-12	GO:0044424//intracellular part	GO:0046914//transition metal ion binding;GO:0016701//oxidoreductase activity, acting on single donors with incorporation of molecular oxygen	GO:0006020//inositol metabolic process	gi|255635830|gb|ACU18263.1|
gnl|UG|Gma#S4899715	670	664	18645	153.2159323	4109.652865	4.745378307	Up	6.49E-13	1.95E-12	GO:0016020//membrane;GO:0005811//lipid particle	-	-	gi|226897921|gb|ACO90355.1|
gnl|UG|Gma#S23064312	667	290	7867	67.21757112	1741.810365	4.69560534	Up	3.00E-13	9.20E-13	-	-	GO:0050896//response to stimulus	gi|1732556|gb|AAB38782.1|
gnl|UG|Gma#S53084603	1182	11	297	1.438751734	37.10705835	4.688804064	Up	6.86E-07	1.44E-06	GO:0043231//intracellular membrane-bounded organelle	GO:0003676//nucleic acid binding;GO:0001071	GO:0010468//regulation of gene expression;GO:0006351//transcription, DNA-dependent;GO:0006952//defense response	gi|255648212|gb|ACU24559.1|
gnl|UG|Gma#S5146192	1674	36	955	3.324740077	84.24913921	4.663348484	Up	1.70E-13	5.29E-13	-	-	-	gi|11992263|gb|AAG42488.1|AF319776_1
gnl|UG|Gma#S42153409	818	316	8318	59.72338716	1501.699951	4.652156783	Up	3.87E-13	1.18E-12	-	-	-	-
gnl|UG|Gma#S4987911	571	2	52	0.541507578	13.44883885	4.63435628	Up	0.000110503	0.000194876	-	-	-	gi|224072857|ref|XP_002303914.1|
gnl|UG|Gma#S45540600	554	9	234	2.511559065	62.37687983	4.63435628	Up	2.37E-06	4.81E-06	GO:0016020//membrane	-	-	gi|255638185|gb|ACU19406.1|
gnl|UG|Gma#S23062183	822	29	752	5.454272499	135.1025597	4.630524419	Up	5.53E-12	1.58E-11	-	-	-	gi|255647158|gb|ACU24047.1|
gnl|UG|Gma#S5076413	591	6	155	1.569547346	38.73127302	4.625078467	Up	1.41E-05	2.69E-05	-	GO:0046872//metal ion binding;GO:0016491//oxidoreductase activity	-	gi|85001687|gb|ABC68397.1|
gnl|UG|Gma#S53085003	781	12	307	2.375422488	58.05035714	4.611048907	Up	3.65E-07	7.84E-07	-	GO:0005488//binding	-	gi|255647431|gb|ACU24180.1|
gnl|UG|Gma#S4998413	519	1	25	0.297881336	7.113612517	4.577772752	Up	0.000578802	0.000956277	-	-	-	gi|126144644|dbj|BAF47690.1|
gnl|UG|Gma#S36147653	803	3	75	0.577585605	13.79314407	4.577772752	Up	6.86E-05	0.000123393	GO:0043231//intracellular membrane-bounded organelle	GO:0016709//oxidoreductase activity, acting on paired donors, with incorporation or reduction of molecular oxygen, NADH or NADPH as one donor, and incorporation of one atom of oxygen	GO:0008152//metabolic process	gi|224138708|ref|XP_002326670.1|
gnl|UG|Gma#S48315463	1864	25	619	2.073503401	49.04133628	4.563855971	Up	7.38E-11	1.98E-10	GO:0044464//cell part	GO:0016709//oxidoreductase activity, acting on paired donors, with incorporation or reduction of molecular oxygen, NADH or NADPH as one donor, and incorporation of one atom of oxygen;GO:0005506//iron ion binding	GO:0008152//metabolic process	gi|33521521|gb|AAQ20042.1|
gnl|UG|Gma#S48315661	1865	65	1602	5.388218168	126.8531424	4.557207181	Up	0	0	-	GO:0016628//oxidoreductase activity, acting on the CH-CH group of donors, NAD or NADP as acceptor;GO:0032559//adenyl ribonucleotide binding	GO:0009642//response to light intensity;GO:0044267//cellular protein metabolic process;GO:0000302//response to reactive oxygen species	gi|224099789|ref|XP_002311619.1|
gnl|UG|Gma#S15921140	633	3	73	0.732703382	17.03086492	4.53877862	Up	6.86E-05	0.000123461	-	-	-	-
gnl|UG|Gma#S53085687	1170	61	1471	8.060363443	185.6711235	4.525760756	Up	2.26E-14	7.41E-14	GO:0031090//organelle membrane	-	GO:0022415	gi|255646084|gb|ACU23529.1|
gnl|UG|Gma#S18956788	794	2720	64969	529.6135075	12083.79181	4.511989505	Up	0	0	GO:0005811//lipid particle	-	GO:0010876;GO:0009409//response to cold;GO:0048316//seed development	gi|1709459|sp|P29530.2|OLEO1_SOYBN
gnl|UG|Gma#S53089679	1236	33	780	4.127680945	93.19523039	4.496852756	Up	5.64E-13	1.70E-12	GO:0043231//intracellular membrane-bounded organelle	GO:0005488//binding	GO:0009987//cellular process	gi|255636586|gb|ACU18631.1|
gnl|UG|Gma#S48315496	1467	16	377	1.686166747	37.95148646	4.492337275	Up	2.78E-08	6.43E-08	-	-	-	gi|224088689|ref|XP_002308514.1|
gnl|UG|Gma#S45557805	706	67	1550	14.67171064	324.2235461	4.465879872	Up	0	0	GO:0044464//cell part	-	-	gi|255647164|gb|ACU24050.1|
gnl|UG|Gma#S39305113	728	2	46	0.424726411	9.331339848	4.457478518	Up	0.000110503	0.000194888	-	GO:0005488//binding	GO:0010033//response to organic substance	gi|255630099|gb|ACU15403.1|
gnl|UG|Gma#S48315784	779	2	45	0.396920189	8.530855986	4.425769658	Up	0.000110503	0.00019476	-	-	-	gi|255640366|gb|ACU20471.1|
gnl|UG|Gma#S53085065	1619	54	1214	5.156530163	110.7361429	4.424581766	Up	3.44E-14	1.12E-13	-	-	-	gi|255647311|gb|ACU24122.1|
gnl|UG|Gma#S36151354	735	2	44	0.420681398	8.840623425	4.393348181	Up	0.000110503	0.000194644	-	GO:0001071;GO:0043565//sequence-specific DNA binding	GO:0023060;GO:0015995//chlorophyll biosynthetic process;GO:0009908//flower development;GO:0009657//plastid organization;GO:0010557//positive regulation of macromolecule biosynthetic process;GO:0032583//regulation of gene-specific transcription	gi|225446455|ref|XP_002275230.1|
gnl|UG|Gma#S50389454	939	89	1924	14.65328734	302.5917129	4.368076215	Up	0	0	-	GO:0030528//transcription regulator activity;GO:0001071	GO:0050789//regulation of biological process;GO:0032501//multicellular organismal process;GO:0009738//abscisic acid mediated signaling pathway;GO:0006950//response to stress	gi|184097796|gb|ACC66314.1|
gnl|UG|Gma#S23068493	715	2	43	0.432448709	8.8813701	4.360181317	Up	0.000110503	0.000194632	GO:0016020//membrane	GO:0005488//binding	-	gi|224108027|ref|XP_002314693.1|
gnl|UG|Gma#S5054521	560	6	128	1.656433003	33.75510762	4.348954061	Up	1.41E-05	2.69E-05	-	-	-	-
gnl|UG|Gma#S4995109	644	27	556	6.481694358	127.4989119	4.297970133	Up	1.99E-11	5.51E-11	GO:0016020//membrane	-	GO:0010876	gi|255541840|ref|XP_002511984.1|
gnl|UG|Gma#S48312700	1469	1027	21146	108.083475	2125.807752	4.297793263	Up	1.48E-13	4.61E-13	-	GO:0004175//endopeptidase activity	GO:0019538//protein metabolic process	gi|479060|emb|CAA83673.1|
gnl|UG|Gma#S22953022	836	6	123	1.109572346	21.72783169	4.291468567	Up	1.41E-05	2.69E-05	-	GO:0035251//UDP-glucosyltransferase activity;GO:0016787//hydrolase activity	GO:0009756//carbohydrate mediated signaling;GO:0005991//trehalose metabolic process;GO:0007275//multicellular organismal development;GO:0042546//cell wall biogenesis;GO:0003006//reproductive developmental process	gi|224118998|ref|XP_002331300.1|
gnl|UG|Gma#S53086220	749	11	223	2.270500066	43.96839369	4.275384843	Up	6.86E-07	1.44E-06	GO:0031224//intrinsic to membrane	GO:0030554//adenyl nucleotide binding;GO:0004497//monooxygenase activity	GO:0008152//metabolic process	gi|255645043|gb|ACU23021.1|
gnl|UG|Gma#S53090318	1387	410	8205	45.70019436	873.6141881	4.256724081	Up	1.22E-12	3.60E-12	GO:0031410//cytoplasmic vesicle	GO:0003845//11-beta-hydroxysteroid dehydrogenase activity	GO:0008152//metabolic process	gi|255635339|gb|ACU18023.1|
gnl|UG|Gma#S53084617	829	1	20	0.186490246	3.562812928	4.255844657	Up	0.000595336	0.000981342	-	GO:0016757//transferase activity, transferring glycosyl groups	-	gi|255648185|gb|ACU24546.1|
gnl|UG|Gma#S53089479	1726	1	20	0.089571503	1.71122359	4.255844657	Up	0.000595336	0.000981397	GO:0031410//cytoplasmic vesicle	GO:0004180//carboxypeptidase activity	-	gi|255636975|gb|ACU18820.1|
gnl|UG|Gma#S52657404	785	5	99	0.98471601	18.62443438	4.241345087	Up	2.46E-05	4.59E-05	-	GO:0016491//oxidoreductase activity;GO:0005506//iron ion binding	-	gi|90658394|gb|ABD97102.1|
gnl|UG|Gma#S52651123	288	2	39	1.073613983	19.99814319	4.219318781	Up	0.000110504	0.000194622	-	-	-	-
gnl|UG|Gma#S53089961	1177	129	2485	16.94431041	311.7938069	4.201719443	Up	0	0	-	-	-	gi|255636035|gb|ACU18362.1|
gnl|UG|Gma#S48315701	1418	55	1053	5.996489949	109.6654171	4.19284657	Up	0	0	GO:0016020//membrane;GO:0031410//cytoplasmic vesicle	-	-	gi|255637929|gb|ACU19281.1|
gnl|UG|Gma#S52649272	719	7	133	1.505150063	27.31745932	4.181844075	Up	7.89E-06	1.54E-05	GO:0043231//intracellular membrane-bounded organelle	GO:0004672//protein kinase activity	-	gi|225348655|gb|ACN87289.1|
gnl|UG|Gma#S4921726	483	2	38	0.640167344	11.61860588	4.181844075	Up	0.000110505	0.000194612	-	-	-	gi|238535496|gb|ACR44231.1|
gnl|UG|Gma#S42152210	672	73	1378	16.79439017	302.8290254	4.172452176	Up	0	0	GO:0044464//cell part	-	-	gi|224131166|ref|XP_002321017.1|
gnl|UG|Gma#S21568221	786	6	110	1.180155829	20.66748797	4.130313775	Up	1.41E-05	2.69E-05	-	-	GO:0006810//transport	gi|255555735|ref|XP_002518903.1|
gnl|UG|Gma#S45549323	725	131	2380	27.93469542	484.7931836	4.117239419	Up	1.49E-13	4.67E-13	-	-	GO:0006810//transport	gi|255640474|gb|ACU20523.1|
gnl|UG|Gma#S48312249	1056	42	757	6.148880086	105.8642965	4.105748629	Up	1.03E-13	3.26E-13	-	GO:0016757//transferase activity, transferring glycosyl groups	GO:0005975//carbohydrate metabolic process;GO:0006950//response to stress	gi|99083513|gb|ABF66656.1|
gnl|UG|Gma#S52633252	739	7	126	1.464415284	25.17930051	4.103841563	Up	7.89E-06	1.54E-05	-	GO:0016747//transferase activity, transferring acyl groups other than amino-acyl groups	GO:0009699//phenylpropanoid biosynthetic process	gi|51847838|gb|AAU10526.1|
gnl|UG|Gma#S53088288	959	49	875	7.899291205	134.7432444	4.092345925	Up	3.82E-14	1.23E-13	GO:0043231//intracellular membrane-bounded organelle	GO:0003677//DNA binding;GO:0001071	GO:0010468//regulation of gene expression;GO:0006351//transcription, DNA-dependent	gi|255639287|gb|ACU19941.1|
gnl|UG|Gma#S48316698	1292	28	493	3.350473359	56.35104315	4.072005476	Up	1.04E-11	2.92E-11	-	GO:0016628//oxidoreductase activity, acting on the CH-CH group of donors, NAD or NADP as acceptor	GO:0008152//metabolic process	gi|255640050|gb|ACU20316.1|
gnl|UG|Gma#S47693706	635	24	417	5.843165238	96.97948735	4.052857635	Up	1.43E-10	3.78E-10	GO:0044464//cell part	-	-	gi|302143673|emb|CBI22534.3|
gnl|UG|Gma#S23061596	864	130	2235	23.2616363	382.0158122	4.037607865	Up	0	0	-	GO:0005488//binding	GO:0051234//establishment of localization	gi|255627643|gb|ACU14166.1|
gnl|UG|Gma#S4994526	721	206	3524	44.17154674	721.80218	4.030414244	Up	2.65E-13	8.15E-13	-	-	-	gi|255631698|gb|ACU16216.1|
gnl|UG|Gma#S4997986	725	18	303	3.838355096	61.71946833	4.007165544	Up	7.50E-09	1.80E-08	-	-	GO:0006810//transport	gi|5019730|gb|AAD37833.1|AF100159_1
gnl|UG|Gma#S53089590	1497	753	12218	77.7649375	1205.301993	3.954131032	Up	1.28E-12	3.80E-12	GO:0044424//intracellular part	GO:0046914//transition metal ion binding;GO:0016616//oxidoreductase activity, acting on the CH-OH group of donors, NAD or NADP as acceptor	GO:0008152//metabolic process	gi|255636756|gb|ACU18712.1|
gnl|UG|Gma#S48312475	2411	63	1022	4.039745357	62.59955411	3.953816119	Up	0	0	GO:0016020//membrane	GO:0016757//transferase activity, transferring glycosyl groups	GO:0009987//cellular process	gi|225461953|ref|XP_002266196.1|
gnl|UG|Gma#S48315190	2249	4	64	0.274967387	4.202503395	3.933916562	Up	4.19E-05	7.69E-05	GO:0009532//plastid stroma;GO:0005576//extracellular region	GO:0016662;GO:0016664;GO:0051536//iron-sulfur cluster binding;GO:0005506//iron ion binding	GO:0051234//establishment of localization;GO:0010035//response to inorganic substance;GO:0042126//nitrate metabolic process;GO:0006091//generation of precursor metabolites and energy	gi|1906002|gb|AAB50233.1|
gnl|UG|Gma#S5146524	1838	19	304	1.598154439	24.42562195	3.933916562	Up	3.89E-09	9.50E-09	-	GO:0046872//metal ion binding;GO:0016491//oxidoreductase activity	-	gi|2738982|gb|AAB94584.1|
gnl|UG|Gma#S15848770	688	20	318	4.494198069	68.25842076	3.924871422	Up	2.01E-09	4.99E-09	GO:0009536//plastid	GO:0030528//transcription regulator activity;GO:0003676//nucleic acid binding;GO:0001071	GO:0009648//photoperiodism;GO:0000160//two-component signal transduction system (phosphorelay);GO:0010468//regulation of gene expression;GO:0006351//transcription, DNA-dependent	gi|224099325|ref|XP_002311438.1|
gnl|UG|Gma#S48316503	1391	87	1383	9.669472309	146.8292581	3.924558507	Up	0	0	-	-	-	gi|225426284|ref|XP_002266905.1|
gnl|UG|Gma#S5146317	1736	475	7361	42.30138045	626.187871	3.887818915	Up	1.10E-12	3.26E-12	GO:0044464//cell part	GO:0004175//endopeptidase activity	GO:0016485//protein processing	gi|1351410|sp|P49045.1|VPE_SOYBN
gnl|UG|Gma#S45541550	799	3458	53579	669.0966586	9902.968069	3.887574443	Up	0	0	GO:0031224//intrinsic to membrane;GO:0005811//lipid particle	-	-	gi|226897921|gb|ACO90355.1|
gnl|UG|Gma#S5127785	751	18	273	3.7054693	53.68343098	3.856748701	Up	7.50E-09	1.80E-08	-	GO:0004091//carboxylesterase activity	GO:0044238//primary metabolic process	gi|255564745|ref|XP_002523367.1|
gnl|UG|Gma#S18957317	763	52	788	10.53633225	152.5173441	3.855528663	Up	4.84E-14	1.55E-13	GO:0016020//membrane;GO:0005811//lipid particle	-	-	gi|255541840|ref|XP_002511984.1|
gnl|UG|Gma#S24528059	786	2	30	0.393385276	5.636587628	3.840807158	Up	0.000110756	0.000195042	-	GO:0016872//intramolecular lyase activity	GO:0009699//phenylpropanoid biosynthetic process	gi|75268971|sp|Q53B70.1|CF1B2_SOYBN
gnl|UG|Gma#S18956802	739	10	150	2.092021835	29.97535775	3.840807158	Up	1.28E-06	2.64E-06	-	-	-	-
gnl|UG|Gma#S53084747	817	43	643	8.136863873	116.2268508	3.836326735	Up	1.07E-13	3.38E-13	GO:0009536//plastid;GO:0016020//membrane	-	-	gi|255642385|gb|ACU21456.1|
gnl|UG|Gma#S5146521	1691	12	179	1.097105241	15.63244746	3.832769839	Up	3.65E-07	7.84E-07	-	GO:0016709//oxidoreductase activity, acting on paired donors, with incorporation or reduction of molecular oxygen, NADH or NADPH as one donor, and incorporation of one atom of oxygen;GO:0005506//iron ion binding	GO:0008152//metabolic process	gi|5915839|sp|O48923.1|C71DA_SOYBN
gnl|UG|Gma#S4985497	585	7	104	1.849919479	26.2539726	3.827001358	Up	7.89E-06	1.54E-05	GO:0005618//cell wall	-	GO:0009725//response to hormone stimulus;GO:0000902//cell morphogenesis;GO:0009827//plant-type cell wall modification;GO:0009639//response to red or far red light	gi|255547365|ref|XP_002514740.1|
gnl|UG|Gma#S4943412	416	4	59	1.486542438	20.94480085	3.816559611	Up	4.19E-05	7.68E-05	-	-	-	gi|16930753|gb|AAL32036.1|AF439277_1
gnl|UG|Gma#S19677224	708	15	221	3.275432491	46.09741481	3.814928526	Up	5.32E-08	1.21E-07	-	-	GO:0006350//transcription	gi|296081204|emb|CBI18230.3|
gnl|UG|Gma#S36148627	692	131	1923	29.2668413	410.3843061	3.809636608	Up	1.49E-13	4.66E-13	GO:0043231//intracellular membrane-bounded organelle;GO:0016020//membrane	-	-	gi|255545242|ref|XP_002513682.1|
gnl|UG|Gma#S45532993	744	69	1010	14.33794158	200.4776637	3.805531683	Up	0	0	GO:0019866//organelle inner membrane;GO:0031968//organelle outer membrane;GO:0043231//intracellular membrane-bounded organelle;GO:0031224//intrinsic to membrane	GO:0008320//protein transmembrane transporter activity	GO:0006810//transport	gi|255626765|gb|ACU13727.1|
gnl|UG|Gma#S53090438	1338	13	190	1.502096694	20.9708021	3.803332452	Up	1.93E-07	4.23E-07	GO:0043231//intracellular membrane-bounded organelle	GO:0030528//transcription regulator activity	GO:0010468//regulation of gene expression;GO:0006970//response to osmotic stress;GO:0009755//hormone-mediated signaling pathway;GO:0006350//transcription;GO:0010557//positive regulation of macromolecule biosynthetic process	gi|255635107|gb|ACU17911.1|
gnl|UG|Gma#S34273408	479	5	73	1.613783023	22.50634133	3.801813026	Up	2.46E-05	4.59E-05	GO:0043231//intracellular membrane-bounded organelle	GO:0003676//nucleic acid binding;GO:0001071	GO:0010468//regulation of gene expression;GO:0009725//response to hormone stimulus;GO:0006970//response to osmotic stress;GO:0048511//rhythmic process;GO:0010038//response to metal ion	gi|110931856|gb|ABH02927.1|
gnl|UG|Gma#S23061939	824	23	334	4.315302806	59.86001337	3.794058898	Up	2.77E-10	7.20E-10	-	-	-	gi|225430567|ref|XP_002263074.1|
gnl|UG|Gma#S5871134	595	26	376	6.755648325	93.3229446	3.788065696	Up	3.82E-11	1.04E-10	-	GO:0004857//enzyme inhibitor activity	-	gi|224131122|ref|XP_002321006.1|
gnl|UG|Gma#S39545385	998	9	130	1.394192106	19.23669084	3.786359374	Up	2.37E-06	4.81E-06	-	GO:0003677//DNA binding	GO:0010467//gene expression	gi|151934195|gb|ABS18435.1|
gnl|UG|Gma#S21566702	810	2	28	0.381729416	5.104939116	3.741271484	Up	0.000111358	0.000196079	-	-	-	-
gnl|UG|Gma#S53089887	1397	570	7904	63.07962473	835.5416046	3.727465685	Up	1.17E-12	3.47E-12	-	GO:0004721//phosphoprotein phosphatase activity	-	gi|255636178|gb|ACU18431.1|
gnl|UG|Gma#S53086643	1693	71	984	6.483537723	85.83327721	3.726683948	Up	0	0	GO:0016020//membrane;GO:0031410//cytoplasmic vesicle	-	-	gi|224056311|ref|XP_002298798.1|
gnl|UG|Gma#S22952700	914	31	427	5.243558885	68.99207924	3.717812511	Up	1.64E-12	4.81E-12	-	GO:0005488//binding	GO:0006810//transport	gi|255640734|gb|ACU20651.1|
gnl|UG|Gma#S45542889	609	2	27	0.507718928	6.54732691	3.688804064	Up	0.00011207	0.000197322	-	-	-	-
gnl|UG|Gma#S47695808	814	1829	24540	347.3761136	4452.128676	3.679924831	Up	3.78E-12	1.09E-11	-	GO:0005529//sugar binding	-	gi|126151|sp|P05046.1|LEC_SOYBN
gnl|UG|Gma#S48316163	794	275	3688	53.5454833	685.9428986	3.679251694	Up	6.26E-13	1.88E-12	GO:0016020//membrane;GO:0009536//plastid	GO:0016705//oxidoreductase activity, acting on paired donors, with incorporation or reduction of molecular oxygen;GO:0004601//peroxidase activity	GO:0006970//response to osmotic stress;GO:0008152//metabolic process;GO:0010038//response to metal ion	gi|255628911|gb|ACU14800.1|
gnl|UG|Gma#S4942660	546	3	40	0.849452822	10.81894475	3.670882156	Up	6.86E-05	0.000123355	GO:0044424//intracellular part	-	GO:0050896//response to stimulus	gi|123534|sp|P02519.1|HSP11_SOYBN
gnl|UG|Gma#S15850919	699	3	40	0.663521088	8.450849548	3.670882156	Up	6.86E-05	0.000123362	-	-	-	-
gnl|UG|Gma#S53084792	1083	9	120	1.28476798	16.36327932	3.670882156	Up	2.37E-06	4.81E-06	-	-	-	gi|255633476|gb|ACU17096.1|
gnl|UG|Gma#S42152731	838	16	210	2.951797873	37.00776268	3.64816208	Up	2.78E-08	6.43E-08	-	-	-	gi|225464367|ref|XP_002265676.1|
gnl|UG|Gma#S48313439	2519	29	380	1.779838029	22.27783502	3.645791175	Up	5.53E-12	1.58E-11	GO:0044464//cell part	GO:0015291//secondary active transmembrane transporter activity	GO:0015893//drug transport	gi|183229552|gb|ACC60274.1|
gnl|UG|Gma#S53085093	1073	7	91	1.008576789	12.52446619	3.63435628	Up	7.89E-06	1.54E-05	GO:0043231//intracellular membrane-bounded organelle	-	-	gi|255647257|gb|ACU24096.1|
gnl|UG|Gma#S5144939	463	2	26	0.667820361	8.292966506	3.63435628	Up	0.00011337	0.000199385	-	-	-	-
gnl|UG|Gma#S39300844	553	5	64	1.397833758	17.09119373	3.611988467	Up	2.46E-05	4.59E-05	-	-	-	gi|255626507|gb|ACU13598.1|
gnl|UG|Gma#S53088215	1317	18	230	2.112989707	25.7904913	3.609481612	Up	7.50E-09	1.80E-08	-	GO:0016462//pyrophosphatase activity;GO:0032559//adenyl ribonucleotide binding	-	gi|255639427|gb|ACU20008.1|
gnl|UG|Gma#S5032780	554	3	38	0.837186355	10.12957878	3.596881575	Up	6.87E-05	0.000123363	-	GO:0005515//protein binding	GO:0010029//regulation of seed germination;GO:0023033;GO:0009640//photomorphogenesis;GO:0006779//porphyrin biosynthetic process;GO:0051716//cellular response to stimulus	gi|124360931|gb|ABN08903.1|
gnl|UG|Gma#S48312300	1264	25	315	3.057761345	36.80281463	3.589268391	Up	7.38E-11	1.98E-10	-	-	-	gi|255645636|gb|ACU23312.1|
gnl|UG|Gma#S48316699	862	15	189	2.690262417	32.37964573	3.589268391	Up	5.32E-08	1.21E-07	GO:0031224//intrinsic to membrane	-	GO:0050896//response to stimulus	gi|255626697|gb|ACU13693.1|
gnl|UG|Gma#S45566181	817	24	301	4.541505417	54.40790373	3.582573738	Up	1.43E-10	3.78E-10	-	-	GO:0006810//transport	gi|224138712|ref|XP_002326671.1|
gnl|UG|Gma#S31692163	644	2	25	0.480125508	5.732864746	3.577772752	Up	0.000115737	0.000203389	GO:0044464//cell part	-	-	gi|255647311|gb|ACU24122.1|
gnl|UG|Gma#S48552276	608	6	75	1.525661976	18.21693205	3.577772752	Up	1.41E-05	2.69E-05	GO:0043231//intracellular membrane-bounded organelle	GO:0016634;GO:0005506//iron ion binding	GO:0008152//metabolic process	gi|224119134|ref|XP_002331333.1|
gnl|UG|Gma#S50900220	1368	4	50	0.452047993	5.397609497	3.577772752	Up	4.19E-05	7.68E-05	GO:0044424//intracellular part	GO:0016301//kinase activity	GO:0009648//photoperiodism	gi|225348637|gb|ACN87280.1|
gnl|UG|Gma#S16073705	2517	180	2226	11.05604865	130.6049084	3.562301343	Up	3.09E-13	9.47E-13	GO:0044424//intracellular part	GO:0046914//transition metal ion binding;GO:0016811//hydrolase activity, acting on carbon-nitrogen (but not peptide) bonds, in linear amides	GO:0043603//cellular amide metabolic process	gi|32170829|gb|AAO85884.1|
gnl|UG|Gma#S5146698	949	69	853	11.24070447	132.7395598	3.561794037	Up	0	0	GO:0009536//plastid	-	GO:0006950//response to stress	gi|3122228|sp|Q39818.1|HS22M_SOYBN
gnl|UG|Gma#S45571324	777	112	1378	22.2847443	261.9061841	3.554921813	Up	0	0	GO:0015630//microtubule cytoskeleton;GO:0044444//cytoplasmic part	GO:0003777//microtubule motor activity;GO:0000166//nucleotide binding	GO:0000911//cytokinesis by cell plate formation;GO:0032502//developmental process	gi|224131526|ref|XP_002321106.1|
gnl|UG|Gma#S34426416	440	3	36	1.054093729	12.08279421	3.518879063	Up	6.87E-05	0.000123409	-	-	-	-
gnl|UG|Gma#S5145794	627	5	60	1.232858163	14.13192305	3.518879063	Up	2.46E-05	4.59E-05	-	-	-	-
gnl|UG|Gma#S53090441	1409	34	406	3.73059905	42.55323628	3.511789638	Up	3.38E-13	1.03E-12	GO:0043231//intracellular membrane-bounded organelle	GO:0008415//acyltransferase activity	-	gi|255635102|gb|ACU17909.1|
gnl|UG|Gma#S4996883	784	109	1296	21.49419015	244.1217605	3.50558224	Up	0	0	GO:0044424//intracellular part	GO:0046914//transition metal ion binding;GO:0016616//oxidoreductase activity, acting on the CH-OH group of donors, NAD or NADP as acceptor	GO:0008152//metabolic process	gi|255636756|gb|ACU18712.1|
gnl|UG|Gma#S48312853	1855	1760	20904	146.6828722	1664.190495	3.504048258	Up	6.64E-12	1.89E-11	-	GO:0016160//amylase activity;GO:0043167//ion binding	GO:0005982//starch metabolic process;GO:0051707//response to other organism	gi|902938|dbj|BAA09462.1|
gnl|UG|Gma#S53086046	716	16	189	3.454757846	38.98219918	3.496158986	Up	2.78E-08	6.43E-08	-	-	-	gi|255645385|gb|ACU23189.1|
gnl|UG|Gma#S5146373	1715	477	5589	42.99964856	481.2686135	3.484445566	Up	0	0	GO:0044464//cell part	GO:0004175//endopeptidase activity	GO:0016485//protein processing	gi|9622155|gb|AAF89646.1|AF169019_1
gnl|UG|Gma#S22952667	759	7	82	1.425827266	15.95473631	3.484113645	Up	7.89E-06	1.54E-05	-	-	-	-
gnl|UG|Gma#S5146331	951	259	3023	42.10463419	469.4346953	3.478873538	Up	2.12E-13	6.55E-13	GO:0009532//plastid stroma;GO:0005576//extracellular region;GO:0016020//membrane	GO:0046914//transition metal ion binding;GO:0042277//peptide binding;GO:0004601//peroxidase activity;GO:0016765//transferase activity, transferring alkyl or aryl (other than methyl) groups	GO:0006952//defense response;GO:0009404//toxin metabolic process;GO:0010038//response to metal ion	gi|11385463|gb|AAG34814.1|AF243379_1
gnl|UG|Gma#S45532002	745	3	35	0.622552001	6.93792061	3.478237078	Up	6.87E-05	0.000123463	-	-	GO:0009411//response to UV	gi|255625947|gb|ACU13318.1|
gnl|UG|Gma#S45555187	711	3	35	0.65232242	7.269691779	3.478237078	Up	6.87E-05	0.000123455	GO:0016020//membrane;GO:0031410//cytoplasmic vesicle	GO:0015171//amino acid transmembrane transporter activity	GO:0015801//aromatic amino acid transport;GO:0015711//organic anion transport;GO:0051707//response to other organism	gi|255642183|gb|ACU21356.1|
gnl|UG|Gma#S53084581	1588	251	2895	24.43621147	269.225148	3.461720641	Up	2.24E-13	6.92E-13	GO:0044444//cytoplasmic part	GO:0005515//protein binding;GO:0016857//racemase and epimerase activity, acting on carbohydrates and derivatives;GO:0048037//cofactor binding	GO:0070882;GO:0050896//response to stimulus;GO:0019318//hexose metabolic process	gi|255648255|gb|ACU24580.1|
gnl|UG|Gma#S5138826	529	2	23	0.584500618	6.420808515	3.457478518	Up	0.000127812	0.000223903	-	GO:0005515//protein binding	GO:0044267//cellular protein metabolic process	gi|124360726|gb|ABN08703.1|
gnl|UG|Gma#S48315421	1352	2	23	0.228698837	2.512283805	3.457478518	Up	0.000127812	0.000223929	GO:0031981//nuclear lumen	-	GO:0010468//regulation of gene expression	gi|225439416|ref|XP_002264016.1|
gnl|UG|Gma#S4935045	720	2	23	0.429445593	4.717510701	3.457478518	Up	0.000127812	0.000223916	-	GO:0004553//hydrolase activity, hydrolyzing O-glycosyl compounds	GO:0044238//primary metabolic process	gi|87162708|gb|ABD28503.1|
gnl|UG|Gma#S48316742	2120	11	126	0.802171957	8.777124093	3.451764867	Up	6.86E-07	1.45E-06	GO:0009532//plastid stroma;GO:0005576//extracellular region	GO:0016662;GO:0016664;GO:0051536//iron-sulfur cluster binding;GO:0005506//iron ion binding	GO:0051234//establishment of localization;GO:0010035//response to inorganic substance;GO:0042126//nitrate metabolic process;GO:0006091//generation of precursor metabolites and energy	gi|1906002|gb|AAB50233.1|
gnl|UG|Gma#S21700413	873	5	57	0.885454832	9.64224509	3.444878481	Up	2.46E-05	4.59E-05	-	-	-	gi|255627087|gb|ACU13888.1|
gnl|UG|Gma#S53085849	1271	82	930	9.974220231	108.0575092	3.437451463	Up	0	0	-	GO:0003824//catalytic activity	-	gi|255645771|gb|ACU23378.1|
gnl|UG|Gma#S52636126	814	9	102	1.709341182	18.50518032	3.436416903	Up	2.37E-06	4.81E-06	GO:0009526//plastid envelope;GO:0009532//plastid stroma;GO:0005576//extracellular region	GO:0005488//binding;GO:0003824//catalytic activity	GO:0006950//response to stress	gi|270342117|gb|ACZ74700.1|
gnl|UG|Gma#S4989435	778	4	45	0.794860738	8.541821097	3.425769658	Up	4.19E-05	7.68E-05	-	-	-	-
gnl|UG|Gma#S6674781	774	9	101	1.797679228	19.27072116	3.422203043	Up	2.37E-06	4.81E-06	GO:0043231//intracellular membrane-bounded organelle;GO:0044459//plasma membrane part	GO:0004673//protein histidine kinase activity;GO:0005515//protein binding;GO:0004674//protein serine/threonine kinase activity;GO:0032559//adenyl ribonucleotide binding;GO:0009881//photoreceptor activity	GO:0006351//transcription, DNA-dependent;GO:0015992//proton transport;GO:0010360;GO:0009902//chloroplast relocation;GO:0010118//stomatal movement;GO:0006468//protein amino acid phosphorylation;GO:0023060;GO:0009606//tropism;GO:0009416//response to light stimulus	gi|60099456|dbj|BAD89967.1|
gnl|UG|Gma#S4984695	555	35	392	9.749575632	104.3063236	3.419343389	Up	2.31E-13	7.12E-13	GO:0044444//cytoplasmic part	-	-	gi|297736898|emb|CBI26099.3|
gnl|UG|Gma#S48316387	815	7	78	1.327856313	14.13365703	3.411963859	Up	7.89E-06	1.54E-05	-	-	GO:0006952//defense response;GO:0048518//positive regulation of biological process;GO:0010468//regulation of gene expression;GO:0010556;GO:0006350//transcription;GO:0010033//response to organic substance	gi|255563026|ref|XP_002522517.1|
gnl|UG|Gma#S36142937	706	9	100	1.970826802	20.91764814	3.40784775	Up	2.37E-06	4.81E-06	GO:0016021//integral to membrane	GO:0005337//nucleoside transmembrane transporter activity;GO:0015205//nucleobase transmembrane transporter activity	GO:0006863//purine transport;GO:0009267//cellular response to starvation	gi|225459168|ref|XP_002285717.1|
gnl|UG|Gma#S53085200	1186	443	4901	57.74703475	610.2637422	3.401614105	Up	0	0	GO:0030312//external encapsulating structure;GO:0009532//plastid stroma;GO:0005576//extracellular region;GO:0016020//membrane	GO:0046914//transition metal ion binding;GO:0005543//phospholipid binding;GO:0042802//identical protein binding;GO:0016209//antioxidant activity;GO:0032559//adenyl ribonucleotide binding	GO:0010038//response to metal ion;GO:0009725//response to hormone stimulus;GO:0006970//response to osmotic stress	gi|255545700|ref|XP_002513910.1|
gnl|UG|Gma#S4989707	691	61	674	13.64779338	144.0454032	3.399784006	Up	2.26E-14	7.41E-14	GO:0043231//intracellular membrane-bounded organelle	-	-	gi|255637050|gb|ACU18857.1|
gnl|UG|Gma#S15942201	632	2	22	0.489241815	5.140710615	3.393348181	Up	0.000141851	0.000247952	-	-	-	gi|255626683|gb|ACU13686.1|
gnl|UG|Gma#S53085051	1142	2	22	0.270753789	2.84494668	3.393348181	Up	0.000141851	0.000247982	-	GO:0016740//transferase activity	-	gi|255647339|gb|ACU24136.1|
gnl|UG|Gma#S34818027	1774	2	22	0.174295844	1.831414379	3.393348181	Up	0.000141851	0.000247967	GO:0043231//intracellular membrane-bounded organelle	GO:0003677//DNA binding;GO:0001071;GO:0005515//protein binding	GO:0006351//transcription, DNA-dependent;GO:0006952//defense response	gi|986969|gb|AAA75414.1|
gnl|UG|Gma#S53089800	922	53	576	8.88700859	92.2590794	3.375921109	Up	3.77E-14	1.22E-13	GO:0031224//intrinsic to membrane;GO:0009532//plastid stroma	GO:0046872//metal ion binding;GO:0016705//oxidoreductase activity, acting on paired donors, with incorporation or reduction of molecular oxygen;GO:0004497//monooxygenase activity;GO:0008374//O-acyltransferase activity	GO:0006633//fatty acid biosynthetic process;GO:0006996//organelle organization;GO:0009725//response to hormone stimulus;GO:0003006//reproductive developmental process;GO:0006950//response to stress;GO:0046471//phosphatidylglycerol metabolic process	gi|255636346|gb|ACU18512.1|
gnl|UG|Gma#S48316586	1812	248	2646	21.1594385	215.6498701	3.349317598	Up	1.67E-13	5.19E-13	-	GO:0016831//carboxy-lyase activity	GO:0006596//polyamine biosynthetic process	gi|156181612|gb|ABU55003.1|
gnl|UG|Gma#S5144949	599	6	64	1.548585111	15.77868136	3.348954061	Up	1.41E-05	2.69E-05	-	-	-	-
gnl|UG|Gma#S23064672	1009	2	21	0.306442842	3.073588219	3.326233985	Up	0.000167105	0.000291009	GO:0016020//membrane	-	GO:0006810//transport	gi|84453202|dbj|BAE71198.1|
gnl|UG|Gma#S18956984	827	190	1981	35.51883746	353.7500585	3.316074119	Up	2.88E-13	8.83E-13	-	-	-	-
gnl|UG|Gma#S5135976	552	12	125	3.360878556	33.44171102	3.314738346	Up	3.65E-07	7.84E-07	-	-	GO:0006810//transport	gi|262316884|emb|CAZ64538.1|
gnl|UG|Gma#S21566158	783	5	52	0.987231249	9.807518498	3.312428185	Up	2.46E-05	4.59E-05	GO:0016020//membrane	GO:0005488//binding	-	gi|255537858|ref|XP_002509994.1|
gnl|UG|Gma#S48314669	1767	229	2375	20.03593362	198.4927364	3.308424572	Up	3.09E-13	9.46E-13	GO:0031410//cytoplasmic vesicle	GO:0016491//oxidoreductase activity;GO:0005506//iron ion binding	GO:0006091//generation of precursor metabolites and energy	gi|84514139|gb|ABC59078.1|
gnl|UG|Gma#S5127000	743	3	31	0.62422778	6.161556489	3.303150372	Up	6.94E-05	0.000124723	-	-	-	-
gnl|UG|Gma#S39310744	808	6	62	1.148022873	11.33177344	3.303150372	Up	1.41E-05	2.69E-05	GO:0031410//cytoplasmic vesicle	GO:0046872//metal ion binding	-	gi|297738038|emb|CBI27239.3|
gnl|UG|Gma#S4994398	677	7	72	1.598527172	15.70584771	3.296486641	Up	7.89E-06	1.54E-05	GO:0043231//intracellular membrane-bounded organelle	GO:0003676//nucleic acid binding;GO:0001071;GO:0005515//protein binding	GO:0023060;GO:0009416//response to light stimulus;GO:0010468//regulation of gene expression;GO:0031325//positive regulation of cellular metabolic process;GO:0010476//gibberellin mediated signaling pathway	gi|224124534|ref|XP_002330047.1|
gnl|UG|Gma#S42152083	766	79	809	15.94442908	155.9686476	3.290131706	Up	0	0	-	GO:0046872//metal ion binding	GO:0010033//response to organic substance;GO:0006970//response to osmotic stress	gi|255631484|gb|ACU16109.1|
gnl|UG|Gma#S45561196	820	9	92	1.696833808	16.56881807	3.287553517	Up	2.37E-06	4.81E-06	-	-	-	gi|255626317|gb|ACU13503.1|
gnl|UG|Gma#S39312314	826	64	649	11.97872454	116.0331825	3.27599123	Up	0	0	-	-	-	gi|255625827|gb|ACU13258.1|
gnl|UG|Gma#S47692561	624	2	20	0.495514146	4.733288328	3.255844657	Up	0.000212368	0.000363864	-	-	-	-
gnl|UG|Gma#S45540179	493	2	20	0.627182205	5.991018087	3.255844657	Up	0.000212368	0.000363885	-	-	-	gi|255628863|gb|ACU14776.1|
gnl|UG|Gma#S52634465	712	3	30	0.651406237	6.222412746	3.255844657	Up	7.01E-05	0.000125851	-	-	-	gi|255640418|gb|ACU20496.1|
gnl|UG|Gma#S47241498	258	5	50	2.996132046	28.61988292	3.255844657	Up	2.46E-05	4.59E-05	-	-	-	gi|255542326|ref|XP_002512226.1|
gnl|UG|Gma#S5127901	716	22	215	4.750292038	44.34482976	3.222677793	Up	5.36E-10	1.37E-09	-	-	-	-
gnl|UG|Gma#S48316466	1522	13	126	1.320502876	12.2256919	3.210756767	Up	1.93E-07	4.23E-07	GO:0043231//intracellular membrane-bounded organelle	GO:0003824//catalytic activity	-	gi|297839211|ref|XP_002887487.1|
gnl|UG|Gma#S48316019	2061	90	866	6.751109764	62.05223872	3.20028668	Up	0	0	-	GO:0016879//ligase activity, forming carbon-nitrogen bonds;GO:0016811//hydrolase activity, acting on carbon-nitrogen (but not peptide) bonds, in linear amides	-	gi|296090171|emb|CBI39990.3|
gnl|UG|Gma#S48315634	2440	54	517	3.421484563	31.2909156	3.19304953	Up	3.44E-14	1.12E-13	GO:0044464//cell part	GO:0015291//secondary active transmembrane transporter activity	GO:0015893//drug transport	gi|183229552|gb|ACC60274.1|
gnl|UG|Gma#S39301756	861	131	1240	23.52224643	212.6846212	3.176617966	Up	1.49E-13	4.67E-13	-	GO:0005488//binding	GO:0051234//establishment of localization	gi|77744861|gb|ABB02384.1|
gnl|UG|Gma#S53085785	1219	13	123	1.648732877	14.90112165	3.175991349	Up	1.93E-07	4.23E-07	GO:0044424//intracellular part	GO:0046914//transition metal ion binding	GO:0043085//positive regulation of catalytic activity	gi|255645893|gb|ACU23436.1|
gnl|UG|Gma#S15933706	665	1053	9878	244.8033617	2193.637849	3.163630094	Up	2.29E-12	6.67E-12	GO:0031410//cytoplasmic vesicle	GO:0016628//oxidoreductase activity, acting on the CH-CH group of donors, NAD or NADP as acceptor;GO:0032559//adenyl ribonucleotide binding	GO:0050896//response to stimulus;GO:0008152//metabolic process	gi|57639078|gb|AAW55475.1|
gnl|UG|Gma#S23068748	830	16	150	2.980248937	26.68890286	3.162735253	Up	2.78E-08	6.43E-08	-	-	-	gi|296083293|emb|CBI22929.3|
gnl|UG|Gma#S47714204	782	20	187	3.953974772	35.31444683	3.158882927	Up	2.01E-09	4.99E-09	GO:0044464//cell part	-	GO:0015833//peptide transport	gi|294829237|gb|ADF43023.1|
gnl|UG|Gma#S39309349	814	3	28	0.569780394	5.07985342	3.156308983	Up	7.33E-05	0.000131506	GO:0043231//intracellular membrane-bounded organelle	-	-	gi|255630974|gb|ACU15851.1|
gnl|UG|Gma#S47720318	869	200	1843	35.58122292	313.2009806	3.137900728	Up	0	0	-	-	-	gi|255587268|ref|XP_002534208.1|
gnl|UG|Gma#S53090230	1372	49	451	5.521443342	48.5444947	3.136190341	Up	3.82E-14	1.23E-13	GO:0009536//plastid	GO:0005515//protein binding	GO:0044267//cellular protein metabolic process	gi|255635510|gb|ACU18106.1|
gnl|UG|Gma#S39309712	832	5	46	0.929089024	8.164922367	3.135550423	Up	2.46E-05	4.59E-05	GO:0043231//intracellular membrane-bounded organelle	-	-	gi|255575402|ref|XP_002528603.1|
gnl|UG|Gma#S45562073	786	6	55	1.180155829	10.33374398	3.130313775	Up	1.41E-05	2.69E-05	GO:0043231//intracellular membrane-bounded organelle;GO:0016020//membrane	-	-	gi|255644420|gb|ACU22715.1|
gnl|UG|Gma#S53088045	981	17	154	2.679110123	23.18298039	3.113240261	Up	1.45E-08	3.41E-08	-	GO:0070529;GO:0016846//carbon-sulfur lyase activity;GO:0048037//cofactor binding	GO:0009888//tissue development;GO:0009683;GO:0009725//response to hormone stimulus;GO:0010051//xylem and phloem pattern formation;GO:0010015//root morphogenesis;GO:0009630//gravitropism;GO:0048438//floral whorl development;GO:0009793//embryo development ending in seed dormancy	gi|255639765|gb|ACU20176.1|
gnl|UG|Gma#S45538678	697	27	244	5.988825204	51.69810242	3.109766397	Up	1.99E-11	5.51E-11	GO:0031410//cytoplasmic vesicle;GO:0042579//microbody	GO:0032029;GO:0032561//guanyl ribonucleotide binding	GO:0035556//intracellular signal transduction;GO:0015031//protein transport	gi|255629553|gb|ACU15124.1|
gnl|UG|Gma#S5054759	553	57	514	15.93530484	137.2636497	3.106651097	Up	4.80E-14	1.54E-13	-	GO:0005488//binding	-	gi|224141519|ref|XP_002324118.1|
gnl|UG|Gma#S39306614	734	7	63	1.474390865	12.67541082	3.103841563	Up	7.89E-06	1.54E-05	-	GO:0005488//binding	GO:0009987//cellular process;GO:0019222//regulation of metabolic process;GO:0010033//response to organic substance	gi|255546095|ref|XP_002514107.1|
gnl|UG|Gma#S34273491	1049	2	18	0.2947577	2.534046449	3.103841563	Up	0.000436794	0.000729415	GO:0043231//intracellular membrane-bounded organelle	GO:0003676//nucleic acid binding	GO:0010468//regulation of gene expression	gi|110931690|gb|ABH02844.1|
gnl|UG|Gma#S53088270	1428	6	54	0.64958157	5.584484717	3.103841563	Up	1.41E-05	2.69E-05	GO:0043231//intracellular membrane-bounded organelle	-	GO:0010468//regulation of gene expression;GO:0009725//response to hormone stimulus;GO:0006970//response to osmotic stress;GO:0009743//response to carbohydrate stimulus	gi|255639323|gb|ACU19959.1|
gnl|UG|Gma#S45566231	725	3	27	0.639725849	5.499754604	3.103841563	Up	7.69E-05	0.000137752	-	-	-	-
gnl|UG|Gma#S4992851	662	2	18	0.467070736	4.015430099	3.103841563	Up	0.000436794	0.000729457	-	-	-	gi|302142328|emb|CBI19531.3|
gnl|UG|Gma#S5016739	347	4	36	1.782137332	15.32112234	3.103841563	Up	4.21E-05	7.72E-05	-	-	-	-
gnl|UG|Gma#S53088025	1187	32	286	4.167829178	35.58220591	3.093787899	Up	9.44E-13	2.81E-12	-	-	-	gi|255639804|gb|ACU20195.1|
gnl|UG|Gma#S4954940	600	277	2460	71.37385761	605.482243	3.084616996	Up	9.48E-14	3.00E-13	-	-	-	gi|255538038|ref|XP_002510084.1|
gnl|UG|Gma#S46518350	270	6	53	3.435564746	28.98876141	3.076874516	Up	1.41E-05	2.69E-05	-	-	-	-
gnl|UG|Gma#S23067790	890	10	88	1.737083299	14.60192858	3.071420086	Up	1.28E-06	2.64E-06	-	GO:0016740//transferase activity	-	gi|216296852|gb|ACJ72159.1|
gnl|UG|Gma#S21537542	740	20	176	4.178389556	35.12355793	3.071420086	Up	2.01E-09	4.99E-09	GO:0031410//cytoplasmic vesicle	-	-	gi|225452406|ref|XP_002273842.1|
gnl|UG|Gma#S52638117	744	9	79	1.870166293	15.68092617	3.067772309	Up	2.37E-06	4.81E-06	GO:0016020//membrane;GO:0044444//cytoplasmic part;GO:0043231//intracellular membrane-bounded organelle	-	-	gi|255642311|gb|ACU21420.1|
gnl|UG|Gma#S52663098	631	22	189	5.390188746	44.23336706	3.036727368	Up	5.36E-10	1.37E-09	-	-	-	gi|224118068|ref|XP_002317724.1|
gnl|UG|Gma#S6670582	780	4	34	0.792822634	6.437272127	3.021379403	Up	4.25E-05	7.79E-05	GO:0005576//extracellular region	GO:0046914//transition metal ion binding;GO:0016682//oxidoreductase activity, acting on diphenols and related substances as donors, oxygen as acceptor	GO:0009808//lignin metabolic process;GO:0010038//response to metal ion	gi|21552583|gb|AAM54731.1|
gnl|UG|Gma#S53090405	1143	11	93	1.487843	12.01584376	3.013643754	Up	6.86E-07	1.44E-06	GO:0044464//cell part	-	GO:0006810//transport	gi|84453202|dbj|BAE71198.1|
gnl|UG|Gma#S23062871	811	50	422	9.531468162	76.84385629	3.011159561	Up	3.09E-14	1.00E-13	GO:0031410//cytoplasmic vesicle	-	-	gi|255554789|ref|XP_002518432.1|
gnl|UG|Gma#S53089219	692	28	236	6.255508064	50.36437662	3.009204689	Up	1.04E-11	2.92E-11	-	-	-	gi|255645636|gb|ACU23312.1|
gnl|UG|Gma#S48316678	1457	2010	16805	213.278539	1703.321073	2.997539698	Up	0	0	GO:0044424//intracellular part	GO:0046914//transition metal ion binding;GO:0016616//oxidoreductase activity, acting on the CH-OH group of donors, NAD or NADP as acceptor	GO:0008152//metabolic process	gi|452769|emb|CAA80691.1|
gnl|UG|Gma#S53088264	1132	89	742	12.15497951	96.79992767	2.993458508	Up	0	0	GO:0043231//intracellular membrane-bounded organelle	GO:0016741//transferase activity, transferring one-carbon groups	GO:0010038//response to metal ion	gi|255639335|gb|ACU19965.1|
gnl|UG|Gma#S16165500	1406	6	50	0.659745719	5.25172816	2.992810251	Up	1.41E-05	2.69E-05	-	GO:0016757//transferase activity, transferring glycosyl groups	GO:0005975//carbohydrate metabolic process;GO:0000302//response to reactive oxygen species;GO:0009642//response to light intensity	gi|32345694|gb|AAM96867.1|
gnl|UG|Gma#S39304496	596	3	25	0.778190001	6.194571974	2.992810251	Up	9.44E-05	0.00016751	-	-	-	-
gnl|UG|Gma#S48533110	657	3	25	0.705937962	5.619429066	2.992810251	Up	9.44E-05	0.000167499	-	-	-	gi|255629569|gb|ACU15132.1|
gnl|UG|Gma#S53087200	1028	3	25	0.451168522	3.591405541	2.992810251	Up	9.44E-05	0.000167489	-	GO:0005488//binding	GO:0012501//programmed cell death	gi|255641432|gb|ACU20992.1|
gnl|UG|Gma#S21700460	729	7	58	1.484503285	11.74946304	2.984542635	Up	7.89E-06	1.54E-05	-	-	-	gi|91795223|gb|ABE60891.1|
gnl|UG|Gma#S47067608	231	4	33	2.677063439	21.09694226	2.978310681	Up	4.31E-05	7.89E-05	-	GO:0016758//transferase activity, transferring hexosyl groups	-	gi|225451709|ref|XP_002276804.1|
gnl|UG|Gma#S4997940	752	92	758	18.91388039	148.8568825	2.976408644	Up	1.91E-14	6.28E-14	GO:0044424//intracellular part	GO:0046914//transition metal ion binding;GO:0016616//oxidoreductase activity, acting on the CH-OH group of donors, NAD or NADP as acceptor	GO:0008152//metabolic process	gi|255636756|gb|ACU18712.1|
gnl|UG|Gma#S52663379	810	18	148	3.435564746	26.98324961	2.973444926	Up	7.50E-09	1.80E-08	-	-	GO:0042044//fluid transport	gi|225461665|ref|XP_002285446.1|
gnl|UG|Gma#S4994619	679	7	57	1.593818697	12.39717226	2.959451654	Up	7.89E-06	1.54E-05	-	-	-	-
gnl|UG|Gma#S53089134	833	48	389	8.908547242	68.96395412	2.952580406	Up	1.07E-13	3.38E-13	-	-	-	gi|255637648|gb|ACU19148.1|
gnl|UG|Gma#S53090466	1296	375	3003	44.73391597	342.1904501	2.935358536	Up	0	0	GO:0044444//cytoplasmic part;GO:0016020//membrane	GO:0005515//protein binding;GO:0016857//racemase and epimerase activity, acting on carbohydrates and derivatives;GO:0048037//cofactor binding	GO:0050896//response to stimulus;GO:0006012//galactose metabolic process;GO:0048229//gametophyte development	gi|255635052|gb|ACU17884.1|
gnl|UG|Gma#S39308009	754	29	232	5.946169753	45.43956795	2.933916562	Up	5.53E-12	1.58E-11	GO:0031410//cytoplasmic vesicle	GO:0046914//transition metal ion binding;GO:0016682//oxidoreductase activity, acting on diphenols and related substances as donors, oxygen as acceptor	GO:0008152//metabolic process	gi|124360517|gb|ABN08527.1|
gnl|UG|Gma#S45541373	811	4	32	0.762517453	5.827022278	2.933916562	Up	4.40E-05	8.02E-05	GO:0031224//intrinsic to membrane	GO:0022891//substrate-specific transmembrane transporter activity	GO:0051707//response to other organism;GO:0006810//transport	gi|84453202|dbj|BAE71198.1|
gnl|UG|Gma#S4935340	579	22	175	5.874281691	44.63515419	2.925696055	Up	5.36E-10	1.37E-09	GO:0043231//intracellular membrane-bounded organelle;GO:0031410//cytoplasmic vesicle	-	-	gi|217075743|gb|ACJ86231.1|
gnl|UG|Gma#S34273411	1141	17	135	2.303424216	17.47292764	2.923269318	Up	1.45E-08	3.41E-08	-	-	GO:0010468//regulation of gene expression;GO:0009725//response to hormone stimulus;GO:0006970//response to osmotic stress;GO:0048511//rhythmic process;GO:0010038//response to metal ion	gi|110931850|gb|ABH02924.1|
gnl|UG|Gma#S53090503	1211	60	475	7.659805793	57.92513049	2.91880967	Up	0	0	GO:0044464//cell part	-	GO:0015833//peptide transport	gi|294829237|gb|ADF43023.1|
gnl|UG|Gma#S53090469	1347	20	157	2.295477559	17.21272424	2.906609216	Up	2.01E-09	4.98E-09	GO:0005618//cell wall	-	-	gi|255635046|gb|ACU17881.1|
gnl|UG|Gma#S45535331	852	6	47	1.088735307	8.146589208	2.903542913	Up	1.41E-05	2.69E-05	GO:0031224//intrinsic to membrane	GO:0015171//amino acid transmembrane transporter activity	GO:0015801//aromatic amino acid transport;GO:0015711//organic anion transport;GO:0051707//response to other organism	gi|255636830|gb|ACU18748.1|
gnl|UG|Gma#S23071904	941	20	156	3.28587489	24.4823177	2.897390686	Up	2.01E-09	4.99E-09	-	GO:0046914//transition metal ion binding	GO:0006091//generation of precursor metabolites and energy	gi|255631256|gb|ACU15995.1|
gnl|UG|Gma#S19679013	645	8	62	1.91752451	14.19546193	2.888112872	Up	4.35E-06	8.67E-06	-	-	GO:0010468//regulation of gene expression;GO:0006350//transcription	gi|224066615|ref|XP_002302164.1|
gnl|UG|Gma#S48316178	1808	84	646	7.182762578	52.76569299	2.876989494	Up	0	0	GO:0031410//cytoplasmic vesicle;GO:0043231//intracellular membrane-bounded organelle	-	-	gi|255634778|gb|ACU17750.1|
gnl|UG|Gma#S39309551	613	6	46	1.513217751	11.08191747	2.872516017	Up	1.41E-05	2.69E-05	GO:0031410//cytoplasmic vesicle	GO:0004672//protein kinase activity;GO:0032559//adenyl ribonucleotide binding	GO:0006464//protein modification process	gi|217070812|gb|ACJ83766.1|
gnl|UG|Gma#S5128305	721	3	23	0.643274953	4.71096769	2.872516017	Up	0.000148178	0.000258888	-	-	-	gi|255632669|gb|ACU16686.1|
gnl|UG|Gma#S47720437	411	3	23	1.128470172	8.264252322	2.872516017	Up	0.000148178	0.000258904	-	-	-	gi|255645385|gb|ACU23189.1|
gnl|UG|Gma#S4967046	706	6	46	1.313884535	9.622118143	2.872516017	Up	1.41E-05	2.69E-05	GO:0043231//intracellular membrane-bounded organelle	GO:0016779//nucleotidyltransferase activity;GO:0016881//acid-amino acid ligase activity	GO:0031407//oxylipin metabolic process;GO:0010118//stomatal movement;GO:0006800//oxygen and reactive oxygen species metabolic process;GO:0009725//response to hormone stimulus;GO:0009611//response to wounding;GO:0007602//phototransduction;GO:0002218//activation of innate immune response;GO:0009639//response to red or far red light;GO:0009814//defense response, incompatible interaction	gi|86212374|gb|ABC87760.1|
gnl|UG|Gma#S53087773	716	34	257	7.341360422	53.00754069	2.85207827	Up	3.38E-13	1.03E-12	-	-	-	gi|87241323|gb|ABD33181.1|
gnl|UG|Gma#S52664307	713	60	452	13.00985248	93.61953061	2.847204929	Up	0	0	-	-	-	gi|255629005|gb|ACU14847.1|
gnl|UG|Gma#S5871240	601	4	30	1.0289545	7.37164372	2.840807158	Up	4.83E-05	8.79E-05	-	-	-	-
gnl|UG|Gma#S23063203	672	30	225	6.901804178	49.44595843	2.840807158	Up	2.96E-12	8.59E-12	-	GO:0005543//phospholipid binding;GO:0001071	GO:0009648//photoperiodism;GO:0009791//post-embryonic development;GO:0048506	gi|28200390|gb|AAO31792.1|
gnl|UG|Gma#S48538735	565	6	45	1.641774304	11.76201206	2.840807158	Up	1.41E-05	2.69E-05	-	-	-	-
gnl|UG|Gma#S53089615	1519	36	270	3.663999269	26.24965166	2.840807158	Up	1.70E-13	5.29E-13	GO:0044464//cell part	GO:0005488//binding	-	gi|255636709|gb|ACU18690.1|
gnl|UG|Gma#S39313467	840	200	1485	36.80962228	261.0746605	2.826307588	Up	0	0	-	-	GO:0050896//response to stimulus	gi|255626017|gb|ACU13353.1|
gnl|UG|Gma#S53092232	807	14	103	2.682039393	18.84869315	2.813062167	Up	1.01E-07	2.27E-07	-	-	-	gi|255631183|gb|ACU15957.1|
gnl|UG|Gma#S52637022	652	3	22	0.711351596	4.983020105	2.80838568	Up	0.000207622	0.000356063	GO:0043231//intracellular membrane-bounded organelle	-	-	gi|255633015|gb|ACU16862.1|
gnl|UG|Gma#S48537817	556	3	22	0.834174893	5.843397677	2.80838568	Up	0.000207622	0.000356042	-	-	-	-
gnl|UG|Gma#S23061905	817	104	755	19.67985681	136.4716522	2.793809678	Up	0	0	-	-	-	gi|255629131|gb|ACU14910.1|
gnl|UG|Gma#S39312608	852	4	29	0.725823538	5.026618873	2.791897557	Up	5.30E-05	9.62E-05	-	-	-	gi|255631586|gb|ACU16160.1|
gnl|UG|Gma#S52665597	786	58	420	11.40817301	78.91222679	2.790181085	Up	0	0	-	GO:0005488//binding	GO:0045333//cellular respiration	gi|255631522|gb|ACU16128.1|
gnl|UG|Gma#S5129535	702	10	72	2.202285094	15.14652265	2.781913469	Up	1.28E-06	2.64E-06	GO:0044464//cell part	GO:0016791//phosphatase activity;GO:0043169//cation binding	GO:0032501//multicellular organismal process;GO:0009856//pollination	gi|189311132|gb|ACD87745.1|
gnl|UG|Gma#S53089220	648	10	72	2.385808852	16.40873287	2.781913469	Up	1.28E-06	2.64E-06	-	-	-	gi|255637482|gb|ACU19068.1|
gnl|UG|Gma#S23065029	767	313	2240	63.08986891	431.2908145	2.773180732	Up	0	0	GO:0031410//cytoplasmic vesicle	-	GO:0009725//response to hormone stimulus;GO:0006972//hyperosmotic response	gi|255628223|gb|ACU14456.1|
gnl|UG|Gma#S21566121	851	53	379	9.628462891	65.76990344	2.772050146	Up	3.77E-14	1.22E-13	-	-	GO:0006310//DNA recombination;GO:0007127//meiosis I	gi|302141955|emb|CBI19158.3|
gnl|UG|Gma#S48313123	2013	105	742	8.064105031	54.434932	2.754946421	Up	0	0	GO:0044434	GO:0003824//catalytic activity	-	gi|21616072|emb|CAC87810.2|
gnl|UG|Gma#S48316413	918	54	380	9.094141976	61.13057344	2.748884668	Up	3.44E-14	1.12E-13	-	-	-	gi|255627469|gb|ACU14079.1|
gnl|UG|Gma#S48312167	1714	82	576	7.396285831	49.62827958	2.746289559	Up	0	0	-	-	-	gi|255568291|ref|XP_002525120.1|
gnl|UG|Gma#S48316801	1286	55	386	6.611992805	44.32654588	2.745013886	Up	0	0	GO:0043231//intracellular membrane-bounded organelle	GO:0046914//transition metal ion binding	-	gi|217075142|gb|ACJ85931.1|
gnl|UG|Gma#S39317954	789	6	42	1.175668544	7.86121803	2.741271484	Up	1.42E-05	2.71E-05	-	GO:0016787//hydrolase activity;GO:0004866//endopeptidase inhibitor activity	-	gi|18770|emb|CAA45777.1|
gnl|UG|Gma#S48315747	1424	4	28	0.434270825	2.903792615	2.741271484	Up	6.12E-05	0.00011068	-	GO:0016757//transferase activity, transferring glycosyl groups	GO:0005975//carbohydrate metabolic process;GO:0000302//response to reactive oxygen species;GO:0009642//response to light intensity	gi|32345694|gb|AAM96867.1|
gnl|UG|Gma#S5129188	757	4	28	0.816911036	5.46235229	2.741271484	Up	6.12E-05	0.000110673	-	-	-	gi|662930|emb|CAA87077.1|
gnl|UG|Gma#S39315504	840	5	35	0.920240557	6.153274827	2.741271484	Up	2.62E-05	4.87E-05	-	GO:0003824//catalytic activity	GO:0008152//metabolic process	gi|87162646|gb|ABD28441.1|
gnl|UG|Gma#S48315586	2108	3	21	0.220019564	1.471181458	2.741271484	Up	0.000310436	0.000527268	-	-	GO:0009987//cellular process;GO:0009639//response to red or far red light	gi|225446765|ref|XP_002278399.1|
gnl|UG|Gma#S5125586	738	15	104	3.142284829	20.81107584	2.727465685	Up	5.32E-08	1.21E-07	GO:0016020//membrane	GO:0050664//oxidoreductase activity, acting on NADH or NADPH, with oxygen as acceptor;GO:0046872//metal ion binding	-	gi|255581371|ref|XP_002531494.1|
gnl|UG|Gma#S53087300	772	14	97	2.803634443	18.55547124	2.726474482	Up	1.01E-07	2.27E-07	-	-	-	gi|255641234|gb|ACU20894.1|
gnl|UG|Gma#S52645708	808	11	76	2.104708601	13.890561	2.722412457	Up	6.86E-07	1.44E-06	-	-	-	gi|300117045|dbj|BAJ10680.1|
gnl|UG|Gma#S39302311	786	10	69	1.966926382	12.96415154	2.720512924	Up	1.28E-06	2.64E-06	-	GO:0004672//protein kinase activity	-	gi|255627165|gb|ACU13927.1|
gnl|UG|Gma#S5146658	1339	102	698	11.7768799	76.98256901	2.708574446	Up	0	0	GO:0042579//microbody	GO:0016663//oxidoreductase activity, acting on other nitrogenous compounds as donors, oxygen as acceptor	GO:0044403//symbiosis, encompassing mutualism through parasitism;GO:0009112	gi|1944193|dbj|BAA19673.1|
gnl|UG|Gma#S53088196	1455	264	1797	28.05120906	182.3906782	2.700897136	Up	1.26E-13	3.94E-13	-	GO:0016747//transferase activity, transferring acyl groups other than amino-acyl groups	GO:0009699//phenylpropanoid biosynthetic process	gi|255639465|gb|ACU20027.1|
gnl|UG|Gma#S39304426	744	5	34	1.038981274	6.748753036	2.699451308	Up	2.74E-05	5.08E-05	GO:0009536//plastid	-	-	gi|255626743|gb|ACU13716.1|
gnl|UG|Gma#S21540268	854	4	27	0.724123717	4.668995419	2.688804064	Up	7.53E-05	0.000134976	-	-	-	-
gnl|UG|Gma#S5146761	1453	158	1062	16.81133197	107.9385195	2.682703865	Up	3.73E-14	1.21E-13	-	GO:0003824//catalytic activity	GO:0044238//primary metabolic process	gi|1345976|sp|P48630.1|FD6E1_SOYBN
gnl|UG|Gma#S45562161	818	38	255	7.181926304	46.03672609	2.680342485	Up	1.10E-13	3.48E-13	GO:0031224//intrinsic to membrane	GO:0015301//anion:anion antiporter activity	GO:0010035//response to inorganic substance;GO:0006811//ion transport	gi|224130916|ref|XP_002320956.1|
gnl|UG|Gma#S5079649	248	10	67	6.233887645	39.89704001	2.678077658	Up	1.28E-06	2.64E-06	-	-	-	-
gnl|UG|Gma#S21565487	812	3	20	0.571183794	3.637403839	2.670882156	Up	0.000487338	0.000811112	-	-	-	-
gnl|UG|Gma#S23061597	892	25	165	4.332971233	27.31722905	2.656382586	Up	7.38E-11	1.98E-10	GO:0042579//microbody	GO:0004672//protein kinase activity;GO:0032559//adenyl ribonucleotide binding	GO:0006464//protein modification process	gi|30687061|ref|NP_197392.2|
gnl|UG|Gma#S5053456	474	7	46	2.283128471	14.33167808	2.650123596	Up	7.95E-06	1.55E-05	-	-	-	-
gnl|UG|Gma#S5146482	1929	97	637	7.774100631	48.76685617	2.649153282	Up	7.13E-14	2.27E-13	-	GO:0016491//oxidoreductase activity;GO:0005506//iron ion binding	GO:0008152//metabolic process	gi|5230726|gb|AAD40978.1|AF089850_1
gnl|UG|Gma#S45551914	617	31	203	7.767605869	48.58793348	2.645056169	Up	1.64E-12	4.81E-12	-	-	-	gi|71534876|gb|AAZ32842.1|
gnl|UG|Gma#S45562148	813	4	26	0.760641641	4.722808723	2.63435628	Up	9.93E-05	0.000176052	-	GO:0005488//binding	GO:0045333//cellular respiration	gi|255631522|gb|ACU16128.1|
gnl|UG|Gma#S53087774	1094	36	234	5.08739935	31.58756072	2.63435628	Up	1.70E-13	5.29E-13	GO:0044464//cell part	-	-	gi|87241323|gb|ABD33181.1|
gnl|UG|Gma#S48315577	3217	529	3412	25.42232477	156.6302049	2.623194581	Up	0	0	GO:0031224//intrinsic to membrane	GO:0043169//cation binding;GO:0015662//ATPase activity, coupled to transmembrane movement of ions, phosphorylative mechanism;GO:0032559//adenyl ribonucleotide binding	GO:0006818//hydrogen transport;GO:0009206;GO:0006811//ion transport;GO:0006970//response to osmotic stress	gi|225456641|ref|XP_002270344.1|
gnl|UG|Gma#S48522529	609	32	206	8.123502849	49.95367938	2.620417089	Up	9.44E-13	2.81E-12	GO:0043234//protein complex;GO:0044444//cytoplasmic part	GO:0005488//binding;GO:0016301//kinase activity	GO:0006007//glucose catabolic process	gi|255568098|ref|XP_002525025.1|
gnl|UG|Gma#S45555583	763	70	448	14.18352418	86.7103682	2.611988467	Up	0	0	-	-	-	gi|255646852|gb|ACU23897.1|
gnl|UG|Gma#S5127852	749	8	51	1.651272775	10.05555192	2.606341904	Up	4.37E-06	8.69E-06	-	-	-	-
gnl|UG|Gma#S48543294	469	62	393	20.43758133	123.747736	2.598105754	Up	0	0	-	-	-	-
gnl|UG|Gma#S5128856	716	46	291	9.932428806	60.02021144	2.595229949	Up	7.79E-14	2.48E-13	-	GO:0016773//phosphotransferase activity, alcohol group as acceptor;GO:0008452;GO:0004112//cyclic-nucleotide phosphodiesterase activity	GO:0000394//RNA splicing, via endonucleolytic cleavage and ligation	gi|297746212|emb|CBI16268.3|
gnl|UG|Gma#S53090554	1066	346	2185	50.17987158	302.6995609	2.592705899	Up	2.92E-13	8.96E-13	GO:0043231//intracellular membrane-bounded organelle;GO:0044444//cytoplasmic part	GO:0004033//aldo-keto reductase activity	GO:0006970//response to osmotic stress;GO:0008152//metabolic process;GO:0010038//response to metal ion	gi|255634877|gb|ACU17797.1|
gnl|UG|Gma#S53087853	1468	12	75	1.263763599	7.54488739	2.577772752	Up	3.65E-07	7.84E-07	-	GO:0016705//oxidoreductase activity, acting on paired donors, with incorporation or reduction of molecular oxygen	GO:0009699//phenylpropanoid biosynthetic process	gi|255640143|gb|ACU20362.1|
gnl|UG|Gma#S39302057	878	23	143	4.049896939	24.05243645	2.570225943	Up	2.77E-10	7.20E-10	-	-	-	gi|255646005|gb|ACU23490.1|
gnl|UG|Gma#S48316360	2025	235	1461	17.94128256	106.5473721	2.570140078	Up	4.52E-13	1.37E-12	-	-	-	gi|255574982|ref|XP_002528397.1|
gnl|UG|Gma#S46680019	298	5	31	2.593966671	15.36253849	2.566184778	Up	3.84E-05	7.06E-05	-	-	-	-
gnl|UG|Gma#S5011180	536	36	223	10.38360987	61.44090835	2.56489146	Up	1.70E-13	5.29E-13	-	GO:0003676//nucleic acid binding	GO:0010468//regulation of gene expression	gi|187940293|gb|ACD39377.1|
gnl|UG|Gma#S21540036	750	61	377	12.57416697	74.23310751	2.561599938	Up	2.26E-14	7.41E-14	GO:0016020//membrane	-	GO:0055085//transmembrane transport;GO:0000302//response to reactive oxygen species;GO:0015672//monovalent inorganic cation transport;GO:0030001//metal ion transport	gi|261873420|gb|ACY03274.1|
gnl|UG|Gma#S45543008	745	508	3138	105.4188055	622.0341393	2.560861512	Up	7.75E-13	2.32E-12	-	-	-	-
gnl|UG|Gma#S48316014	1795	29	179	2.497722559	14.72672349	2.559751344	Up	5.53E-12	1.58E-11	-	-	-	gi|255641294|gb|ACU20924.1|
gnl|UG|Gma#S45552444	517	7	43	2.093235774	12.28274588	2.552826395	Up	8.17E-06	1.59E-05	-	-	-	gi|93204650|dbj|BAE93460.1|
gnl|UG|Gma#S53090288	1218	337	2065	42.77531969	250.3746309	2.549237847	Up	0	0	-	GO:0004713//protein tyrosine kinase activity	-	gi|255635398|gb|ACU18052.1|
gnl|UG|Gma#S47704720	605	25	153	6.388446842	37.34681845	2.547448215	Up	7.38E-11	1.98E-10	GO:0005618//cell wall	-	GO:0009725//response to hormone stimulus;GO:0006950//response to stress	gi|255637777|gb|ACU19210.1|
gnl|UG|Gma#S42153451	698	32	194	7.087698044	41.04534039	2.533829404	Up	9.44E-13	2.81E-12	-	-	-	gi|224088071|ref|XP_002308313.1|
gnl|UG|Gma#S5054193	406	8	48	3.046313568	17.45953843	2.518879063	Up	4.42E-06	8.80E-06	GO:0044464//cell part	GO:0031420;GO:0016301//kinase activity	GO:0010038//response to metal ion;GO:0006007//glucose catabolic process	gi|77553679|gb|ABA96475.1|
gnl|UG|Gma#S53089455	1992	129	774	10.01177377	57.38114116	2.518879063	Up	0	0	-	-	-	gi|255637023|gb|ACU18844.1|
gnl|UG|Gma#S52643219	731	198	1181	41.87535142	238.5888122	2.510353191	Up	0	0	-	GO:0046872//metal ion binding	-	gi|255542263|ref|XP_002512195.1|
gnl|UG|Gma#S39309652	749	157	933	32.40622822	183.9574498	2.505029084	Up	1.75E-14	5.77E-14	GO:0030312//external encapsulating structure;GO:0043231//intracellular membrane-bounded organelle	GO:0008092//cytoskeletal protein binding	-	gi|224061102|ref|XP_002300349.1|
gnl|UG|Gma#S39316520	714	169	1004	36.59309509	207.6600984	2.50458068	Up	9.33E-15	3.11E-14	-	GO:0005488//binding	GO:0044238//primary metabolic process	gi|255645345|gb|ACU23169.1|
gnl|UG|Gma#S53089270	1176	126	747	16.56433003	93.80604685	2.501601071	Up	1.36E-13	4.26E-13	GO:0009536//plastid	-	GO:0006787	gi|255637385|gb|ACU19021.1|
gnl|UG|Gma#S4995826	714	765	4491	165.6433003	928.8859579	2.487421631	Up	0	0	-	-	-	gi|297741174|emb|CBI31905.3|
gnl|UG|Gma#S47717674	852	21	123	3.810573574	21.31979729	2.484113645	Up	1.04E-09	2.62E-09	GO:0043231//intracellular membrane-bounded organelle;GO:0031224//intrinsic to membrane	GO:0005488//binding;GO:0035250//UDP-galactosyltransferase activity	GO:0006464//protein modification process	gi|225447013|ref|XP_002268282.1|
gnl|UG|Gma#S48314198	1137	149	866	20.25986071	112.4799156	2.472971256	Up	2.81E-13	8.62E-13	GO:0009534//chloroplast thylakoid	GO:0016491//oxidoreductase activity	GO:0050896//response to stimulus	gi|255566853|ref|XP_002524410.1|
gnl|UG|Gma#S4978663	601	5	29	1.286193125	7.125922262	2.469969462	Up	6.42E-05	0.000115889	-	-	-	gi|255543122|ref|XP_002512624.1|
gnl|UG|Gma#S46689764	239	5	29	3.234318276	17.91916017	2.469969462	Up	6.42E-05	0.000115896	GO:0044464//cell part	GO:0015197//peptide transporter activity	GO:0015833//peptide transport	gi|297799344|ref|XP_002867556.1|
gnl|UG|Gma#S5132129	815	51	295	9.674381709	53.45421568	2.466062364	Up	3.55E-15	1.21E-14	-	GO:0046872//metal ion binding;GO:0019787//small conjugating protein ligase activity	GO:0032446//protein modification by small protein conjugation;GO:0006970//response to osmotic stress;GO:0009738//abscisic acid mediated signaling pathway;GO:0080134//regulation of response to stress	gi|225424108|ref|XP_002283507.1|
gnl|UG|Gma#S4996766	788	233	1342	45.71306645	251.5033955	2.459899374	Up	0	0	-	-	-	gi|255636019|gb|ACU18354.1|
gnl|UG|Gma#S39302891	754	4	23	0.820161345	4.504784754	2.457478518	Up	0.000326618	0.000554019	-	-	-	gi|147772450|emb|CAN63002.1|
gnl|UG|Gma#S52436383	1129	6	34	0.821614244	4.447362497	2.436416903	Up	2.35E-05	4.39E-05	-	-	-	gi|239992735|gb|ACS36783.1|
gnl|UG|Gma#S48316038	722	25	141	5.353199916	28.8402798	2.429611725	Up	7.38E-11	1.98E-10	-	GO:0046914//transition metal ion binding	GO:0009725//response to hormone stimulus;GO:0009743//response to carbohydrate stimulus	gi|255537543|ref|XP_002509838.1|
gnl|UG|Gma#S21566303	817	11	62	2.081523316	11.20694363	2.428681254	Up	6.88E-07	1.45E-06	-	GO:0004672//protein kinase activity;GO:0000166//nucleotide binding	GO:0048229//gametophyte development	gi|299882742|gb|ADJ57306.1|
gnl|UG|Gma#S48315992	1588	208	1165	20.24992823	108.3410354	2.419591083	Up	3.13E-13	9.58E-13	GO:0016020//membrane;GO:0005618//cell wall	-	GO:0006970//response to osmotic stress	gi|225432542|ref|XP_002277699.1|
gnl|UG|Gma#S5140438	650	10	56	2.378467901	12.72307903	2.419343389	Up	1.29E-06	2.67E-06	-	-	-	gi|147792972|emb|CAN73101.1|
gnl|UG|Gma#S23065609	958	27	150	4.357214162	23.12295342	2.40784775	Up	1.99E-11	5.51E-11	GO:0043234//protein complex	GO:0004774//succinate-CoA ligase activity;GO:0032559//adenyl ribonucleotide binding	GO:0006084//acetyl-CoA metabolic process	gi|255543008|ref|XP_002512567.1|
gnl|UG|Gma#S15938936	250	8	44	4.947213235	25.99143287	2.393348181	Up	4.90E-06	9.73E-06	-	-	-	-
gnl|UG|Gma#S5141483	564	4	22	1.096456834	5.760512604	2.393348181	Up	0.000522646	0.000867432	-	-	-	gi|255633856|gb|ACU17289.1|
gnl|UG|Gma#S6672265	750	45	247	9.276024815	48.63548423	2.390430697	Up	1.29E-14	4.26E-14	-	GO:0016740//transferase activity	-	gi|224103023|ref|XP_002312893.1|
gnl|UG|Gma#S10831367	1088	339	1839	48.17053328	249.6148325	2.373480863	Up	2.12E-13	6.57E-13	-	GO:0003824//catalytic activity	-	gi|27527030|emb|CAD57680.1|
gnl|UG|Gma#S48316180	1435	210	1139	22.62445077	117.2166695	2.373223076	Up	1.91E-14	6.28E-14	-	GO:0046914//transition metal ion binding;GO:0016861//intramolecular oxidoreductase activity, interconverting aldoses and ketoses	GO:0019852//L-ascorbic acid metabolic process;GO:0003006//reproductive developmental process;GO:0044238//primary metabolic process	gi|60617303|gb|AAX31279.1|
gnl|UG|Gma#S48315729	2008	82	443	6.313363503	32.58048703	2.367527446	Up	0	0	-	-	GO:0006787	gi|58866291|gb|AAW82959.1|
gnl|UG|Gma#S15936987	692	5	27	1.117055011	5.762026139	2.366875969	Up	0.000136719	0.000239165	GO:0043231//intracellular membrane-bounded organelle;GO:0016020//membrane	-	-	gi|255647679|gb|ACU24301.1|
gnl|UG|Gma#S48316528	1959	68	367	5.366425791	27.66617901	2.366089974	Up	0	0	-	-	-	gi|225456624|ref|XP_002266530.1|
gnl|UG|Gma#S15924872	721	65	349	13.93762397	71.48381408	2.358631975	Up	0	0	-	-	-	-
gnl|UG|Gma#S21565484	746	25	134	5.180979008	26.52671829	2.356149563	Up	7.38E-11	1.98E-10	GO:0043231//intracellular membrane-bounded organelle	-	-	gi|187611215|gb|ACD13787.1|
gnl|UG|Gma#S18530872	757	53	282	10.82407123	55.01369092	2.34554746	Up	3.77E-14	1.22E-13	-	GO:0004713//protein tyrosine kinase activity;GO:0032559//adenyl ribonucleotide binding	GO:0006464//protein modification process	gi|299882742|gb|ADJ57306.1|
gnl|UG|Gma#S4917944	453	7	37	2.388968863	12.06204867	2.336015006	Up	1.42E-05	2.71E-05	-	-	-	gi|242089159|ref|XP_002440412.1|
gnl|UG|Gma#S53088646	1086	32	169	4.555444968	22.98129162	2.334795998	Up	9.44E-13	2.81E-12	GO:0044444//cytoplasmic part	GO:0008171//O-methyltransferase activity	-	gi|255638590|gb|ACU19602.1|
gnl|UG|Gma#S45537987	852	8	42	1.451647076	7.279930781	2.326233985	Up	5.88E-06	1.16E-05	-	GO:0015926//glucosidase activity;GO:0043167//ion binding	GO:0044238//primary metabolic process	gi|255580166|ref|XP_002530914.1|
gnl|UG|Gma#S4996855	640	8	42	1.93250517	9.691407853	2.326233985	Up	5.88E-06	1.16E-05	-	-	-	gi|270342132|gb|ACZ74715.1|
gnl|UG|Gma#S6670719	738	151	792	31.63233395	158.4843468	2.324868443	Up	1.44E-14	4.77E-14	GO:0031224//intrinsic to membrane	-	-	gi|255632673|gb|ACU16688.1|
gnl|UG|Gma#S48315266	840	187	965	34.41699683	169.6545774	2.301407234	Up	3.64E-13	1.11E-12	-	-	-	gi|240254704|gb|ACS49839.1|
gnl|UG|Gma#S36151552	768	7	36	1.409118353	6.92243418	2.296486641	Up	1.84E-05	3.49E-05	GO:0009536//plastid	GO:0004672//protein kinase activity;GO:0032559//adenyl ribonucleotide binding	GO:0010109//regulation of photosynthesis;GO:0048511//rhythmic process;GO:0006464//protein modification process	gi|224101681|ref|XP_002312380.1|
gnl|UG|Gma#S53086711	1474	30	154	3.146548445	15.42910703	2.293812507	Up	2.96E-12	8.59E-12	-	-	-	gi|255642385|gb|ACU21456.1|
gnl|UG|Gma#S48535559	554	9	46	2.511559065	12.26212168	2.287553517	Up	2.98E-06	6.00E-06	GO:0031224//intrinsic to membrane	-	-	gi|255633366|gb|ACU17040.1|
gnl|UG|Gma#S45566295	624	10	51	2.477570731	12.06988524	2.284413809	Up	1.43E-06	2.94E-06	-	-	-	gi|224110992|ref|XP_002332999.1|
gnl|UG|Gma#S45565247	794	54	274	10.51438581	50.96213509	2.277061143	Up	3.44E-14	1.12E-13	-	-	-	gi|297736821|emb|CBI26022.3|
gnl|UG|Gma#S52662495	751	30	151	6.175782167	29.69303325	2.265430706	Up	2.96E-12	8.59E-12	-	-	-	gi|217071042|gb|ACJ83881.1|
gnl|UG|Gma#S53088399	966	56	280	8.962342817	42.8053901	2.255844657	Up	1.20E-14	3.97E-14	-	-	-	gi|255639070|gb|ACU19835.1|
gnl|UG|Gma#S46553597	231	6	30	4.015595158	19.17903842	2.255844657	Up	8.72E-05	0.00015579	-	-	-	-
gnl|UG|Gma#S23062909	931	8	40	1.328467571	6.344945042	2.255844657	Up	8.53E-06	1.66E-05	GO:0043231//intracellular membrane-bounded organelle	GO:0001071	GO:0010468//regulation of gene expression	gi|225441696|ref|XP_002277274.1|
gnl|UG|Gma#S39312667	704	6	30	1.317617161	6.293121982	2.255844657	Up	8.72E-05	0.00015578	GO:0044464//cell part	-	-	gi|255574145|ref|XP_002527988.1|
gnl|UG|Gma#S48312982	2729	290	1427	16.42877242	77.22145704	2.232777091	Up	3.00E-13	9.20E-13	GO:0043231//intracellular membrane-bounded organelle	GO:0017111//nucleoside-triphosphatase activity	-	gi|225438549|ref|XP_002279804.1|
gnl|UG|Gma#S39302970	846	10	49	1.827428057	8.553488412	2.226698311	Up	1.68E-06	3.44E-06	-	GO:0019187//beta-1,4-mannosyltransferase activity;GO:0016759//cellulose synthase activity	GO:0051707//response to other organism;GO:0009292//genetic transfer	gi|297740054|emb|CBI30236.3|
gnl|UG|Gma#S45533304	840	17	83	3.128817894	14.59205173	2.221493152	Up	1.45E-08	3.41E-08	GO:0043234//protein complex;GO:0043231//intracellular membrane-bounded organelle	GO:0043169//cation binding;GO:0004721//phosphoprotein phosphatase activity	GO:0006464//protein modification process	gi|224135107|ref|XP_002321985.1|
gnl|UG|Gma#S52643482	757	91	442	18.58472607	86.22713258	2.214024481	Up	0	0	-	-	-	gi|224119232|ref|XP_002318020.1|
gnl|UG|Gma#S42153778	938	312	1508	51.42359173	237.4193204	2.206935056	Up	1.91E-13	5.91E-13	-	GO:0005488//binding	GO:0009725//response to hormone stimulus	gi|224141519|ref|XP_002324118.1|
gnl|UG|Gma#S23064427	840	52	250	9.570501793	43.95196305	2.199261129	Up	4.84E-14	1.56E-13	GO:0044464//cell part	GO:0005488//binding	-	gi|255549890|ref|XP_002515996.1|
gnl|UG|Gma#S53089441	1709	60	287	5.427750038	24.80032593	2.191932893	Up	0	0	-	-	-	gi|255637050|gb|ACU18857.1|
gnl|UG|Gma#S53088706	1624	462	2199	43.98115214	199.966276	2.184799409	Up	0	0	GO:0044464//cell part	-	-	gi|255638474|gb|ACU19546.1|
gnl|UG|Gma#S48316326	1163	100	475	13.29324278	60.31584955	2.181844075	Up	4.15E-14	1.34E-13	GO:0043231//intracellular membrane-bounded organelle;GO:0031090//organelle membrane	GO:0005488//binding;GO:0019787//small conjugating protein ligase activity	GO:0006511//ubiquitin-dependent protein catabolic process;GO:0009725//response to hormone stimulus;GO:0046903//secretion;GO:0032446//protein modification by small protein conjugation;GO:0006886//intracellular protein transport;GO:0006950//response to stress	gi|255638201|gb|ACU19414.1|
gnl|UG|Gma#S52636122	825	8	38	1.499155526	6.802165627	2.181844075	Up	1.56E-05	2.97E-05	GO:0043231//intracellular membrane-bounded organelle	GO:0004871//signal transducer activity;GO:0019840//isoprenoid binding	GO:0009755//hormone-mediated signaling pathway	gi|217075076|gb|ACJ85898.1|
gnl|UG|Gma#S4978589	584	15	71	3.970901034	17.95407587	2.176773086	Up	5.47E-08	1.25E-07	-	-	-	gi|255646248|gb|ACU23608.1|
gnl|UG|Gma#S5931578	444	42	198	14.62436345	65.85667112	2.170955759	Up	1.03E-13	3.26E-13	-	-	-	-
gnl|UG|Gma#S52645811	556	89	417	24.74718851	110.7589469	2.162086704	Up	0	0	-	-	-	gi|19911211|dbj|BAB86932.1|
gnl|UG|Gma#S53089558	827	220	1028	41.12707496	183.5714589	2.158181398	Up	4.02E-13	1.22E-12	-	-	-	gi|255625827|gb|ACU13258.1|
gnl|UG|Gma#S4995173	686	63	294	14.19799717	63.29082679	2.156308983	Up	0	0	GO:0044444//cytoplasmic part;GO:0016020//membrane	GO:0005515//protein binding;GO:0016857//racemase and epimerase activity, acting on carbohydrates and derivatives;GO:0048037//cofactor binding	GO:0050896//response to stimulus;GO:0006012//galactose metabolic process;GO:0048229//gametophyte development	gi|255642356|gb|ACU21442.1|
gnl|UG|Gma#S45537327	598	473	2196	122.2842736	542.3113654	2.148882528	Up	4.68E-13	1.42E-12	GO:0031410//cytoplasmic vesicle	-	GO:0006950//response to stress	gi|255627363|gb|ACU14026.1|
gnl|UG|Gma#S39318326	876	69	320	12.17742984	53.94651903	2.1473202	Up	0	0	GO:0009534//chloroplast thylakoid	GO:0046906//tetrapyrrole binding;GO:0003676//nucleic acid binding;GO:0001071	GO:0003006//reproductive developmental process;GO:0009791//post-embryonic development;GO:0006091//generation of precursor metabolites and energy	gi|224081248|ref|XP_002306351.1|
gnl|UG|Gma#S21537929	844	21	97	3.846692755	16.97254004	2.141511981	Up	1.04E-09	2.62E-09	-	-	-	gi|255556796|ref|XP_002519431.1|
gnl|UG|Gma#S48312593	3158	212	978	10.37849515	45.73453665	2.139686762	Up	0	0	-	GO:0001071	GO:0009887//organ morphogenesis	gi|225430884|ref|XP_002269670.1|
gnl|UG|Gma#S21539172	757	18	83	3.676099663	16.19197286	2.139030992	Up	7.61E-09	1.82E-08	-	-	-	gi|255580872|ref|XP_002531255.1|
gnl|UG|Gma#S42153567	864	23	106	4.115520269	18.11797588	2.138275061	Up	2.77E-10	7.21E-10	-	-	-	gi|124360663|gb|ABN08652.1|
gnl|UG|Gma#S48313458	2845	71	327	3.858217703	16.9739546	2.137316268	Up	0	0	GO:0016020//membrane	GO:0046873//metal ion transmembrane transporter activity	GO:0030001//metal ion transport;GO:0048229//gametophyte development	gi|224125216|ref|XP_002329922.1|
gnl|UG|Gma#S45564094	799	68	313	13.15748201	57.85156508	2.136472568	Up	0	0	-	-	-	gi|255629059|gb|ACU14874.1|
gnl|UG|Gma#S45539518	790	1178	5406	230.5307433	1010.570239	2.132138535	Up	5.21E-12	1.49E-11	GO:0009536//plastid	-	-	gi|94502636|ref|YP_588293.1|
gnl|UG|Gma#S48316063	1953	19	87	1.504049083	6.578616405	2.128932544	Up	3.93E-09	9.58E-09	-	-	GO:0050896//response to stimulus	gi|255539455|ref|XP_002510792.1|
gnl|UG|Gma#S53085566	1012	28	128	4.277481799	18.67871568	2.12656164	Up	1.04E-11	2.92E-11	-	GO:0003824//catalytic activity;GO:0046914//transition metal ion binding	-	gi|255646318|gb|ACU23642.1|
gnl|UG|Gma#S15936794	516	17	77	5.093424479	22.03730985	2.113240261	Up	1.51E-08	3.56E-08	-	-	-	-
gnl|UG|Gma#S48316355	822	38	172	7.146977757	30.90111738	2.112253803	Up	1.10E-13	3.48E-13	-	-	-	gi|806310|gb|AAA66288.1|
gnl|UG|Gma#S5132098	651	95	429	22.56073624	97.31815302	2.108894791	Up	7.33E-15	2.45E-14	-	-	-	-
gnl|UG|Gma#S48316790	1827	68	307	5.754147851	24.8151773	2.108548566	Up	0	0	GO:0044464//cell part	GO:0003677//DNA binding	GO:0009987//cellular process;GO:0009725//response to hormone stimulus;GO:0009630//gravitropism;GO:0003006//reproductive developmental process;GO:0048528//post-embryonic root development;GO:0006950//response to stress	gi|16118447|gb|AAL12248.1|
gnl|UG|Gma#S48315738	2400	479	2162	30.85566588	133.0338018	2.108185524	Up	0	0	GO:0031224//intrinsic to membrane;GO:0009526//plastid envelope;GO:0009534//chloroplast thylakoid;GO:0044436	GO:0004175//endopeptidase activity;GO:0046914//transition metal ion binding;GO:0042623//ATPase activity, coupled;GO:0032559//adenyl ribonucleotide binding	GO:0009767//photosynthetic electron transport chain;GO:0009668;GO:0044257//cellular protein catabolic process	gi|84468286|dbj|BAE71226.1|
gnl|UG|Gma#S36145542	717	555	2500	119.6697762	514.9183956	2.10528498	Up	0	0	GO:0044424//intracellular part	GO:0016765//transferase activity, transferring alkyl or aryl (other than methyl) groups	-	gi|11385579|gb|AAG34872.1|AF249913_1
gnl|UG|Gma#S4901121	507	8	36	2.439454258	10.48605414	2.103841563	Up	3.42E-05	6.32E-05	GO:0016020//membrane	-	-	gi|255559603|ref|XP_002520821.1|
gnl|UG|Gma#S23067654	883	8	36	1.400683249	6.020871405	2.103841563	Up	3.42E-05	6.32E-05	GO:0044464//cell part	GO:0046914//transition metal ion binding;GO:0001071	GO:0010468//regulation of gene expression;GO:0006950//response to stress	gi|255569661|ref|XP_002525796.1|
gnl|UG|Gma#S5127412	800	10	45	1.93250517	8.306921016	2.103841563	Up	4.11E-06	8.20E-06	-	-	-	-
gnl|UG|Gma#S45535711	765	113	506	22.83640096	97.68022157	2.096731174	Up	2.40E-13	7.40E-13	-	-	-	gi|255629139|gb|ACU14914.1|
gnl|UG|Gma#S23062614	893	105	469	18.17810014	77.56020319	2.093115157	Up	0	0	GO:0031224//intrinsic to membrane;GO:0031410//cytoplasmic vesicle;GO:0031090//organelle membrane;GO:0005773//vacuole	GO:0017111//nucleoside-triphosphatase activity;GO:0016628//oxidoreductase activity, acting on the CH-CH group of donors, NAD or NADP as acceptor;GO:0051183//vitamin transporter activity;GO:0015405//P-P-bond-hydrolysis-driven transmembrane transporter activity;GO:0032559//adenyl ribonucleotide binding	GO:0009987//cellular process;GO:0015893//drug transport;GO:0051707//response to other organism;GO:0008152//metabolic process;GO:0006950//response to stress	gi|255564132|ref|XP_002523063.1|
gnl|UG|Gma#S5146804	3049	345	1539	17.49332328	74.54160676	2.091241527	Up	9.49E-13	2.83E-12	-	GO:0016462//pyrophosphatase activity;GO:0032559//adenyl ribonucleotide binding	GO:0050896//response to stimulus;GO:0043170	gi|530207|gb|AAA66338.1|
gnl|UG|Gma#S48541659	615	68	302	17.09402947	72.51859503	2.08485846	Up	0	0	GO:0016020//membrane;GO:0044444//cytoplasmic part;GO:0043231//intracellular membrane-bounded organelle	-	-	gi|255646509|gb|ACU23732.1|
gnl|UG|Gma#S53086882	1255	14	62	1.724626128	7.295675651	2.08075795	Up	1.45E-07	3.19E-07	-	-	-	gi|255642049|gb|ACU21291.1|
gnl|UG|Gma#S53088596	1455	86	380	9.137893862	38.56898036	2.077507416	Up	0	0	-	-	-	gi|255638686|gb|ACU19648.1|
gnl|UG|Gma#S15937603	466	28	123	9.289295237	38.97954354	2.069076145	Up	1.04E-11	2.92E-11	-	GO:0016741//transferase activity, transferring one-carbon groups	-	gi|225458039|ref|XP_002277626.1|
gnl|UG|Gma#S47708092	587	70	307	18.43616516	77.23565405	2.06672839	Up	0	0	-	-	-	-
gnl|UG|Gma#S39299850	718	13	57	2.799171834	11.72378825	2.066366858	Up	3.68E-07	7.90E-07	-	GO:0046914//transition metal ion binding;GO:0003677//DNA binding;GO:0001071	GO:0006351//transcription, DNA-dependent	gi|255635022|gb|ACU17869.1|
gnl|UG|Gma#S21539602	772	55	241	11.01427817	46.10173782	2.065446185	Up	0	0	-	GO:0005488//binding	-	gi|224133852|ref|XP_002327696.1|
gnl|UG|Gma#S4976412	577	75	328	20.09537438	83.94901116	2.062649876	Up	0	0	GO:0043231//intracellular membrane-bounded organelle	GO:0046872//metal ion binding;GO:0008092//cytoskeletal protein binding	-	gi|224116526|ref|XP_002317323.1|
gnl|UG|Gma#S48315805	2114	11	48	0.804448699	3.353156386	2.059447444	Up	2.49E-06	5.01E-06	-	GO:0046872//metal ion binding	-	gi|255641226|gb|ACU20890.1|
gnl|UG|Gma#S53085756	769	11	48	2.211449349	9.217909754	2.059447444	Up	2.49E-06	5.01E-06	-	-	-	gi|255645949|gb|ACU23463.1|
gnl|UG|Gma#S52658477	754	113	493	23.169558	96.5590819	2.059181436	Up	2.40E-13	7.40E-13	GO:0016020//membrane;GO:0043231//intracellular membrane-bounded organelle	GO:0043168	GO:0007154//cell communication	gi|224067874|ref|XP_002302576.1|
gnl|UG|Gma#S23067227	919	36	157	6.056164188	25.22909635	2.058612309	Up	1.70E-13	5.29E-13	GO:0044464//cell part	GO:0015197//peptide transporter activity	GO:0015833//peptide transport	gi|296089950|emb|CBI39769.3|
gnl|UG|Gma#S4995853	540	9	39	2.57667356	10.66567637	2.049393779	Up	2.12E-05	3.98E-05	-	-	-	-
gnl|UG|Gma#S21568346	623	6	26	1.488928542	6.163151673	2.049393779	Up	0.000539736	0.000895393	-	GO:0017016//Ras GTPase binding;GO:0016772//transferase activity, transferring phosphorus-containing groups	-	gi|296086178|emb|CBI31619.3|
gnl|UG|Gma#S4994654	596	6	26	1.556380003	6.442354852	2.049393779	Up	0.000539736	0.000895444	-	-	-	-
gnl|UG|Gma#S52650920	776	37	160	7.371411473	30.44919502	2.046391291	Up	1.31E-13	4.12E-13	-	GO:0046914//transition metal ion binding;GO:0016706//oxidoreductase activity, acting on paired donors, with incorporation or reduction of molecular oxygen, 2-oxoglutarate as one donor, and incorporation of one atom each of oxygen into both donors;GO:0016701//oxidoreductase activity, acting on single donors with incorporation of molecular oxygen	GO:0008152//metabolic process	gi|225428665|ref|XP_002284892.1|
gnl|UG|Gma#S48312804	2032	348	1499	26.47684248	108.942035	2.040757734	Up	4.71E-14	1.51E-13	GO:0031410//cytoplasmic vesicle	GO:0016812//hydrolase activity, acting on carbon-nitrogen (but not peptide) bonds, in cyclic amides	-	gi|255640000|gb|ACU20291.1|
gnl|UG|Gma#S21540851	771	98	422	19.65089563	80.83056738	2.040305907	Up	7.55E-15	2.53E-14	GO:0031410//cytoplasmic vesicle	GO:0008092//cytoskeletal protein binding	GO:0007010//cytoskeleton organization	gi|255568581|ref|XP_002525264.1|
gnl|UG|Gma#S52668322	788	7	30	1.373353928	5.622281568	2.033452236	Up	0.00020955	0.000359223	-	-	GO:0010468//regulation of gene expression	gi|255638767|gb|ACU19688.1|
gnl|UG|Gma#S48316745	1611	7	30	0.67175847	2.750066962	2.033452236	Up	0.00020955	0.000359244	-	-	-	gi|147854720|emb|CAN80259.1|
gnl|UG|Gma#S15852786	551	12	51	3.366978154	13.66898074	2.021379403	Up	1.50E-06	3.08E-06	-	-	-	gi|255640624|gb|ACU20597.1|
gnl|UG|Gma#S48316498	1479	522	2212	54.56485185	220.8688668	2.017146236	Up	0	0	GO:0043231//intracellular membrane-bounded organelle	GO:0046914//transition metal ion binding;GO:0001071	GO:0050789//regulation of biological process;GO:0023033;GO:0010260//organ senescence	gi|224133466|ref|XP_002328049.1|
gnl|UG|Gma#S53090003	1138	17	72	2.309496512	9.343461249	2.016378722	Up	2.14E-08	4.99E-08	GO:0044444//cytoplasmic part	GO:0005506//iron ion binding;GO:0004601//peroxidase activity	GO:0008152//metabolic process;GO:0006950//response to stress	gi|255635954|gb|ACU18323.1|
gnl|UG|Gma#S45540610	721	13	55	2.787524794	11.26535752	2.014836557	Up	6.41E-07	1.35E-06	GO:0009534//chloroplast thylakoid	GO:0005488//binding;GO:0001071	GO:0009642//response to light intensity;GO:0009791//post-embryonic development;GO:0003006//reproductive developmental process	gi|255638189|gb|ACU19408.1|
gnl|UG|Gma#S22952492	697	9	38	1.996275068	8.05134382	2.011919074	Up	3.26E-05	6.03E-05	-	GO:0016740//transferase activity	-	gi|300608164|emb|CAZ86692.1|
gnl|UG|Gma#S15930911	678	14	59	3.192338924	12.85108725	2.009204689	Up	2.79E-07	6.05E-07	GO:0043231//intracellular membrane-bounded organelle	GO:0003676//nucleic acid binding	GO:0010468//regulation of gene expression	gi|225425682|ref|XP_002273802.1|
gnl|UG|Gma#S4994149	660	26	109	6.090319323	24.38934386	2.001661169	Up	3.94E-11	1.07E-10	-	-	-	gi|255559903|ref|XP_002520970.1|
gnl|UG|Gma#S4989412	452	19	79	6.498689952	25.81108202	1.989769797	Up	5.64E-09	1.36E-08	GO:0005618//cell wall	GO:0004553//hydrolase activity, hydrolyzing O-glycosyl compounds	GO:0009887//organ morphogenesis;GO:0009908//flower development	gi|255636334|gb|ACU18506.1|
gnl|UG|Gma#S48312228	2649	46	191	2.684642894	10.64802258	1.987783434	Up	7.79E-14	2.48E-13	-	GO:0005488//binding	GO:0006350//transcription	gi|255552481|ref|XP_002517284.1|
gnl|UG|Gma#S48312758	2236	14	58	0.967981123	3.830661252	1.984542635	Up	3.84E-07	8.24E-07	-	-	-	gi|110931734|gb|ABH02866.1|
gnl|UG|Gma#S21565827	794	7	29	1.362975938	5.393802619	1.984542635	Up	0.000332304	0.000562823	-	GO:0060089//molecular transducer activity	GO:0009314//response to radiation	gi|225425082|ref|XP_002273118.1|
gnl|UG|Gma#S5871234	583	23	95	6.099158684	24.06426519	1.980210214	Up	3.21E-10	8.33E-10	-	-	-	-
gnl|UG|Gma#S4993581	540	67	275	19.18190317	75.20669233	1.97111518	Up	0	0	-	-	-	-
gnl|UG|Gma#S53085459	1908	49	201	3.970346051	15.55733636	1.970258409	Up	3.82E-14	1.23E-13	GO:0044464//cell part	-	-	gi|255646539|gb|ACU23744.1|
gnl|UG|Gma#S53087763	1034	23	94	3.438887343	13.4253269	1.964943458	Up	3.47E-10	8.99E-10	GO:0009536//plastid	-	-	gi|255640318|gb|ACU20447.1|
gnl|UG|Gma#S42153580	842	12	49	2.20333131	8.594122561	1.963663905	Up	3.26E-06	6.54E-06	-	GO:0004674//protein serine/threonine kinase activity;GO:0032559//adenyl ribonucleotide binding	GO:0006464//protein modification process	gi|255545998|ref|XP_002514059.1|
gnl|UG|Gma#S4995019	666	37	151	8.588911866	33.48268464	1.962867936	Up	1.31E-13	4.12E-13	GO:0043231//intracellular membrane-bounded organelle	-	-	gi|68131811|gb|AAY85184.1|
gnl|UG|Gma#S23063481	872	89	361	15.77917065	61.13758383	1.954038158	Up	0	0	-	GO:0003824//catalytic activity	GO:0044238//primary metabolic process	gi|224113017|ref|XP_002316362.1|
gnl|UG|Gma#S45568278	608	39	158	9.916802845	38.37700353	1.952295091	Up	1.02E-13	3.23E-13	-	-	-	gi|255637675|gb|ACU19161.1|
gnl|UG|Gma#S23061894	856	21	85	3.792767156	14.66434655	1.950990075	Up	1.74E-09	4.33E-09	-	-	-	gi|24817264|emb|CAD56224.1|
gnl|UG|Gma#S18957000	838	76	307	14.0210399	54.10182449	1.948083894	Up	0	0	GO:0044425//membrane part;GO:0043231//intracellular membrane-bounded organelle	-	-	gi|225446932|ref|XP_002263345.1|
gnl|UG|Gma#S23070556	920	49	197	8.234152463	31.62248194	1.941258537	Up	3.82E-14	1.23E-13	-	-	-	-
gnl|UG|Gma#S52634983	773	10	40	2.00000535	7.641841959	1.933916562	Up	3.13E-05	5.79E-05	-	GO:0046914//transition metal ion binding	-	gi|255626575|gb|ACU13632.1|
gnl|UG|Gma#S4899196	793	15	60	2.92434578	11.17366425	1.933916562	Up	3.34E-07	7.19E-07	GO:0016020//membrane	GO:0004871//signal transducer activity;GO:0004672//protein kinase activity;GO:0032559//adenyl ribonucleotide binding	GO:0006464//protein modification process	gi|62079554|gb|AAX61123.1|
gnl|UG|Gma#S45547605	670	11	44	2.538215745	9.698295847	1.933916562	Up	1.24E-05	2.38E-05	GO:0043231//intracellular membrane-bounded organelle	-	-	gi|255627885|gb|ACU14287.1|
gnl|UG|Gma#S17641512	822	167	665	31.40908646	119.4723434	1.9274228	Up	1.88E-13	5.82E-13	GO:0043231//intracellular membrane-bounded organelle	GO:0015645//fatty acid ligase activity	GO:0006631//fatty acid metabolic process	gi|255582880|ref|XP_002532212.1|
gnl|UG|Gma#S23068824	895	56	222	9.673321967	36.63089193	1.920977506	Up	1.20E-14	3.97E-14	GO:0009536//plastid	GO:0005488//binding	GO:0044267//cellular protein metabolic process	gi|225435528|ref|XP_002283014.1|
gnl|UG|Gma#S53084916	1431	44	174	4.753611599	17.95672654	1.917428439	Up	7.86E-14	2.50E-13	GO:0043231//intracellular membrane-bounded organelle	GO:0016628//oxidoreductase activity, acting on the CH-CH group of donors, NAD or NADP as acceptor	GO:0010468//regulation of gene expression	gi|255647602|gb|ACU24264.1|
gnl|UG|Gma#S39299041	723	49	192	10.4777597	39.21755242	1.904169219	Up	3.82E-14	1.23E-13	-	GO:0004866//endopeptidase inhibitor activity	-	gi|255625593|gb|ACU13141.1|
gnl|UG|Gma#S4989728	754	11	43	2.2554437	8.421988888	1.900749698	Up	1.92E-05	3.64E-05	-	-	-	gi|255568392|ref|XP_002525170.1|
gnl|UG|Gma#S53088129	1500	76	297	7.833087622	29.24036198	1.900308169	Up	0	0	-	GO:0046914//transition metal ion binding;GO:0016706//oxidoreductase activity, acting on paired donors, with incorporation or reduction of molecular oxygen, 2-oxoglutarate as one donor, and incorporation of one atom each of oxygen into both donors;GO:0016701//oxidoreductase activity, acting on single donors with incorporation of molecular oxygen	GO:0008152//metabolic process	gi|255639598|gb|ACU20093.1|
gnl|UG|Gma#S21567334	744	29	113	6.02609139	22.42967921	1.896114529	Up	8.33E-12	2.35E-11	GO:0044464//cell part	GO:0005515//protein binding	-	gi|124360685|gb|ABN08674.1|
gnl|UG|Gma#S52638754	603	37	144	9.486260867	35.26653035	1.894388198	Up	1.34E-13	4.20E-13	-	-	-	gi|255640669|gb|ACU20619.1|
gnl|UG|Gma#S48315811	1271	27	105	3.284194466	12.20004136	1.893274578	Up	3.73E-11	1.02E-10	-	-	-	gi|255630865|gb|ACU15795.1|
gnl|UG|Gma#S4919823	600	41	159	10.5643616	39.1348279	1.889247513	Up	1.31E-13	4.10E-13	-	-	-	gi|255556608|ref|XP_002519338.1|
gnl|UG|Gma#S5144932	667	8	31	1.854277824	6.863622895	1.888112872	Up	0.000320938	0.00054451	-	GO:0004497//monooxygenase activity;GO:0000166//nucleotide binding	-	gi|224144070|ref|XP_002325175.1|
gnl|UG|Gma#S53085636	831	15	58	2.790621184	10.30729068	1.885006962	Up	7.49E-07	1.57E-06	GO:0016604//nuclear body	GO:0005488//binding	GO:0050789//regulation of biological process;GO:0009813//flavonoid biosynthetic process;GO:0009640//photomorphogenesis;GO:0009657//plastid organization;GO:0006779//porphyrin biosynthetic process	gi|225461798|ref|XP_002283666.1|
gnl|UG|Gma#S48316189	1039	15	58	2.231959773	8.243848469	1.885006962	Up	7.49E-07	1.57E-06	GO:0043231//intracellular membrane-bounded organelle;GO:0044444//cytoplasmic part	GO:0003824//catalytic activity	-	gi|255629327|gb|ACU15008.1|
gnl|UG|Gma#S48315601	2072	70	270	5.222986946	19.24383247	1.881449142	Up	0	0	GO:0031224//intrinsic to membrane	GO:0016411//acylglycerol O-acyltransferase activity	-	gi|56199782|gb|AAS78662.1|
gnl|UG|Gma#S23068495	882	52	200	9.114763613	33.48720994	1.877333034	Up	4.84E-14	1.55E-13	-	-	-	gi|255629839|gb|ACU15270.1|
gnl|UG|Gma#S22951986	791	12	46	2.345391862	8.588135789	1.872516017	Up	1.18E-05	2.27E-05	GO:0044464//cell part	-	-	gi|84514139|gb|ABC59078.1|
gnl|UG|Gma#S45539921	799	30	115	5.804771474	21.25536736	1.872516017	Up	5.71E-12	1.63E-11	-	GO:0005488//binding	-	gi|113367254|gb|ABI34684.1|
gnl|UG|Gma#S44358734	1335	28	107	3.242555491	11.8364118	1.868028626	Up	2.74E-11	7.54E-11	GO:0043231//intracellular membrane-bounded organelle	GO:0003676//nucleic acid binding;GO:0001071	GO:0016049//cell growth;GO:0010468//regulation of gene expression;GO:0009791//post-embryonic development;GO:0010260//organ senescence	gi|187940301|gb|ACD39381.1|
gnl|UG|Gma#S39300160	844	21	80	3.846692755	13.99797117	1.863527234	Up	7.72E-09	1.85E-08	-	-	-	gi|255626175|gb|ACU13432.1|
gnl|UG|Gma#S15938891	674	51	194	11.69825088	42.50689554	1.861404062	Up	3.55E-15	1.20E-14	GO:0044464//cell part	-	GO:0007047//cellular cell wall organization	gi|150022326|gb|ABR57489.1|
gnl|UG|Gma#S52649575	671	25	95	5.760075022	20.90829598	1.859915981	Up	3.39E-10	8.78E-10	GO:0044464//cell part	GO:0022891//substrate-specific transmembrane transporter activity	GO:0009566//fertilization;GO:0006810//transport	gi|225459330|ref|XP_002285800.1|
gnl|UG|Gma#S4992948	779	10	38	1.984600945	7.203833944	1.859915981	Up	7.61E-05	0.000136481	-	GO:0016620//oxidoreductase activity, acting on the aldehyde or oxo group of donors, NAD or NADP as acceptor;GO:0016616//oxidoreductase activity, acting on the CH-OH group of donors, NAD or NADP as acceptor	GO:0009699//phenylpropanoid biosynthetic process	gi|255567343|ref|XP_002524651.1|
gnl|UG|Gma#S53090133	1026	10	38	1.506826643	5.469577624	1.859915981	Up	7.61E-05	0.000136489	-	-	-	gi|255635700|gb|ACU18199.1|
gnl|UG|Gma#S39314003	806	9	34	1.726307348	6.229618187	1.851454402	Up	0.000195227	0.00033588	-	-	-	gi|255631868|gb|ACU16301.1|
gnl|UG|Gma#S5125788	700	496	1873	109.5454359	395.1457286	1.850855436	Up	9.49E-13	2.83E-12	-	GO:0046914//transition metal ion binding;GO:0004866//endopeptidase inhibitor activity	GO:0050896//response to stimulus	gi|255647357|gb|ACU24145.1|
gnl|UG|Gma#S48545567	573	31	117	8.364071241	30.15426826	1.850084971	Up	4.31E-12	1.24E-11	-	GO:0004713//protein tyrosine kinase activity;GO:0032559//adenyl ribonucleotide binding	GO:0006464//protein modification process	gi|225439671|ref|XP_002270753.1|
gnl|UG|Gma#S15922686	608	16	60	4.068431937	14.57354564	1.840807158	Up	7.02E-07	1.48E-06	GO:0009507//chloroplast	-	-	gi|255631706|gb|ACU16220.1|
gnl|UG|Gma#S7105556	435	52	193	18.48096898	65.52176781	1.825933881	Up	4.84E-14	1.56E-13	-	-	-	gi|255645345|gb|ACU23169.1|
gnl|UG|Gma#S5035009	548	107	396	30.18657711	106.7166496	1.821806196	Up	0	0	GO:0031224//intrinsic to membrane;GO:0009526//plastid envelope;GO:0031090//organelle membrane;GO:0005740//mitochondrial envelope	GO:0016616//oxidoreductase activity, acting on the CH-OH group of donors, NAD or NADP as acceptor;GO:0000166//nucleotide binding;GO:0048037//cofactor binding	GO:0006732//coenzyme metabolic process;GO:0006720//isoprenoid metabolic process	gi|162945934|gb|ABY20976.1|
gnl|UG|Gma#S22952023	916	10	37	1.687777441	5.965183457	1.821441833	Up	0.000118685	0.000208248	-	-	-	gi|255547748|ref|XP_002514931.1|
gnl|UG|Gma#S48316206	894	254	932	43.92450229	153.9557621	1.80941802	Up	4.05E-13	1.23E-12	-	GO:0004857//enzyme inhibitor activity	GO:0019219	gi|255628545|gb|ACU14617.1|
gnl|UG|Gma#S52643265	766	9	33	1.816453946	6.362132719	1.80838568	Up	0.000305036	0.000518723	GO:0043231//intracellular membrane-bounded organelle;GO:0031410//cytoplasmic vesicle	-	-	gi|224059484|ref|XP_002299869.1|
gnl|UG|Gma#S47714237	670	28	102	6.460912807	22.4824131	1.798986982	Up	1.64E-10	4.33E-10	GO:0043231//intracellular membrane-bounded organelle	-	-	gi|255627885|gb|ACU14287.1|
gnl|UG|Gma#S5131497	740	11	40	2.298114256	7.982626803	1.796413038	Up	7.21E-05	0.00012952	GO:0043231//intracellular membrane-bounded organelle	GO:0046914//transition metal ion binding;GO:0016742//hydroxymethyl-, formyl- and related transferase activity	GO:0009108//coenzyme biosynthetic process	gi|297745329|emb|CBI40409.3|
gnl|UG|Gma#S48315070	2727	99	358	5.612556269	19.38721574	1.788375719	Up	2.18E-14	7.12E-14	GO:0043231//intracellular membrane-bounded organelle	-	-	gi|255582860|ref|XP_002532202.1|
gnl|UG|Gma#S53088102	873	10	36	1.770909663	6.089839004	1.781913469	Up	0.000184588	0.000318708	-	GO:0003824//catalytic activity	-	gi|255639652|gb|ACU20120.1|
gnl|UG|Gma#S48315850	974	313	1123	49.68165242	170.2700854	1.777039927	Up	0	0	-	-	-	gi|255626613|gb|ACU13651.1|
gnl|UG|Gma#S48315434	2739	335	1199	18.9087764	64.6464536	1.77351522	Up	1.72E-13	5.35E-13	-	-	-	gi|225459284|ref|XP_002285786.1|
gnl|UG|Gma#S39317940	804	38	136	7.306984722	24.980459	1.77345189	Up	3.41E-13	1.04E-12	GO:0000322//storage vacuole;GO:0031224//intrinsic to membrane	GO:0005488//binding	GO:0006810//transport	gi|255632954|gb|ACU16831.1|
gnl|UG|Gma#S53088845	969	53	189	8.455956574	28.80418433	1.768238532	Up	3.77E-14	1.22E-13	-	-	-	gi|255638205|gb|ACU19416.1|
gnl|UG|Gma#S53085781	1338	1242	4417	143.5080072	487.5159625	1.764318221	Up	2.38E-12	6.94E-12	-	-	-	gi|255645900|gb|ACU23439.1|
gnl|UG|Gma#S4992079	366	9	32	3.801649514	12.9117898	1.763991561	Up	0.000474798	0.000790598	-	-	-	gi|224139976|ref|XP_002323366.1|
gnl|UG|Gma#S53087049	1651	335	1186	31.36955697	106.0852905	1.757787571	Up	1.72E-13	5.34E-13	GO:0016020//membrane	GO:0046872//metal ion binding	GO:0009553//embryo sac development;GO:0007049//cell cycle;GO:0006508//proteolysis	gi|255641723|gb|ACU21132.1|
gnl|UG|Gma#S21565784	826	15	53	2.807513564	9.475745254	1.754946421	Up	6.43E-06	1.26E-05	-	-	-	gi|224098479|ref|XP_002311188.1|
gnl|UG|Gma#S48315366	1724	44	154	3.945718212	13.19170752	1.741271484	Up	9.15E-14	2.90E-13	-	GO:0016491//oxidoreductase activity;GO:0005506//iron ion binding	-	gi|84514139|gb|ABC59078.1|
gnl|UG|Gma#S53085410	1036	20	70	2.984563969	9.978283503	1.741271484	Up	2.33E-07	5.08E-07	-	-	-	gi|255646636|gb|ACU23792.1|
gnl|UG|Gma#S23063408	740	34	119	7.103262246	23.74831474	1.741271484	Up	1.36E-11	3.80E-11	GO:0043231//intracellular membrane-bounded organelle	GO:0030528//transcription regulator activity;GO:0001071	-	gi|225443590|ref|XP_002278661.1|
gnl|UG|Gma#S48315950	3262	134	469	6.350844703	21.23275949	1.741271484	Up	0	0	GO:0009526//plastid envelope;GO:0009532//plastid stroma	GO:0017111//nucleoside-triphosphatase activity;GO:0032559//adenyl ribonucleotide binding	GO:0043170	gi|255539981|ref|XP_002511055.1|
gnl|UG|Gma#S5145369	609	143	500	36.30190335	121.2467946	1.73982951	Up	0	0	-	-	-	gi|255560631|ref|XP_002521329.1|
gnl|UG|Gma#S53085829	895	13	45	2.2455926	7.425180797	1.72532994	Up	4.10E-05	7.54E-05	-	GO:0004871//signal transducer activity;GO:0042802//identical protein binding	GO:0009755//hormone-mediated signaling pathway	gi|255645807|gb|ACU23394.1|
gnl|UG|Gma#S45560964	810	39	135	7.443723617	24.61309931	1.72532994	Up	8.87E-13	2.65E-12	GO:0043231//intracellular membrane-bounded organelle	GO:0001071	GO:0010468//regulation of gene expression	gi|255633050|gb|ACU16880.1|
gnl|UG|Gma#S21565640	849	88	304	16.02454228	52.87902608	1.722412457	Up	2.51E-14	8.18E-14	-	-	GO:0009267//cellular response to starvation;GO:0006791//sulfur utilization	gi|255560193|ref|XP_002521114.1|
gnl|UG|Gma#S53087433	1383	271	931	30.2940796	99.41342931	1.714404878	Up	1.16E-13	3.64E-13	-	-	-	gi|255640973|gb|ACU20766.1|
gnl|UG|Gma#S48313098	1858	685	2339	56.99746141	185.909707	1.705632531	Up	5.66E-13	1.71E-12	-	GO:0046872//metal ion binding;GO:0016491//oxidoreductase activity	-	gi|94966433|dbj|BAE94181.1|
gnl|UG|Gma#S33258506	105	15	51	22.08577337	71.7296037	1.699451308	Up	1.51E-05	2.88E-05	-	-	-	-
gnl|UG|Gma#S5146311	1894	87	295	7.101497351	23.00168204	1.69554421	Up	0	0	GO:0016020//membrane	-	GO:0015833//peptide transport	gi|11933414|dbj|BAB19760.1|
gnl|UG|Gma#S48526586	663	18	61	4.197296296	13.58732179	1.694728898	Up	2.23E-06	4.53E-06	GO:0044444//cytoplasmic part	GO:0003677//DNA binding	GO:0009725//response to hormone stimulus	gi|113367192|gb|ABI34653.1|
gnl|UG|Gma#S45531989	685	21	71	4.739574723	15.30683256	1.691346259	Up	3.33E-07	7.17E-07	-	-	-	gi|42521309|gb|AAS18240.1|
gnl|UG|Gma#S45543519	780	24	81	4.756935803	15.33585418	1.688804064	Up	5.01E-08	1.14E-07	GO:0031461//cullin-RING ubiquitin ligase complex;GO:0043231//intracellular membrane-bounded organelle	GO:0046914//transition metal ion binding;GO:0003676//nucleic acid binding	GO:0006259//DNA metabolic process;GO:0009411//response to UV	gi|224059298|ref|XP_002299813.1|
gnl|UG|Gma#S53085308	912	35	118	5.933129907	19.10753762	1.687276594	Up	4.44E-11	1.21E-10	GO:0016585//chromatin remodeling complex	GO:0004407//histone deacetylase activity;GO:0003676//nucleic acid binding;GO:0046914//transition metal ion binding;GO:0051287//NAD or NADH binding	GO:0016458//gene silencing;GO:0006351//transcription, DNA-dependent;GO:0006464//protein modification process	gi|255550570|ref|XP_002516335.1|
gnl|UG|Gma#S52661365	699	35	118	7.741079364	24.93000617	1.687276594	Up	4.44E-11	1.21E-10	GO:0005789//endoplasmic reticulum membrane	GO:0016709//oxidoreductase activity, acting on paired donors, with incorporation or reduction of molecular oxygen, NADH or NADPH as one donor, and incorporation of one atom of oxygen;GO:0030554//adenyl nucleotide binding	GO:0008152//metabolic process	gi|224120446|ref|XP_002331050.1|
gnl|UG|Gma#S52650714	772	41	138	8.210643727	26.39850548	1.684889014	Up	1.18E-12	3.50E-12	-	-	-	-
gnl|UG|Gma#S48316125	718	14	47	3.014492744	9.666983294	1.681150492	Up	3.81E-05	7.02E-05	-	-	-	gi|255648129|gb|ACU24519.1|
gnl|UG|Gma#S48316655	1757	605	2019	53.23463302	169.7001053	1.672550425	Up	5.90E-13	1.78E-12	GO:0043234//protein complex;GO:0044444//cytoplasmic part;GO:0030312//external encapsulating structure;GO:0015630//microtubule cytoskeleton	GO:0032561//guanyl ribonucleotide binding;GO:0017111//nucleoside-triphosphatase activity	GO:0043623//cellular protein complex assembly;GO:0007017//microtubule-based process;GO:0010038//response to metal ion	gi|157422224|gb|ABV55994.1|
gnl|UG|Gma#S47252465	269	12	40	6.896672725	21.95964251	1.670882156	Up	0.000159624	0.000278194	-	-	-	gi|255641837|gb|ACU21187.1|
gnl|UG|Gma#S47696354	756	46	153	9.406903472	29.88733487	1.667742449	Up	1.71E-13	5.33E-13	GO:0043231//intracellular membrane-bounded organelle	-	-	gi|222632200|gb|EEE64332.1|
gnl|UG|Gma#S52663483	800	47	156	9.082774298	28.79732619	1.664729929	Up	3.51E-14	1.14E-13	-	GO:0046872//metal ion binding	GO:0009743//response to carbohydrate stimulus	gi|224143836|ref|XP_002325091.1|
gnl|UG|Gma#S39313986	845	76	252	13.90488927	44.0414274	1.663268972	Up	0	0	GO:0016020//membrane;GO:0031410//cytoplasmic vesicle	-	-	gi|255554789|ref|XP_002518432.1|
gnl|UG|Gma#S53087868	855	13	43	2.350649563	7.427110668	1.659741599	Up	9.62E-05	0.000170684	GO:0043231//intracellular membrane-bounded organelle	GO:0016773//phosphotransferase activity, alcohol group as acceptor;GO:0019206//nucleoside kinase activity	GO:0019321//pentose metabolic process	gi|255558089|ref|XP_002520073.1|
gnl|UG|Gma#S48312234	1237	322	1065	40.24359998	127.1444661	1.659637399	Up	3.50E-13	1.07E-12	-	GO:0005488//binding	-	gi|255580545|ref|XP_002531097.1|
gnl|UG|Gma#S48312285	2208	118	389	8.262159784	26.01765117	1.654899858	Up	0	0	GO:0031224//intrinsic to membrane	GO:0030554//adenyl nucleotide binding;GO:0004497//monooxygenase activity	GO:0008152//metabolic process	gi|225429082|ref|XP_002271528.1|
gnl|UG|Gma#S19678926	748	223	735	46.09076501	145.1119892	1.654617102	Up	3.69E-14	1.19E-13	-	-	GO:0010468//regulation of gene expression;GO:0006350//transcription	gi|225446036|ref|XP_002268683.1|
gnl|UG|Gma#S45543518	675	52	171	11.90995779	37.41191095	1.651329359	Up	5.33E-14	1.71E-13	GO:0031461//cullin-RING ubiquitin ligase complex;GO:0043231//intracellular membrane-bounded organelle	GO:0046914//transition metal ion binding;GO:0003676//nucleic acid binding	GO:0006259//DNA metabolic process;GO:0009411//response to UV	gi|255633556|gb|ACU17137.1|
gnl|UG|Gma#S5146292	1644	123	403	11.56681926	36.20101833	1.646038085	Up	0	0	GO:0044464//cell part	GO:0016791//phosphatase activity;GO:0043169//cation binding	GO:0032501//multicellular organismal process;GO:0009856//pollination	gi|13925771|gb|AAK49438.1|
gnl|UG|Gma#S21539799	812	149	488	28.3687951	88.75265366	1.645485379	Up	2.81E-13	8.62E-13	GO:0016020//membrane	-	-	gi|224103311|ref|XP_002313005.1|
gnl|UG|Gma#S48555391	616	22	72	5.521443342	17.26113458	1.644409945	Up	4.68E-07	9.99E-07	GO:0009536//plastid	GO:0004672//protein kinase activity;GO:0008378//galactosyltransferase activity	GO:0019318//hexose metabolic process;GO:0009312//oligosaccharide biosynthetic process;GO:0005985//sucrose metabolic process;GO:0019406;GO:0006950//response to stress	gi|187610416|gb|ACD13462.1|
gnl|UG|Gma#S48312528	1951	640	2090	50.71464105	158.2000335	1.641275694	Up	1.01E-13	3.19E-13	-	GO:0030528//transcription regulator activity;GO:0003677//DNA binding	GO:0009738//abscisic acid mediated signaling pathway;GO:0006350//transcription;GO:0010557//positive regulation of macromolecule biosynthetic process;GO:0006950//response to stress	gi|217073376|gb|ACJ85047.1|
gnl|UG|Gma#S45553720	813	152	496	28.90438237	90.09665872	1.640185359	Up	1.24E-13	3.89E-13	-	-	-	gi|224144920|ref|XP_002325462.1|
gnl|UG|Gma#S5128680	772	57	186	11.41479738	35.58059434	1.640185359	Up	4.82E-14	1.55E-13	GO:0044464//cell part	GO:0016787//hydrolase activity	-	gi|224099723|ref|XP_002311592.1|
gnl|UG|Gma#S4993348	682	112	365	25.38892423	79.03619866	1.638314294	Up	0	0	GO:0031410//cytoplasmic vesicle	-	-	gi|27728729|gb|AAO18638.1|
gnl|UG|Gma#S23067230	864	16	52	2.862970622	8.888063639	1.63435628	Up	2.13E-05	3.99E-05	-	GO:0004674//protein serine/threonine kinase activity;GO:0032559//adenyl ribonucleotide binding	GO:0006464//protein modification process;GO:0023060	gi|27549573|gb|AAO17040.1|
gnl|UG|Gma#S45533173	890	21	68	3.647874927	11.28330845	1.62906198	Up	1.16E-06	2.41E-06	GO:0043231//intracellular membrane-bounded organelle	-	-	gi|255628499|gb|ACU14594.1|
gnl|UG|Gma#S24528065	1157	89	288	11.89233951	36.76009992	1.628108132	Up	0	0	-	GO:0016872//intramolecular lyase activity	GO:0009699//phenylpropanoid biosynthetic process	gi|75305825|sp|Q93XE6.1|CFI1A_SOYBN
gnl|UG|Gma#S53085467	1545	69	222	6.90448449	21.21983707	1.619807972	Up	0	0	GO:0009532//plastid stroma	-	-	gi|255646517|gb|ACU23736.1|
gnl|UG|Gma#S36149907	802	19	61	3.662603314	11.2324119	1.616726386	Up	4.74E-06	9.41E-06	-	-	-	gi|225425529|ref|XP_002264590.1|
gnl|UG|Gma#S48527941	589	20	64	5.249589595	16.04657069	1.611988467	Up	2.88E-06	5.79E-06	-	-	-	-
gnl|UG|Gma#S7106267	464	41	131	13.66081241	41.6937415	1.609787559	Up	1.87E-11	5.19E-11	-	-	-	-
gnl|UG|Gma#S48315397	1629	43	137	4.08091945	12.41986963	1.60568389	Up	7.11E-12	2.02E-11	-	-	-	gi|87240487|gb|ABD32345.1|
gnl|UG|Gma#S48315574	840	28	89	5.15334712	15.64689885	1.602295071	Up	3.65E-08	8.36E-08	GO:0009536//plastid	GO:0004871//signal transducer activity	GO:0006950//response to stress;GO:0009719;GO:0032502//developmental process	gi|255626991|gb|ACU13840.1|
gnl|UG|Gma#S52560517	1173	41	130	5.403765522	16.3667668	1.59873237	Up	2.79E-11	7.67E-11	-	GO:0004871//signal transducer activity;GO:0004672//protein kinase activity;GO:0032559//adenyl ribonucleotide binding	GO:0006464//protein modification process	gi|212717137|gb|ACJ37410.1|
gnl|UG|Gma#S53089667	1611	135	427	12.95534192	39.14261976	1.595193225	Up	2.40E-13	7.40E-13	GO:0044464//cell part	GO:0046914//transition metal ion binding	-	gi|255636609|gb|ACU18642.1|
gnl|UG|Gma#S48312209	1161	19	60	2.530067061	7.631968778	1.592879644	Up	7.14E-06	1.40E-05	GO:0005576//extracellular region;GO:0030312//external encapsulating structure	GO:0016798//hydrolase activity, acting on glycosyl bonds;GO:0016758//transferase activity, transferring hexosyl groups	GO:0044042//glucan metabolic process	gi|255639333|gb|ACU19964.1|
gnl|UG|Gma#S23066369	933	19	60	3.148347115	9.49701581	1.592879644	Up	7.14E-06	1.40E-05	-	-	-	gi|255544405|ref|XP_002513264.1|
gnl|UG|Gma#S34535655	1817	224	707	19.05915941	57.46217241	1.592128045	Up	1.56E-13	4.86E-13	GO:0009528//plastid inner membrane	GO:0043169//cation binding;GO:0051536//iron-sulfur cluster binding;GO:0016628//oxidoreductase activity, acting on the CH-CH group of donors, NAD or NADP as acceptor;GO:0016730//oxidoreductase activity, acting on iron-sulfur proteins as donors;GO:0016703	GO:0042742//defense response to bacterium;GO:0006787;GO:0009791//post-embryonic development;GO:0048608//reproductive structure development	gi|76162840|gb|ABA40832.1|
gnl|UG|Gma#S53086967	1144	92	290	12.43290039	37.43600769	1.590263696	Up	1.91E-14	6.28E-14	-	-	-	gi|255641883|gb|ACU21210.1|
gnl|UG|Gma#S48315364	1456	48	151	5.096716931	15.31556866	1.587358801	Up	1.02E-12	3.04E-12	-	GO:0003824//catalytic activity	-	gi|225429480|ref|XP_002277742.1|
gnl|UG|Gma#S48313346	2364	540	1697	35.31481529	106.0112425	1.585871815	Up	8.75E-13	2.61E-12	GO:0009536//plastid	GO:0016757//transferase activity, transferring glycosyl groups	GO:0006073//cellular glucan metabolic process	gi|119710158|gb|ABL96300.1|
gnl|UG|Gma#S39311432	820	176	552	33.18252779	99.41290842	1.5830094	Up	0	0	-	-	-	gi|255630859|gb|ACU15792.1|
gnl|UG|Gma#S4995844	662	446	1398	104.1567741	311.865071	1.582165307	Up	0	0	GO:0043231//intracellular membrane-bounded organelle	GO:0003676//nucleic acid binding	GO:0010468//regulation of gene expression;GO:0006351//transcription, DNA-dependent	gi|51870707|dbj|BAD42433.1|
gnl|UG|Gma#S39305625	685	546	1698	123.2289428	366.0704464	1.570780165	Up	3.27E-13	1.00E-12	-	GO:0004866//endopeptidase inhibitor activity	-	gi|255627437|gb|ACU14063.1|
gnl|UG|Gma#S5127422	787	48	149	9.42925013	27.95948003	1.568122582	Up	2.14E-12	6.25E-12	-	-	-	gi|255628933|gb|ACU14811.1|
gnl|UG|Gma#S5143012	658	35	108	8.223426255	24.23904005	1.559521047	Up	2.60E-09	6.41E-09	-	-	-	gi|302142328|emb|CBI19531.3|
gnl|UG|Gma#S48315681	1917	189	583	15.2422943	44.91216556	1.559026211	Up	3.09E-13	9.46E-13	GO:0044444//cytoplasmic part	GO:0003677//DNA binding	GO:0009725//response to hormone stimulus;GO:0006350//transcription	gi|169959|gb|AAB00097.1|
gnl|UG|Gma#S15926161	533	24	74	6.961369467	20.50321969	1.558407427	Up	8.85E-07	1.85E-06	GO:0043231//intracellular membrane-bounded organelle	GO:0004457//lactate dehydrogenase activity;GO:0030554//adenyl nucleotide binding	GO:0008152//metabolic process	gi|255560988|ref|XP_002521506.1|
gnl|UG|Gma#S45536798	871	63	194	11.18234909	32.89282158	1.556549481	Up	0	0	-	GO:0046872//metal ion binding	-	gi|84514139|gb|ABC59078.1|
gnl|UG|Gma#S15939333	614	15	46	3.776883068	11.06386874	1.550587922	Up	0.00012069	0.000211601	-	-	GO:0051707//response to other organism	gi|225470420|ref|XP_002273964.1|
gnl|UG|Gma#S36150234	738	60	183	12.56913932	36.61948921	1.542725805	Up	0	0	GO:0044464//cell part	-	GO:0051234//establishment of localization	gi|225458195|ref|XP_002281397.1|
gnl|UG|Gma#S52657385	761	42	128	8.532480119	24.83950101	1.541599139	Up	1.25E-10	3.31E-10	-	GO:0005488//binding	GO:0009414//response to water deprivation	gi|255628351|gb|ACU14520.1|
gnl|UG|Gma#S47100817	285	44	134	23.86813403	69.43484857	1.540574134	Up	4.70E-11	1.28E-10	-	-	-	gi|224098938|ref|XP_002311324.1|
gnl|UG|Gma#S36141732	743	25	76	5.201898169	15.10575139	1.537987886	Up	8.02E-07	1.68E-06	-	-	-	gi|255627093|gb|ACU13891.1|
gnl|UG|Gma#S48314916	1237	27	82	3.374463352	9.789526968	1.536581064	Up	2.97E-07	6.42E-07	GO:0009523//photosystem II	GO:0046872//metal ion binding	GO:0044237//cellular metabolic process	gi|255646927|gb|ACU23933.1|
gnl|UG|Gma#S52654557	606	58	176	14.79673925	42.89015325	1.535367186	Up	4.31E-14	1.39E-13	-	-	-	gi|224098938|ref|XP_002311324.1|
gnl|UG|Gma#S53084626	1091	49	148	6.943556614	20.03339339	1.528660084	Up	6.06E-12	1.73E-11	GO:0044464//cell part	GO:0005488//binding;GO:0004672//protein kinase activity	-	gi|255648168|gb|ACU24538.1|
gnl|UG|Gma#S48556301	605	19	57	4.8552196	13.9135206	1.518879063	Up	2.39E-05	4.46E-05	-	-	-	gi|224111784|ref|XP_002315977.1|
gnl|UG|Gma#S5101047	802	26	78	5.011983483	14.3627562	1.518879063	Up	7.25E-07	1.52E-06	-	-	-	gi|302142328|emb|CBI19531.3|
gnl|UG|Gma#S47696813	788	17	51	3.33528811	9.557878665	1.518879063	Up	6.55E-05	0.000118078	GO:0009536//plastid	-	-	gi|225448586|ref|XP_002278231.1|
gnl|UG|Gma#S22951523	842	40	119	7.3444377	20.87144051	1.50680623	Up	1.07E-09	2.70E-09	-	-	-	gi|255547676|ref|XP_002514895.1|
gnl|UG|Gma#S23069391	566	32	95	8.740659425	24.78704347	1.50377217	Up	5.50E-08	1.25E-07	-	-	-	-
gnl|UG|Gma#S23065836	948	83	246	13.53569022	38.32166095	1.501391636	Up	1.50E-13	4.69E-13	GO:0043231//intracellular membrane-bounded organelle;GO:0016021//integral to membrane	GO:0015154;GO:0005351//sugar:hydrogen symporter activity	GO:0015766	gi|78192243|gb|ABB30162.1|
gnl|UG|Gma#S4989909	796	148	438	28.74480052	81.26033289	1.499250256	Up	0	0	GO:0009536//plastid	GO:0046527//glucosyltransferase activity	GO:0005982//starch metabolic process	gi|119710158|gb|ABL96300.1|
gnl|UG|Gma#S45531317	776	24	71	4.78145609	13.51183029	1.498701181	Up	2.90E-06	5.84E-06	-	-	-	gi|255627949|gb|ACU14319.1|
gnl|UG|Gma#S39303143	802	169	498	32.57789264	91.70067423	1.493039058	Up	9.33E-15	3.11E-14	-	-	-	gi|255625999|gb|ACU13344.1|
gnl|UG|Gma#S5135558	280	48	141	26.50292804	74.36672148	1.488505414	Up	4.63E-11	1.26E-10	-	-	-	-
gnl|UG|Gma#S18530652	811	269	790	51.27929871	143.8546125	1.488163043	Up	9.50E-14	3.01E-13	GO:0009536//plastid	GO:0043169//cation binding;GO:0004551//nucleotide diphosphatase activity	-	gi|297738923|emb|CBI28168.3|
gnl|UG|Gma#S47173488	273	28	82	15.85645268	44.35767348	1.484113645	Up	5.86E-07	1.24E-06	GO:0031410//cytoplasmic vesicle	-	-	gi|302143601|emb|CBI22354.3|
gnl|UG|Gma#S53085487	1529	913	2672	92.31535488	258.0753487	1.483149805	Up	0	0	-	GO:0003824//catalytic activity	GO:0044238//primary metabolic process	gi|255646479|gb|ACU23718.1|
gnl|UG|Gma#S48316422	1915	249	728	20.10209033	56.14100145	1.48170927	Up	8.82E-14	2.79E-13	-	GO:0030528//transcription regulator activity;GO:0003676//nucleic acid binding;GO:0001071	GO:0010468//regulation of gene expression;GO:0032501//multicellular organismal process;GO:0009738//abscisic acid mediated signaling pathway;GO:0006950//response to stress	gi|187940277|gb|ACD39369.1|
gnl|UG|Gma#S53084979	671	39	114	8.985717034	25.08995518	1.481404357	Up	3.80E-09	9.29E-09	GO:0043231//intracellular membrane-bounded organelle	GO:0003676//nucleic acid binding;GO:0001071	GO:0006952//defense response;GO:0051707//response to other organism;GO:0009743//response to carbohydrate stimulus;GO:0010468//regulation of gene expression;GO:0050794//regulation of cellular process;GO:0006351//transcription, DNA-dependent	gi|255647478|gb|ACU24203.1|
gnl|UG|Gma#S23062621	695	25	73	5.561165956	15.51156474	1.479884931	Up	2.60E-06	5.24E-06	GO:0043231//intracellular membrane-bounded organelle;GO:0031224//intrinsic to membrane	GO:0035250//UDP-galactosyltransferase activity	GO:0006464//protein modification process	gi|255566417|ref|XP_002524194.1|
gnl|UG|Gma#S48316560	1244	344	1001	42.75123977	118.8314103	1.474878066	Up	5.73E-13	1.73E-12	GO:0031410//cytoplasmic vesicle	-	-	gi|302143601|emb|CBI22354.3|
gnl|UG|Gma#S5129288	728	22	64	4.67199052	12.9827337	1.474484943	Up	1.16E-05	2.24E-05	-	GO:0005488//binding;GO:0016301//kinase activity	GO:0009987//cellular process	gi|225436122|ref|XP_002274007.1|
gnl|UG|Gma#S45541028	791	1113	3231	217.5350952	603.2231899	1.47144372	Up	3.34E-12	9.64E-12	-	-	-	gi|255642563|gb|ACU21545.1|
gnl|UG|Gma#S5083886	564	18	52	4.934055753	13.61575706	1.464431279	Up	8.69E-05	0.000155121	-	-	-	gi|297843878|ref|XP_002889820.1|
gnl|UG|Gma#S32647950	1960	35	101	2.760721671	7.60996846	1.462845028	Up	3.98E-08	9.11E-08	GO:0031224//intrinsic to membrane	GO:0016411//acylglycerol O-acyltransferase activity	-	gi|93204652|dbj|BAE93461.1|
gnl|UG|Gma#S21538613	733	77	222	16.24042544	44.72666887	1.461545888	Up	0	0	GO:0031967;GO:0043231//intracellular membrane-bounded organelle	GO:0016649//oxidoreductase activity, acting on the CH-NH group of donors, quinone or similar compound as acceptor	GO:0009642//response to light intensity;GO:0006551//leucine metabolic process	gi|224132778|ref|XP_002327878.1|
gnl|UG|Gma#S48315763	1291	68	196	8.143166634	22.42060789	1.461163565	Up	0	0	GO:0044464//cell part	GO:0032561//guanyl ribonucleotide binding	GO:0035556//intracellular signal transduction	gi|255648030|gb|ACU24471.1|
gnl|UG|Gma#S48316719	953	88	253	14.27579895	39.20533552	1.457478518	Up	2.51E-14	8.18E-14	GO:0043231//intracellular membrane-bounded organelle	-	-	gi|255640517|gb|ACU20544.1|
gnl|UG|Gma#S47692856	647	267	766	63.79955244	174.8405014	1.454421212	Up	7.54E-13	2.26E-12	-	-	GO:0051704//multi-organism process	gi|14916530|sp|Q39837.3|ALB1_SOYBN
gnl|UG|Gma#S4997537	912	58	166	9.832043847	26.8800953	1.450974998	Up	2.34E-12	6.83E-12	-	GO:0016811//hydrolase activity, acting on carbon-nitrogen (but not peptide) bonds, in linear amides	GO:0009725//response to hormone stimulus;GO:0019363//pyridine nucleotide biosynthetic process	gi|255640507|gb|ACU20539.1|
gnl|UG|Gma#S23068793	891	36	103	6.246481357	17.07171198	1.450492088	Up	3.56E-08	8.17E-08	-	-	-	gi|255634170|gb|ACU17448.1|
gnl|UG|Gma#S45530936	703	35	100	7.697033393	21.00691264	1.448489735	Up	5.82E-08	1.32E-07	-	-	-	-
gnl|UG|Gma#S45548674	706	169	481	37.00774773	100.6138875	1.44293021	Up	9.33E-15	3.11E-14	-	-	-	gi|255640408|gb|ACU20491.1|
gnl|UG|Gma#S53085668	1434	104	296	11.21230336	30.48316902	1.44293021	Up	0	0	-	-	GO:0010038//response to metal ion;GO:0009860//pollen tube growth	gi|224121244|ref|XP_002330779.1|
gnl|UG|Gma#S39310350	860	36	102	6.47164522	17.51536834	1.436416903	Up	5.20E-08	1.18E-07	GO:0005789//endoplasmic reticulum membrane	GO:0016709//oxidoreductase activity, acting on paired donors, with incorporation or reduction of molecular oxygen, NADH or NADPH as one donor, and incorporation of one atom of oxygen;GO:0030554//adenyl nucleotide binding	GO:0008152//metabolic process	gi|224120446|ref|XP_002331050.1|
gnl|UG|Gma#S48315519	610	64	181	16.22037126	43.81938664	1.433762449	Up	2.93E-13	8.99E-13	-	-	-	gi|255626739|gb|ACU13714.1|
gnl|UG|Gma#S48315347	1693	2457	6933	224.3669322	604.7582428	1.430498465	Up	0	0	-	GO:0046914//transition metal ion binding	GO:0006790//sulfur metabolic process;GO:0010269//response to selenium ion;GO:0000741//karyogamy;GO:0000302//response to reactive oxygen species	gi|255645567|gb|ACU23278.1|
gnl|UG|Gma#S5090450	580	50	139	13.32762186	35.39193935	1.409001445	Up	3.55E-10	9.18E-10	-	GO:0016491//oxidoreductase activity	GO:0008152//metabolic process	gi|224104543|ref|XP_002313472.1|
gnl|UG|Gma#S48313049	1839	68	189	5.716600394	15.17740871	1.408696145	Up	1.94E-13	6.02E-13	GO:0043231//intracellular membrane-bounded organelle	-	-	gi|224106163|ref|XP_002314066.1|
gnl|UG|Gma#S48316184	982	267	742	42.03493934	111.5860673	1.408496007	Up	7.54E-13	2.26E-12	-	GO:0016846//carbon-sulfur lyase activity;GO:0016765//transferase activity, transferring alkyl or aryl (other than methyl) groups	GO:0009755//hormone-mediated signaling pathway	gi|2920666|gb|AAC18566.1|
gnl|UG|Gma#S45562326	903	27	75	4.622603729	12.26566411	1.40784775	Up	4.43E-06	8.80E-06	-	-	-	gi|255644489|gb|ACU22748.1|
gnl|UG|Gma#S39309809	776	42	116	8.367548158	22.07566639	1.399580134	Up	1.22E-08	2.88E-08	GO:0043231//intracellular membrane-bounded organelle;GO:0031461//cullin-RING ubiquitin ligase complex	GO:0016628//oxidoreductase activity, acting on the CH-CH group of donors, NAD or NADP as acceptor;GO:0046914//transition metal ion binding;GO:0005515//protein binding;GO:0019787//small conjugating protein ligase activity	GO:0009646//response to absence of light;GO:0009648//photoperiodism;GO:0010118//stomatal movement;GO:0006259//DNA metabolic process;GO:0009812//flavonoid metabolic process;GO:0009639//response to red or far red light	gi|7688063|emb|CAB89693.1|
gnl|UG|Gma#S53086436	1371	824	2270	92.91811874	244.5152535	1.395892617	Up	8.06E-13	2.41E-12	GO:0031224//intrinsic to membrane	-	-	gi|255644617|gb|ACU22811.1|
gnl|UG|Gma#S47698124	565	120	330	32.83548607	86.2547551	1.393348181	Up	0	0	GO:0031410//cytoplasmic vesicle	GO:0008194//UDP-glycosyltransferase activity	GO:0005975//carbohydrate metabolic process	gi|224068414|ref|XP_002302739.1|
gnl|UG|Gma#S48312273	1303	40	110	4.745983533	12.46711093	1.393348181	Up	3.24E-08	7.48E-08	GO:0044464//cell part	GO:0015291//secondary active transmembrane transporter activity	GO:0015893//drug transport	gi|255580250|ref|XP_002530955.1|
gnl|UG|Gma#S4989881	724	141	387	30.10864408	78.93869695	1.390554966	Up	7.55E-15	2.53E-14	GO:0031981//nuclear lumen	-	GO:0050801//ion homeostasis;GO:0032501//multicellular organismal process;GO:0010038//response to metal ion	gi|225437048|ref|XP_002278866.1|
gnl|UG|Gma#S21567560	775	35	96	6.981954162	18.29309058	1.389596046	Up	2.60E-07	5.66E-07	-	-	-	gi|224119964|ref|XP_002318209.1|
gnl|UG|Gma#S22952068	834	402	1098	74.51962382	194.4257773	1.38352721	Up	8.59E-14	2.72E-13	GO:0016020//membrane	-	-	gi|84468258|dbj|BAE71213.1|
gnl|UG|Gma#S24634019	1709	37	101	3.347112524	8.727640831	1.382674679	Up	1.41E-07	3.12E-07	-	GO:0016846//carbon-sulfur lyase activity;GO:0070547;GO:0048037//cofactor binding	GO:0042360//vitamin E metabolic process	gi|62912516|gb|AAY21813.1|
gnl|UG|Gma#S6670609	754	51	139	10.45705715	27.22456873	1.380432293	Up	6.57E-10	1.68E-09	-	-	-	gi|225470338|ref|XP_002269005.1|
gnl|UG|Gma#S39300232	736	107	291	22.47587534	58.38922743	1.377324919	Up	0	0	-	-	-	gi|115432144|gb|ABI97349.1|
gnl|UG|Gma#S23070610	812	135	367	25.70327073	66.74636044	1.376737218	Up	2.40E-13	7.40E-13	-	-	-	gi|255557827|ref|XP_002519943.1|
gnl|UG|Gma#S48313584	1868	1895	5147	156.835002	406.9067092	1.375450496	Up	3.03E-12	8.77E-12	GO:0044424//intracellular part	-	GO:0043412;GO:0010033//response to organic substance;GO:0032502//developmental process	gi|225461088|ref|XP_002282119.1|
gnl|UG|Gma#S5141987	635	21	57	5.112769583	13.25618892	1.374489153	Up	8.80E-05	0.000157221	-	-	-	-
gnl|UG|Gma#S23071673	867	21	57	3.744646696	9.708973429	1.374489153	Up	8.80E-05	0.000157211	GO:0043231//intracellular membrane-bounded organelle	-	-	gi|255628717|gb|ACU14703.1|
gnl|UG|Gma#S53089428	772	52	141	10.41349936	26.97238603	1.373028196	Up	5.82E-10	1.49E-09	-	-	-	gi|255637075|gb|ACU18869.1|
gnl|UG|Gma#S4993160	652	17	46	4.030992379	10.41904204	1.370015677	Up	0.000453924	0.000757336	GO:0016020//membrane;GO:0031410//cytoplasmic vesicle	-	-	gi|225452222|ref|XP_002268255.1|
gnl|UG|Gma#S4988058	587	60	162	15.80242728	40.75627347	1.366875969	Up	3.56E-11	9.72E-11	-	-	-	gi|224102099|ref|XP_002312544.1|
gnl|UG|Gma#S48316252	1426	96	259	10.40788198	26.82240976	1.365762349	Up	0	0	GO:0043231//intracellular membrane-bounded organelle	GO:0030528//transcription regulator activity;GO:0003677//DNA binding;GO:0001071	GO:0006351//transcription, DNA-dependent;GO:0006950//response to stress	gi|296082424|emb|CBI21429.3|
gnl|UG|Gma#S47704346	600	26	70	6.699351255	17.22916952	1.362759861	Up	1.53E-05	2.91E-05	-	-	GO:0019941//modification-dependent protein catabolic process	gi|255637543|gb|ACU19098.1|
gnl|UG|Gma#S23063332	922	38	102	6.37181748	16.33754531	1.358414391	Up	1.80E-07	3.94E-07	GO:0009532//plastid stroma;GO:0016020//membrane;GO:0042579//microbody	GO:0016646//oxidoreductase activity, acting on the CH-NH group of donors, NAD or NADP as acceptor;GO:0046914//transition metal ion binding;GO:0016655//oxidoreductase activity, acting on NADH or NADPH, quinone or similar compound as acceptor	GO:0006952//defense response;GO:0006970//response to osmotic stress;GO:0008152//metabolic process	gi|255631282|gb|ACU16008.1|
gnl|UG|Gma#S15934207	653	19	51	4.498327501	11.53385664	1.358414391	Up	0.000240298	0.00041105	-	GO:0035251//UDP-glucosyltransferase activity	-	gi|242199340|gb|ACS87991.1|
gnl|UG|Gma#S22951478	733	19	51	4.007377706	10.27504555	1.358414391	Up	0.000240298	0.000411074	GO:0016020//membrane	GO:0043169//cation binding	GO:0006812//cation transport;GO:0009408//response to heat	gi|4097573|gb|AAD09515.1|
gnl|UG|Gma#S4933855	853	25	67	4.531078945	11.59960835	1.356149563	Up	2.51E-05	4.68E-05	-	-	-	-
gnl|UG|Gma#S5105243	524	50	134	14.75194786	37.76513711	1.356149563	Up	2.21E-09	5.46E-09	-	-	-	gi|255630591|gb|ACU15655.1|
gnl|UG|Gma#S5124660	548	68	182	19.18399293	49.04654096	1.354248361	Up	3.10E-12	8.96E-12	-	GO:0016705//oxidoreductase activity, acting on paired donors, with incorporation or reduction of molecular oxygen	GO:0007568//aging;GO:0008152//metabolic process	gi|224104543|ref|XP_002313472.1|
gnl|UG|Gma#S21537570	780	213	570	42.21780525	107.9189739	1.354025051	Up	2.71E-13	8.32E-13	GO:0044464//cell part	GO:0008375//acetylglucosaminyltransferase activity	-	gi|225441060|ref|XP_002284018.1|
gnl|UG|Gma#S48315872	837	101	270	18.65548599	47.63825673	1.352520676	Up	0	0	-	-	-	gi|224073917|ref|XP_002304198.1|
gnl|UG|Gma#S45570653	808	129	344	24.68249177	62.87306556	1.348954061	Up	0	0	-	GO:0004672//protein kinase activity	-	gi|224993586|gb|ACN76472.1|
gnl|UG|Gma#S48316513	2002	32	85	2.471135482	6.270070253	1.343307498	Up	2.37E-06	4.80E-06	GO:0016021//integral to membrane	GO:0015291//secondary active transmembrane transporter activity;GO:0015154	GO:0015766	gi|33620334|emb|CAD91334.1|
gnl|UG|Gma#S53088151	816	26	69	4.92599357	12.48752833	1.342001301	Up	2.21E-05	4.13E-05	-	-	-	gi|255639555|gb|ACU20072.1|
gnl|UG|Gma#S44358733	1404	178	471	19.60033734	49.54175117	1.337766381	Up	1.16E-13	3.66E-13	-	GO:0003676//nucleic acid binding;GO:0001071	GO:0010468//regulation of gene expression;GO:0032501//multicellular organismal process;GO:0006950//response to stress;GO:0023033	gi|187940303|gb|ACD39382.1|
gnl|UG|Gma#S45570054	697	48	127	10.64680036	26.90843855	1.337638748	Up	8.35E-09	1.99E-08	-	-	-	gi|15229797|ref|NP_187764.1|
gnl|UG|Gma#S47696569	866	53	140	9.461688129	23.8741379	1.335279124	Up	1.51E-09	3.78E-09	GO:0043231//intracellular membrane-bounded organelle	GO:0003677//DNA binding;GO:0001071	GO:0010468//regulation of gene expression;GO:0006351//transcription, DNA-dependent;GO:0009887//organ morphogenesis	gi|7239157|gb|AAF43095.1|AF053769_1
gnl|UG|Gma#S53089812	1286	33	87	3.967195683	9.990698164	1.332465939	Up	2.08E-06	4.23E-06	GO:0030133//transport vesicle	GO:0019899//enzyme binding;GO:0032561//guanyl ribonucleotide binding;GO:0003824//catalytic activity	GO:0006810//transport;GO:0035556//intracellular signal transduction;GO:0009860//pollen tube growth	gi|255636322|gb|ACU18500.1|
gnl|UG|Gma#S53087132	1233	232	611	29.08945333	73.18055317	1.330964137	Up	3.89E-13	1.18E-12	GO:0043231//intracellular membrane-bounded organelle	GO:0004468//lysine N-acetyltransferase activity	GO:0016568//chromatin modification;GO:0009845//seed germination	gi|255641563|gb|ACU21055.1|
gnl|UG|Gma#S15850459	686	19	50	4.281935653	10.76374605	1.329845238	Up	0.000347654	0.000587809	GO:0016020//membrane	-	-	gi|224140137|ref|XP_002323441.1|
gnl|UG|Gma#S52644297	737	19	50	3.98562803	10.01890067	1.329845238	Up	0.000347654	0.000587843	GO:0016020//membrane	GO:0005488//binding;GO:0019787//small conjugating protein ligase activity	-	gi|255537347|ref|XP_002509740.1|
gnl|UG|Gma#S45562160	868	67	176	11.93344206	29.94404708	1.32725899	Up	1.47E-11	4.09E-11	GO:0016020//membrane	GO:0046872//metal ion binding;GO:0004674//protein serine/threonine kinase activity;GO:0032559//adenyl ribonucleotide binding	GO:0006464//protein modification process;GO:0023060	gi|267631890|gb|ACY78680.1|
gnl|UG|Gma#S5127366	754	21	55	4.305847063	10.77231137	1.322958853	Up	0.000184013	0.000317734	-	GO:0004672//protein kinase activity;GO:0032559//adenyl ribonucleotide binding	GO:0006464//protein modification process;GO:0048229//gametophyte development	gi|299882742|gb|ADJ57306.1|
gnl|UG|Gma#S48316502	1420	730	1911	79.47767741	198.7421103	1.322275971	Up	3.54E-13	1.08E-12	GO:0044464//cell part	GO:0016788//hydrolase activity, acting on ester bonds;GO:0016747//transferase activity, transferring acyl groups other than amino-acyl groups	GO:0000003//reproduction	gi|171854681|dbj|BAG16530.1|
gnl|UG|Gma#S53092439	599	73	191	18.84111885	47.08950218	1.321520831	Up	2.28E-12	6.65E-12	-	GO:0004672//protein kinase activity	-	gi|255630712|gb|ACU15717.1|
gnl|UG|Gma#S53089208	1253	91	238	11.227963	28.05068301	1.320939685	Up	0	0	GO:0043231//intracellular membrane-bounded organelle	-	GO:0006359//regulation of transcription from RNA polymerase III promoter	gi|255637505|gb|ACU19079.1|
gnl|UG|Gma#S4936776	652	20	52	4.742343975	11.77804752	1.312428185	Up	0.000303362	0.000515906	GO:0043231//intracellular membrane-bounded organelle	-	-	gi|225465306|ref|XP_002269195.1|
gnl|UG|Gma#S5026295	594	55	143	14.31485311	35.55225456	1.312428185	Up	1.67E-09	4.16E-09	GO:0031224//intrinsic to membrane	-	GO:0009607//response to biotic stimulus	gi|84468318|dbj|BAE71242.1|
gnl|UG|Gma#S48315879	2909	152	395	8.078124051	20.05261099	1.311697892	Up	1.24E-13	3.89E-13	-	-	-	gi|225463572|ref|XP_002270172.1|
gnl|UG|Gma#S53086815	1245	153	397	18.99908697	47.09108639	1.309523916	Up	0	0	-	GO:0016836//hydro-lyase activity	-	gi|255642179|gb|ACU21354.1|
gnl|UG|Gma#S48315504	1318	51	132	5.982261831	14.79026908	1.305885339	Up	8.07E-09	1.92E-08	GO:0016020//membrane	GO:0003824//catalytic activity;GO:0005488//binding	GO:0008152//metabolic process	gi|255647989|gb|ACU24451.1|
gnl|UG|Gma#S39299455	795	55	142	10.6956261	26.37781209	1.302303968	Up	2.37E-09	5.85E-09	GO:0043231//intracellular membrane-bounded organelle	-	-	gi|255625797|gb|ACU13243.1|
gnl|UG|Gma#S22952430	873	255	657	45.15819641	111.1395618	1.299312685	Up	0	0	GO:0009536//plastid	GO:0048037//cofactor binding;GO:0016758//transferase activity, transferring hexosyl groups	GO:0006950//response to stress;GO:0044238//primary metabolic process;GO:0010038//response to metal ion	gi|1730560|sp|P53537.1|PHSH_VICFA
gnl|UG|Gma#S52641461	802	562	1444	108.3359507	265.8951277	1.295345269	Up	6.45E-13	1.94E-12	-	-	-	gi|217071718|gb|ACJ84219.1|
gnl|UG|Gma#S53086014	1364	44	113	4.987110116	12.23437048	1.294663906	Up	1.18E-07	2.62E-07	-	GO:0016491//oxidoreductase activity	-	gi|255645447|gb|ACU23219.1|
gnl|UG|Gma#S42153035	876	155	397	27.35509601	66.92740017	1.290787354	Up	3.85E-13	1.17E-12	GO:0009532//plastid stroma	GO:0016705//oxidoreductase activity, acting on paired donors, with incorporation or reduction of molecular oxygen;GO:0004601//peroxidase activity	GO:0006950//response to stress;GO:0008152//metabolic process	gi|255626577|gb|ACU13633.1|
gnl|UG|Gma#S48313018	2624	49	125	2.886974187	7.034994086	1.284991003	Up	3.01E-08	6.95E-08	-	-	-	gi|224119770|ref|XP_002318158.1|
gnl|UG|Gma#S5133613	428	80	204	28.89727357	70.38886344	1.284413809	Up	1.29E-12	3.83E-12	-	-	-	-
gnl|UG|Gma#S48545905	564	193	491	52.90404224	128.5641677	1.281038739	Up	1.10E-13	3.48E-13	GO:0043231//intracellular membrane-bounded organelle;GO:0044446//intracellular organelle part;GO:0044444//cytoplasmic part;GO:0031090//organelle membrane	GO:0016491//oxidoreductase activity	GO:0008152//metabolic process	gi|162945934|gb|ABY20976.1|
gnl|UG|Gma#S4983855	656	46	117	10.84088266	26.33901786	1.280719326	Up	9.01E-08	2.02E-07	-	-	-	-
gnl|UG|Gma#S39316190	798	128	325	24.79806133	60.14479154	1.27821247	Up	7.97E-14	2.53E-13	-	GO:0005488//binding	GO:0009987//cellular process;GO:0010033//response to organic substance;GO:0023033	gi|255629357|gb|ACU15023.1|
gnl|UG|Gma#S48314183	1291	479	1212	57.36142379	138.6417182	1.2732087	Up	0	0	GO:0005576//extracellular region;GO:0030312//external encapsulating structure;GO:0009536//plastid	GO:0005488//binding;GO:0016628//oxidoreductase activity, acting on the CH-CH group of donors, NAD or NADP as acceptor;GO:0016772//transferase activity, transferring phosphorus-containing groups	GO:0006950//response to stress;GO:0042221//response to chemical stimulus;GO:0023060;GO:0008152//metabolic process;GO:0009411//response to UV	gi|38566726|emb|CAE76632.1|
gnl|UG|Gma#S5142511	609	155	392	39.34821692	95.05748698	1.272502001	Up	3.85E-13	1.17E-12	-	-	GO:0008152//metabolic process	gi|224143705|ref|XP_002325046.1|
gnl|UG|Gma#S48315520	1554	172	434	17.11150009	41.24357181	1.26920304	Up	1.05E-13	3.31E-13	-	GO:0016772//transferase activity, transferring phosphorus-containing groups	-	gi|224106257|ref|XP_002314103.1|
gnl|UG|Gma#S48315569	1241	283	714	35.25537232	84.96576747	1.269038583	Up	0	0	-	-	GO:0009725//response to hormone stimulus	gi|217075472|gb|ACJ86096.1|
gnl|UG|Gma#S48314409	2752	1383	3484	77.69344912	186.9593852	1.266860029	Up	5.61E-12	1.60E-11	-	GO:0004674//protein serine/threonine kinase activity;GO:0032559//adenyl ribonucleotide binding	GO:0006464//protein modification process	gi|224074450|ref|XP_002304373.1|
gnl|UG|Gma#S18956588	827	94	236	17.57247748	42.14286411	1.26197076	Up	0	0	-	-	-	gi|224086998|ref|XP_002308026.1|
gnl|UG|Gma#S19675667	1164	69	173	9.164457506	21.94879474	1.260020333	Up	1.30E-10	3.45E-10	GO:0044464//cell part	-	-	gi|46326968|gb|AAS88426.1|
gnl|UG|Gma#S53088097	753	62	155	12.72938332	30.39864855	1.255844657	Up	1.31E-09	3.30E-09	-	GO:0005488//binding	-	gi|255637830|gb|ACU19235.1|
gnl|UG|Gma#S5028388	566	85	212	23.2173766	55.31424438	1.25244608	Up	1.35E-12	3.99E-12	GO:0009536//plastid	-	-	gi|297740159|emb|CBI30341.3|
gnl|UG|Gma#S53087288	1472	166	414	17.43455751	41.53460508	1.252364088	Up	2.23E-13	6.90E-13	GO:0030529//ribonucleoprotein complex	GO:0046914//transition metal ion binding	GO:0009743//response to carbohydrate stimulus;GO:0022613//ribonucleoprotein complex biogenesis	gi|255641258|gb|ACU20906.1|
gnl|UG|Gma#S53090269	1470	160	398	16.8272559	39.98372867	1.248613088	Up	1.06E-13	3.36E-13	-	-	-	gi|255635435|gb|ACU18070.1|
gnl|UG|Gma#S45567126	692	65	161	14.52171515	34.35874846	1.242465627	Up	8.72E-10	2.21E-09	-	GO:0004721//phosphoprotein phosphatase activity	GO:0006796//phosphate metabolic process	gi|225447153|ref|XP_002275443.1|
gnl|UG|Gma#S5061522	130	47	116	55.89399568	131.7747471	1.237308705	Up	2.20E-07	4.82E-07	-	-	-	-
gnl|UG|Gma#S52655636	798	48	118	9.299272998	21.83718585	1.231597111	Up	1.92E-07	4.21E-07	-	-	-	gi|217071188|gb|ACJ83954.1|
gnl|UG|Gma#S45536845	863	393	965	70.40320109	165.1330765	1.229916192	Up	3.13E-14	1.02E-13	-	GO:0016616//oxidoreductase activity, acting on the CH-OH group of donors, NAD or NADP as acceptor	GO:0008152//metabolic process	gi|255634272|gb|ACU17500.1|
gnl|UG|Gma#S53090484	884	27	66	4.721958334	11.02577752	1.223423179	Up	0.000112807	0.000198406	GO:0016020//membrane	-	-	gi|255635017|gb|ACU17867.1|
gnl|UG|Gma#S53086990	1438	41	100	4.407939469	10.26972155	1.220220747	Up	1.98E-06	4.04E-06	GO:0031981//nuclear lumen	GO:0003676//nucleic acid binding;GO:0046983//protein dimerization activity	GO:0048523//negative regulation of cellular process;GO:0045787//positive regulation of cell cycle;GO:0009725//response to hormone stimulus;GO:0006261//DNA-dependent DNA replication;GO:0006350//transcription;GO:0000904//cell morphogenesis involved in differentiation	gi|255641837|gb|ACU21187.1|
gnl|UG|Gma#S23068440	919	154	375	25.90692458	60.26058046	1.217876807	Up	2.25E-13	6.94E-13	GO:0031224//intrinsic to membrane;GO:0009527//plastid outer membrane	GO:0004396//hexokinase activity;GO:0046914//transition metal ion binding;GO:0032559//adenyl ribonucleotide binding	GO:0006007//glucose catabolic process;GO:0008219//cell death;GO:0009757//hexose mediated signaling	gi|11066213|gb|AAG28503.1|AF196966_1
gnl|UG|Gma#S48316703	1520	2547	6192	259.0574036	601.5959641	1.215523074	Up	0	0	GO:0043231//intracellular membrane-bounded organelle	GO:0016614//oxidoreductase activity, acting on CH-OH group of donors;GO:0016620//oxidoreductase activity, acting on the aldehyde or oxo group of donors, NAD or NADP as acceptor;GO:0000166//nucleotide binding	GO:0008152//metabolic process	gi|255636619|gb|ACU18647.1|
gnl|UG|Gma#S36148924	750	40	97	8.245355391	19.09976506	1.211901309	Up	3.20E-06	6.43E-06	GO:0044464//cell part	-	-	gi|217073122|gb|ACJ84920.1|
gnl|UG|Gma#S53090393	1134	144	348	19.63179855	45.31935746	1.206935056	Up	1.31E-13	4.11E-13	GO:0043231//intracellular membrane-bounded organelle	GO:0005488//binding	-	gi|255635193|gb|ACU17952.1|
gnl|UG|Gma#S4916121	750	250	601	51.5334712	118.3397815	1.199353458	Up	3.55E-13	1.08E-12	GO:0043231//intracellular membrane-bounded organelle	-	-	gi|255572654|ref|XP_002527260.1|
gnl|UG|Gma#S53085379	1798	319	766	27.42910564	62.91535285	1.19770453	Up	0	0	GO:0005618//cell wall	GO:0043167//ion binding;GO:0015925	GO:0009887//organ morphogenesis;GO:0009908//flower development;GO:0044238//primary metabolic process	gi|255646697|gb|ACU23822.1|
gnl|UG|Gma#S45549184	592	33	79	8.61792846	19.70710992	1.193303191	Up	3.36E-05	6.22E-05	-	-	-	gi|255646531|gb|ACU23740.1|
gnl|UG|Gma#S23068736	859	224	536	40.31489248	92.1486931	1.19265083	Up	1.56E-13	4.86E-13	GO:0042579//microbody	GO:0016803;GO:0004713//protein tyrosine kinase activity	-	gi|224128448|ref|XP_002320333.1|
gnl|UG|Gma#S39303305	888	408	976	71.03262246	162.3134117	1.192228558	Up	8.54E-13	2.55E-12	GO:0044464//cell part	GO:0003824//catalytic activity	GO:0044238//primary metabolic process	gi|255627549|gb|ACU14119.1|
gnl|UG|Gma#S48546534	610	100	239	25.3443301	57.86095805	1.19092718	Up	5.16E-13	1.56E-12	-	-	-	gi|47076848|dbj|BAD18374.1|
gnl|UG|Gma#S48315604	1362	492	1174	55.84684544	127.2941788	1.18861875	Up	0	0	-	-	-	gi|225429041|ref|XP_002268374.1|
gnl|UG|Gma#S52645028	755	29	69	5.938294032	13.49645446	1.184460024	Up	0.000118249	0.000207494	-	GO:0016491//oxidoreductase activity;GO:0005506//iron ion binding	GO:0008152//metabolic process	gi|84514139|gb|ABC59078.1|
gnl|UG|Gma#S48315691	989	513	1220	80.19212555	182.1717765	1.183766979	Up	0	0	GO:0009536//plastid	GO:0016724;GO:0005506//iron ion binding	GO:0030005;GO:0008152//metabolic process;GO:0000041//transition metal ion transport	gi|259016233|sp|Q948P5.2|FRI4_SOYBN
gnl|UG|Gma#S23070011	911	86	204	14.59455057	33.06963068	1.180077149	Up	3.32E-11	9.08E-11	-	GO:0008092//cytoskeletal protein binding	GO:0007010//cytoskeleton organization	gi|255584461|ref|XP_002532961.1|
gnl|UG|Gma#S45555505	682	30	71	6.800604703	15.37416467	1.176773086	Up	0.000102001	0.000180334	-	-	-	gi|217075142|gb|ACJ85931.1|
gnl|UG|Gma#S4933351	375	99	234	40.81450919	92.15144381	1.174924662	Up	1.47E-12	4.34E-12	-	-	-	-
gnl|UG|Gma#S48313127	1336	691	1631	79.96174086	180.2872678	1.172915728	Up	1.56E-12	4.58E-12	-	-	GO:0032501//multicellular organismal process	gi|224116534|ref|XP_002317325.1|
gnl|UG|Gma#S19677486	752	25	59	5.139641409	11.58648558	1.172703422	Up	0.0004194	0.000700884	-	GO:0008192;GO:0004721//phosphoprotein phosphatase activity	GO:0006259//DNA metabolic process;GO:0006796//phosphate metabolic process;GO:0006397//mRNA processing	gi|225440606|ref|XP_002277969.1|
gnl|UG|Gma#S5101051	787	59	139	11.59011995	26.08300486	1.170214585	Up	5.60E-08	1.27E-07	-	-	-	gi|302143918|emb|CBI23023.3|
gnl|UG|Gma#S39318938	584	88	206	23.29595273	52.09210744	1.160985471	Up	4.78E-11	1.30E-10	GO:0031224//intrinsic to membrane	GO:0046914//transition metal ion binding	-	gi|255630272|gb|ACU15491.1|
gnl|UG|Gma#S5010343	455	104	243	35.33723739	78.87010723	1.158289347	Up	8.79E-13	2.62E-12	GO:0009526//plastid envelope	GO:0015645//fatty acid ligase activity	GO:0006631//fatty acid metabolic process	gi|225447498|ref|XP_002267417.1|
gnl|UG|Gma#S4919628	322	33	77	15.84414177	35.31444683	1.156308983	Up	6.53E-05	0.000117854	-	-	-	-
gnl|UG|Gma#S53088339	1101	60	140	8.425090659	18.77838639	1.156308983	Up	6.70E-08	1.51E-07	-	GO:0016846//carbon-sulfur lyase activity	GO:0009108//coenzyme biosynthetic process;GO:0009408//response to heat	gi|225469119|ref|XP_002272660.1|
gnl|UG|Gma#S5057766	591	27	63	7.062963057	15.74238839	1.156308983	Up	0.000310402	0.00052724	-	-	GO:0006351//transcription, DNA-dependent;GO:0009639//response to red or far red light	gi|224110206|ref|XP_002333134.1|
gnl|UG|Gma#S23062986	902	115	268	19.71069575	43.87789766	1.154515702	Up	6.13E-14	1.96E-13	-	GO:0005488//binding	GO:0008152//metabolic process	gi|124360762|gb|ABD33275.2|
gnl|UG|Gma#S42528653	1503	257	598	26.43533353	58.75701951	1.152293687	Up	6.17E-13	1.86E-12	-	-	GO:0010468//regulation of gene expression	gi|146674827|gb|ABQ42349.1|
gnl|UG|Gma#S39306862	770	46	107	9.235868864	20.52157111	1.151821592	Up	2.60E-06	5.23E-06	-	-	-	gi|257195252|gb|ACV49899.1|
gnl|UG|Gma#S4936231	621	37	86	9.211296784	20.45146416	1.150727951	Up	2.60E-05	4.83E-05	-	-	-	gi|84468318|dbj|BAE71242.1|
gnl|UG|Gma#S48315828	1391	199	462	22.11752862	49.04925326	1.149040983	Up	6.55E-14	2.09E-13	-	GO:0043021//ribonucleoprotein binding;GO:0008135//translation factor activity, nucleic acid binding	GO:0006448//regulation of translational elongation;GO:0006449//regulation of translational termination;GO:0018205//peptidyl-lysine modification	gi|255625781|gb|ACU13235.1|
gnl|UG|Gma#S34818002	982	28	65	4.408158432	9.775059807	1.148929453	Up	0.000266918	0.000455714	-	-	-	gi|113367226|gb|ABI34670.1|
gnl|UG|Gma#S53089890	1396	324	751	35.88147135	79.44600679	1.146735657	Up	0	0	-	GO:0019787//small conjugating protein ligase activity	GO:0060255;GO:0019941//modification-dependent protein catabolic process;GO:0006464//protein modification process	gi|255636172|gb|ACU18428.1|
gnl|UG|Gma#S45531403	850	57	132	10.36732185	22.93361724	1.145420667	Up	1.97E-07	4.32E-07	GO:0043231//intracellular membrane-bounded organelle	GO:0005515//protein binding	GO:0010468//regulation of gene expression;GO:0009755//hormone-mediated signaling pathway	gi|255633188|gb|ACU16950.1|
gnl|UG|Gma#S39318607	766	73	169	14.73345978	32.5818312	1.144971439	Up	3.89E-09	9.50E-09	GO:0044464//cell part	-	GO:0009314//response to radiation;GO:0009719	gi|124360259|gb|ABN08272.1|
gnl|UG|Gma#S53086926	913	263	604	44.53440172	97.69755958	1.133402312	Up	2.38E-13	7.34E-13	GO:0031224//intrinsic to membrane;GO:0043231//intracellular membrane-bounded organelle	-	GO:0015031//protein transport	gi|255641962|gb|ACU21248.1|
gnl|UG|Gma#S53088065	1060	769	1759	112.1582246	245.0628775	1.127616542	Up	1.07E-12	3.18E-12	GO:0016020//membrane	-	GO:0009725//response to hormone stimulus;GO:0010038//response to metal ion	gi|255639725|gb|ACU20156.1|
gnl|UG|Gma#S18530990	822	125	285	23.50979525	51.20243287	1.122950386	Up	8.88E-14	2.81E-13	-	-	-	gi|255538406|ref|XP_002510268.1|
gnl|UG|Gma#S52634612	735	73	165	15.35487101	33.15233784	1.110414217	Up	1.37E-08	3.24E-08	-	-	-	-
gnl|UG|Gma#S38779572	1466	323	729	34.0627105	73.43635496	1.108301212	Up	1.80E-13	5.59E-13	GO:0009536//plastid	GO:0016702//oxidoreductase activity, acting on single donors with incorporation of molecular oxygen, incorporation of two atoms of oxygen;GO:0005515//protein binding	GO:0045426//quinone cofactor biosynthetic process;GO:0042360//vitamin E metabolic process;GO:0009072//aromatic amino acid family metabolic process;GO:0016109	gi|148616206|gb|ABQ96868.1|
gnl|UG|Gma#S23068917	889	39	88	6.782245365	14.61835369	1.107945962	Up	3.66E-05	6.75E-05	-	-	-	-
gnl|UG|Gma#S4920414	499	60	135	18.58922809	39.95312713	1.103841563	Up	3.27E-07	7.05E-07	-	GO:0005488//binding	-	gi|255561846|ref|XP_002521932.1|
gnl|UG|Gma#S53089205	777	815	1833	162.161309	348.3846412	1.103251383	Up	1.05E-12	3.11E-12	GO:0016020//membrane	GO:0005515//protein binding;GO:0004175//endopeptidase activity	GO:0044092	gi|255637511|gb|ACU19082.1|
gnl|UG|Gma#S5146735	1386	53	119	5.911848427	12.6794754	1.100813871	Up	1.74E-06	3.54E-06	-	-	GO:0050896//response to stimulus	gi|671866|emb|CAA87075.1|
gnl|UG|Gma#S45557994	590	45	101	11.79155697	25.28057319	1.100274948	Up	1.08E-05	2.08E-05	-	-	-	gi|255647174|gb|ACU24055.1|
gnl|UG|Gma#S48314109	1607	62	139	5.964670593	12.77369311	1.098661324	Up	2.43E-07	5.28E-07	-	GO:0048037//cofactor binding;GO:0008483//transaminase activity	-	gi|255635894|gb|ACU18294.1|
gnl|UG|Gma#S5146261	2254	441	985	30.24790701	64.53567742	1.093261631	Up	4.89E-13	1.48E-12	GO:0042579//microbody	GO:0030554//adenyl nucleotide binding;GO:0015002//heme-copper terminal oxidase activity;GO:0016634	GO:0006952//defense response;GO:0051707//response to other organism;GO:0010038//response to metal ion;GO:0009694//jasmonic acid metabolic process;GO:0048229//gametophyte development;GO:0009062//fatty acid catabolic process	gi|15553480|gb|AAL01888.1|AF404404_1
gnl|UG|Gma#S15934427	715	51	113	11.02744209	23.33941445	1.081670182	Up	4.36E-06	8.68E-06	-	-	-	gi|255558091|ref|XP_002520074.1|
gnl|UG|Gma#S23067726	947	42	93	6.856618132	14.50275545	1.08075795	Up	3.18E-05	5.88E-05	GO:0031090//organelle membrane;GO:0043231//intracellular membrane-bounded organelle;GO:0031224//intrinsic to membrane	GO:0016616//oxidoreductase activity, acting on the CH-OH group of donors, NAD or NADP as acceptor;GO:0048037//cofactor binding;GO:0000166//nucleotide binding	GO:0006720//isoprenoid metabolic process;GO:0006732//coenzyme metabolic process	gi|162945932|gb|ABY20975.1|
gnl|UG|Gma#S53088058	1609	34	75	3.266882574	6.883713293	1.075272411	Up	0.00020233	0.000347169	GO:0044464//cell part	GO:0046914//transition metal ion binding	-	gi|255639739|gb|ACU20163.1|
gnl|UG|Gma#S39299290	745	354	780	73.46113612	154.6165165	1.073641326	Up	0	0	GO:0009536//plastid	GO:0016862//intramolecular oxidoreductase activity, interconverting keto- and enol-groups	GO:0006952//defense response;GO:0009607//response to biotic stimulus	gi|255625717|gb|ACU13203.1|
gnl|UG|Gma#S53088456	1398	30	66	3.317605442	6.971950877	1.071420086	Up	0.000514984	0.000854908	GO:0031410//cytoplasmic vesicle	-	-	gi|255638959|gb|ACU19781.1|
gnl|UG|Gma#S53086395	1157	155	341	20.71137779	43.52497942	1.071420086	Up	3.87E-13	1.18E-12	-	-	-	gi|255644698|gb|ACU22851.1|
gnl|UG|Gma#S39306978	754	36	79	7.381452108	15.47295633	1.067772309	Up	0.000148539	0.000259136	-	-	-	gi|297825627|ref|XP_002880696.1|
gnl|UG|Gma#S45569427	686	36	79	8.113141238	17.00671876	1.067772309	Up	0.000148539	0.00025912	-	-	-	gi|224122478|ref|XP_002330491.1|
gnl|UG|Gma#S48315720	963	176	386	28.25511193	59.19412045	1.066941981	Up	0	0	-	GO:0005515//protein binding	GO:0050896//response to stimulus;GO:0044267//cellular protein metabolic process	gi|255640851|gb|ACU20708.1|
gnl|UG|Gma#S4883944	855	109	239	19.70929249	41.28091744	1.066599045	Up	3.61E-11	9.86E-11	-	-	-	gi|255626521|gb|ACU13605.1|
gnl|UG|Gma#S53084728	1133	266	581	36.29630187	75.72927113	1.06102848	Up	2.69E-13	8.27E-13	GO:0009536//plastid	GO:0016724;GO:0005506//iron ion binding	GO:0030005;GO:0008152//metabolic process;GO:0000041//transition metal ion transport	gi|259016233|sp|Q948P5.2|FRI4_SOYBN
gnl|UG|Gma#S21565950	843	167	364	30.6266537	63.76632134	1.05800691	Up	1.88E-13	5.82E-13	-	GO:0008135//translation factor activity, nucleic acid binding	GO:0006412//translation	gi|217075238|gb|ACJ85979.1|
gnl|UG|Gma#S22952576	860	276	601	49.61594669	103.2032978	1.056613286	Up	9.66E-14	3.06E-13	GO:0016020//membrane;GO:0009526//plastid envelope	-	-	gi|225452928|ref|XP_002284146.1|
gnl|UG|Gma#S42153518	825	62	135	11.61845532	24.16558841	1.056535849	Up	8.27E-07	1.73E-06	-	-	-	gi|255631484|gb|ACU16109.1|
gnl|UG|Gma#S5128243	756	239	520	48.87499848	101.5778702	1.055417567	Up	6.95E-13	2.09E-12	-	GO:0035251//UDP-glucosyltransferase activity	GO:0005984//disaccharide metabolic process	gi|18375499|gb|AAK09427.2|AF322116_1
gnl|UG|Gma#S5146487	1083	494	1074	70.5194869	146.4513499	1.054327608	Up	0	0	GO:0044464//cell part	GO:0046872//metal ion binding;GO:0003824//catalytic activity	GO:0006950//response to stress	gi|5002236|gb|AAD37375.1|AF145349_1
gnl|UG|Gma#S53088682	1506	740	1605	75.96567467	157.3865514	1.050892684	Up	0	0	-	GO:0008081//phosphoric diester hydrolase activity	GO:0019400	gi|255638521|gb|ACU19569.1|
gnl|UG|Gma#S53088617	1259	77	167	9.455307265	19.58882089	1.050834314	Up	4.72E-08	1.08E-07	-	GO:0015604//phosphonate transmembrane transporter activity;GO:0017111//nucleoside-triphosphatase activity;GO:0032559//adenyl ribonucleotide binding	-	gi|255638644|gb|ACU19627.1|
gnl|UG|Gma#S48314126	973	129	279	20.49686881	42.34566109	1.046810618	Up	1.80E-12	5.28E-12	GO:0009532//plastid stroma	-	-	gi|255537039|ref|XP_002509586.1|
gnl|UG|Gma#S52645736	813	132	283	25.10117416	51.40595649	1.034180685	Up	2.30E-12	6.70E-12	-	-	-	gi|255646326|gb|ACU23646.1|
gnl|UG|Gma#S5013524	422	42	90	15.38677102	31.49543513	1.033452236	Up	7.97E-05	0.000142568	-	-	-	-
gnl|UG|Gma#S52666052	785	35	75	6.893012071	14.10941999	1.033452236	Up	0.00032089	0.00054446	-	GO:0004672//protein kinase activity	GO:0009987//cellular process	gi|124359937|gb|ABN07953.1|
gnl|UG|Gma#S39545366	1683	50	107	4.593000998	9.388954103	1.031527359	Up	1.72E-05	3.26E-05	-	GO:0016746//transferase activity, transferring acyl groups	-	gi|152061154|dbj|BAF73621.1|
gnl|UG|Gma#S48312177	2015	137	293	10.51129363	21.47386034	1.030641333	Up	1.32E-12	3.92E-12	GO:0005777//peroxisome	GO:0046912//transferase activity, transferring acyl groups, acyl groups converted into alkyl on transfer	GO:0009062//fatty acid catabolic process;GO:0009060//aerobic respiration;GO:0044262//cellular carbohydrate metabolic process	gi|167962454|dbj|BAG09389.1|
gnl|UG|Gma#S48315143	1073	116	248	16.71355823	34.13261116	1.030131877	Up	5.61E-11	1.52E-10	GO:0009536//plastid	-	-	gi|255543214|ref|XP_002512670.1|
gnl|UG|Gma#S48312392	1954	51	109	4.035118267	8.237956473	1.029675545	Up	1.47E-05	2.80E-05	GO:0009528//plastid inner membrane;GO:0009534//chloroplast thylakoid	GO:0015291//secondary active transmembrane transporter activity;GO:0015103//inorganic anion transmembrane transporter activity	GO:0006810//transport;GO:0051707//response to other organism	gi|255569283|ref|XP_002525609.1|
gnl|UG|Gma#S4979010	586	74	158	19.52291912	39.8177784	1.028243945	Up	1.81E-07	3.98E-07	-	GO:0046030//inositol trisphosphate phosphatase activity	GO:0043647//inositol phosphate metabolic process	gi|296083140|emb|CBI22776.3|
gnl|UG|Gma#S21540063	790	135	288	26.41905802	53.83726026	1.027025966	Up	2.06E-12	6.03E-12	GO:0043231//intracellular membrane-bounded organelle	GO:0046030//inositol trisphosphate phosphatase activity;GO:0016628//oxidoreductase activity, acting on the CH-CH group of donors, NAD or NADP as acceptor	GO:0043647//inositol phosphate metabolic process	gi|224085233|ref|XP_002307521.1|
gnl|UG|Gma#S48315637	1366	60	128	6.790647742	13.83811147	1.027025966	Up	2.75E-06	5.54E-06	-	GO:0016491//oxidoreductase activity	-	gi|225424360|ref|XP_002284896.1|
gnl|UG|Gma#S4994241	678	98	209	22.34637247	45.52334297	1.02656585	Up	2.00E-09	4.97E-09	-	GO:0003824//catalytic activity	-	gi|224080937|ref|XP_002306237.1|
gnl|UG|Gma#S34817988	750	46	98	9.4821587	19.29666986	1.02506445	Up	4.29E-05	7.86E-05	-	-	-	gi|113367254|gb|ABI34684.1|
gnl|UG|Gma#S53089476	1454	69	147	7.336608348	14.93036698	1.02506445	Up	5.20E-07	1.11E-06	GO:0043231//intracellular membrane-bounded organelle	-	-	gi|297738568|emb|CBI27813.3|
gnl|UG|Gma#S46925945	376	96	204	39.47244602	80.12349349	1.021379403	Up	3.63E-09	8.89E-09	-	-	-	-
gnl|UG|Gma#S53086959	1446	283	600	30.25720404	61.27742566	1.01807701	Up	0	0	-	GO:0046914//transition metal ion binding;GO:0016706//oxidoreductase activity, acting on paired donors, with incorporation or reduction of molecular oxygen, 2-oxoglutarate as one donor, and incorporation of one atom each of oxygen into both donors;GO:0016701//oxidoreductase activity, acting on single donors with incorporation of molecular oxygen	GO:0009820//alkaloid metabolic process	gi|255641899|gb|ACU21218.1|
gnl|UG|Gma#S52641779	778	42	89	8.346037751	16.89382395	1.01733257	Up	0.000107554	0.000189879	-	GO:0004527//exonuclease activity	-	gi|225455316|ref|XP_002271858.1|
gnl|UG|Gma#S47720941	849	120	254	21.85164856	44.18181784	1.015710653	Up	5.49E-11	1.48E-10	-	GO:0008168//methyltransferase activity	-	gi|225470311|ref|XP_002267571.1|
gnl|UG|Gma#S36141853	763	65	137	13.17041531	26.51634028	1.009580832	Up	1.72E-06	3.52E-06	-	-	-	gi|296082302|emb|CBI21307.3|
gnl|UG|Gma#S53088017	1427	349	732	37.81047256	75.75384174	1.002533174	Up	1.25E-13	3.92E-13	-	-	GO:0010468//regulation of gene expression	gi|255639820|gb|ACU20203.1|
gnl|UG|Gma#S45534634	555	2960	0	824.5355391	0.001	-19.65322215	Down	0	0	-	-	-	gi|255628851|gb|ACU14770.1|
gnl|UG|Gma#S4993439	675	3104	0	710.9328649	0.001	-19.4393538	Down	0	0	GO:0031410//cytoplasmic vesicle;GO:0043231//intracellular membrane-bounded organelle	-	-	gi|255627371|gb|ACU14030.1|
gnl|UG|Gma#S46530638	253	1056	0	645.2886828	0.001	-19.2995852	Down	0	0	-	GO:0004553//hydrolase activity, hydrolyzing O-glycosyl compounds;GO:0043167//ion binding	GO:0000272//polysaccharide catabolic process	gi|255638248|gb|ACU19437.1|
gnl|UG|Gma#S5139198	437	1250	0	442.2208627	0.001	-18.75440756	Down	0	0	-	-	-	gi|255629043|gb|ACU14866.1|
gnl|UG|Gma#S46415127	252	704	0	431.8995681	0.001	-18.72033635	Down	9.60E-220	3.35E-218	-	GO:0015926//glucosidase activity	GO:0044238//primary metabolic process	gi|224123732|ref|XP_002319151.1|
gnl|UG|Gma#S46729539	258	603	0	361.3335248	0.001	-18.46297159	Down	2.53E-188	7.55E-187	GO:0044464//cell part	GO:0004553//hydrolase activity, hydrolyzing O-glycosyl compounds;GO:0043167//ion binding	GO:0000272//polysaccharide catabolic process	gi|297744631|emb|CBI37893.3|
gnl|UG|Gma#S39300990	821	1893	0	356.4659962	0.001	-18.44340494	Down	0	0	-	-	-	gi|255638116|gb|ACU19372.1|
gnl|UG|Gma#S23065279	686	1407	0	317.0886034	0.001	-18.2745265	Down	0	0	-	-	-	-
gnl|UG|Gma#S47431307	243	435	0	276.7538268	0.001	-18.07824374	Down	4.63E-136	1.01E-134	-	-	-	gi|255638248|gb|ACU19437.1|
gnl|UG|Gma#S4913671	448	724	0	249.8453112	0.001	-17.93067562	Down	5.76E-226	2.07E-224	-	-	-	gi|255554100|ref|XP_002518090.1|
gnl|UG|Gma#S47380236	272	390	0	221.6697107	0.001	-17.75805213	Down	4.62E-122	9.01E-121	-	-	-	gi|255629043|gb|ACU14866.1|
gnl|UG|Gma#S4914318	333	446	0	207.0624158	0.001	-17.65970619	Down	1.75E-139	3.94E-138	-	-	-	-
gnl|UG|Gma#S7105246	579	752	0	200.7936287	0.001	-17.61535397	Down	1.12E-234	4.17E-233	-	-	GO:0006810//transport	gi|255629577|gb|ACU15136.1|
gnl|UG|Gma#S23065696	825	1070	0	200.5120516	0.001	-17.61332943	Down	0	0	GO:0044464//cell part	GO:0004553//hydrolase activity, hydrolyzing O-glycosyl compounds;GO:0043167//ion binding	GO:0000272//polysaccharide catabolic process	gi|297744631|emb|CBI37893.3|
gnl|UG|Gma#S4915031	601	758	0	194.9868777	0.001	-17.57301751	Down	1.53E-236	5.73E-235	-	-	-	gi|255627301|gb|ACU13995.1|
gnl|UG|Gma#S4892976	561	680	0	187.3944407	0.001	-17.51571863	Down	2.81E-212	9.41E-211	-	-	-	gi|297803032|ref|XP_002869400.1|
gnl|UG|Gma#S45565527	759	837	0	170.4882031	0.001	-17.37931239	Down	4.05E-261	1.68E-259	-	-	-	gi|255626095|gb|ACU13392.1|
gnl|UG|Gma#S5874260	319	350	0	169.6242782	0.001	-17.37198315	Down	1.28E-109	2.29E-108	-	-	-	-
gnl|UG|Gma#S4981187	628	676	0	166.4170057	0.001	-17.34444334	Down	4.93E-211	1.65E-209	GO:0005618//cell wall	-	GO:0009725//response to hormone stimulus	gi|225459247|ref|XP_002285762.1|
gnl|UG|Gma#S4893308	383	412	0	166.3064501	0.001	-17.3434846	Down	6.62E-129	1.37E-127	-	-	-	-
gnl|UG|Gma#S4903337	343	356	0	160.4599045	0.001	-17.29185332	Down	1.74E-111	3.18E-110	-	-	-	-
gnl|UG|Gma#S48316657	1052	1031	0	151.5142837	0.001	-17.20909428	Down	0	0	GO:0009526//plastid envelope;GO:0000325//plant-type vacuole;GO:0005618//cell wall;GO:0000322//storage vacuole;GO:0031224//intrinsic to membrane	GO:0042887;GO:0005372//water transmembrane transporter activity;GO:0005275//amine transmembrane transporter activity	GO:0042044//fluid transport;GO:0042886//amide transport	gi|255645427|gb|ACU23209.1|
gnl|UG|Gma#S47353299	268	250	0	144.2168037	0.001	-17.13787975	Down	1.65E-78	2.13E-77	-	-	-	-
gnl|UG|Gma#S5131189	317	293	0	142.8956504	0.001	-17.12460248	Down	6.93E-92	1.05E-90	-	-	-	gi|255578121|ref|XP_002529930.1|
gnl|UG|Gma#S45560164	594	545	0	141.8471808	0.001	-17.11397795	Down	2.79E-170	7.59E-169	-	-	-	gi|255632932|gb|ACU16820.1|
gnl|UG|Gma#S45570141	730	650	0	137.6579025	0.001	-17.07072791	Down	6.04E-203	1.95E-201	-	-	-	gi|255633155|gb|ACU16933.1|
gnl|UG|Gma#S15926309	302	267	0	136.6831471	0.001	-17.06047585	Down	8.49E-84	1.17E-82	-	-	-	-
gnl|UG|Gma#S45534324	554	480	0	133.9498168	0.001	-17.03133308	Down	4.64E-150	1.12E-148	-	-	-	gi|255628795|gb|ACU14742.1|
gnl|UG|Gma#S21566322	816	702	0	133.0018264	0.001	-17.02108653	Down	4.02E-219	1.40E-217	GO:0031410//cytoplasmic vesicle	GO:0030554//adenyl nucleotide binding;GO:0016491//oxidoreductase activity;GO:0016832//aldehyde-lyase activity	GO:0019395//fatty acid oxidation;GO:0007154//cell communication;GO:0048229//gametophyte development	gi|124360378|gb|ABN08391.1|
gnl|UG|Gma#S4993188	677	572	0	130.622506	0.001	-16.99504397	Down	1.11E-178	3.19E-177	-	-	-	gi|159461068|gb|ABW96605.1|
gnl|UG|Gma#S45561412	774	646	0	129.0334201	0.001	-16.97738525	Down	1.06E-201	3.41E-200	-	-	-	gi|255625585|gb|ACU13137.1|
gnl|UG|Gma#S23068878	954	796	0	128.9957329	0.001	-16.97696382	Down	2.30E-248	9.08E-247	GO:0005618//cell wall;GO:0031410//cytoplasmic vesicle	GO:0046914//transition metal ion binding;GO:0016682//oxidoreductase activity, acting on diphenols and related substances as donors, oxygen as acceptor	GO:0008152//metabolic process	gi|224113273|ref|XP_002332613.1|
gnl|UG|Gma#S48312645	831	673	0	125.2058705	0.001	-16.93394268	Down	4.23E-210	1.41E-208	GO:0009534//chloroplast thylakoid	GO:0005488//binding	GO:0006810//transport	gi|8745402|gb|AAF78903.1|AF248055_1
gnl|UG|Gma#S42152101	491	386	0	121.5392253	0.001	-16.89106248	Down	8.11E-121	1.56E-119	-	-	-	gi|255633694|gb|ACU17207.1|
gnl|UG|Gma#S5014487	561	437	0	120.4284862	0.001	-16.87781716	Down	1.11E-136	2.43E-135	GO:0044464//cell part	-	-	gi|297818408|ref|XP_002877087.1|
gnl|UG|Gma#S4995691	597	445	0	115.2381642	0.001	-16.81425906	Down	3.59E-139	8.02E-138	-	-	-	gi|218764876|gb|ACL11802.1|
gnl|UG|Gma#S47435210	277	205	0	114.4154685	0.001	-16.80392259	Down	1.65E-64	1.78E-63	-	GO:0008233//peptidase activity	-	gi|27728675|gb|AAO18731.1|
gnl|UG|Gma#S4913715	328	234	0	110.2941975	0.001	-16.75099737	Down	1.57E-73	1.91E-72	-	-	-	gi|297822117|ref|XP_002878941.1|
gnl|UG|Gma#S4948207	486	324	0	103.0669424	0.001	-16.65322215	Down	1.57E-101	2.61E-100	GO:0000325//plant-type vacuole	GO:0015298//solute:cation antiporter activity	GO:0015893//drug transport;GO:0009813//flavonoid biosynthetic process;GO:0003006//reproductive developmental process	gi|260401276|gb|ACX37118.1|
gnl|UG|Gma#S5127508	785	519	0	102.2135218	0.001	-16.64122654	Down	3.42E-162	8.86E-161	-	-	-	gi|255627757|gb|ACU14223.1|
gnl|UG|Gma#S53086170	748	492	0	101.6890421	0.001	-16.6338047	Down	8.58E-154	2.11E-152	-	-	-	gi|255645141|gb|ACU23069.1|
gnl|UG|Gma#S45536124	889	584	0	101.5597768	0.001	-16.6319696	Down	2.06E-182	5.99E-181	-	-	-	gi|255637371|gb|ACU19014.1|
gnl|UG|Gma#S15920608	504	321	0	98.46573961	0.001	-16.58733422	Down	1.35E-100	2.21E-99	GO:0016020//membrane	-	-	gi|18397903|ref|NP_564378.1|
gnl|UG|Gma#S45570506	731	454	0	96.01721993	0.001	-16.55100554	Down	5.69E-142	1.30E-140	-	GO:0004857//enzyme inhibitor activity	-	gi|255628615|gb|ACU14652.1|
gnl|UG|Gma#S5128109	797	471	0	91.36360703	0.001	-16.47933199	Down	2.93E-147	6.93E-146	GO:0031012//extracellular matrix;GO:0030312//external encapsulating structure	GO:0015926//glucosidase activity	GO:0000272//polysaccharide catabolic process	gi|292630923|sp|A5JTQ3.1|XYL2_MEDVA
gnl|UG|Gma#S5044712	468	275	0	90.84426012	0.001	-16.47110774	Down	2.75E-86	3.90E-85	GO:0009526//plastid envelope	GO:0015631//tubulin binding;GO:0003824//catalytic activity	GO:0007051//spindle organization;GO:0019725//cellular homeostasis	gi|224132916|ref|XP_002327911.1|
gnl|UG|Gma#S5874194	460	259	0	87.04675461	0.001	-16.40950289	Down	2.62E-81	3.50E-80	-	-	-	-
gnl|UG|Gma#S53089867	1407	787	0	86.4751425	0.001	-16.39999787	Down	1.45E-245	5.67E-244	GO:0019897//extrinsic to plasma membrane	GO:0016740//transferase activity	-	gi|255540791|ref|XP_002511460.1|
gnl|UG|Gma#S47230970	297	165	0	85.88911866	0.001	-16.39018775	Down	4.57E-52	4.08E-51	GO:0043231//intracellular membrane-bounded organelle;GO:0031224//intrinsic to membrane	GO:0016301//kinase activity;GO:0032559//adenyl ribonucleotide binding	GO:0006464//protein modification process;GO:0007167//enzyme linked receptor protein signaling pathway	gi|297737786|emb|CBI26987.3|
gnl|UG|Gma#S39313956	726	402	0	85.60518769	0.001	-16.38541061	Down	8.54E-126	1.72E-124	GO:0044444//cytoplasmic part	GO:0046872//metal ion binding	GO:0006972//hyperosmotic response	gi|255631834|gb|ACU16284.1|
gnl|UG|Gma#S5146401	1286	712	0	85.59525231	0.001	-16.38524316	Down	3.12E-222	1.10E-220	-	GO:0005515//protein binding	-	gi|7576887|gb|AAF64040.1|AF228501_1
gnl|UG|Gma#S46790893	273	151	0	85.51158407	0.001	-16.38383225	Down	1.04E-47	8.55E-47	GO:0031410//cytoplasmic vesicle	GO:0016899//oxidoreductase activity, acting on the CH-OH group of donors, oxygen as acceptor	GO:0008152//metabolic process	gi|224066014|ref|XP_002301997.1|
gnl|UG|Gma#S22951850	709	388	0	84.60502182	0.001	-16.36845568	Down	1.94E-121	3.74E-120	-	-	GO:0009607//response to biotic stimulus	gi|255632844|gb|ACU16775.1|
gnl|UG|Gma#S45541369	568	306	0	83.28825098	0.001	-16.34582538	Down	6.26E-96	9.85E-95	GO:0030312//external encapsulating structure	GO:0030234//enzyme regulator activity	-	gi|255638424|gb|ACU19522.1|
gnl|UG|Gma#S23070547	867	465	0	82.91717684	0.001	-16.33938338	Down	2.15E-145	5.02E-144	GO:0044444//cytoplasmic part;GO:0016020//membrane	GO:0005515//protein binding	GO:0016044//cellular membrane organization;GO:0015031//protein transport	gi|224125800|ref|XP_002319678.1|
gnl|UG|Gma#S36148639	635	337	0	82.04777855	0.001	-16.32417665	Down	1.42E-105	2.46E-104	-	GO:0016741//transferase activity, transferring one-carbon groups	-	gi|62126057|gb|AAX63899.1|
gnl|UG|Gma#S53086532	1313	695	0	81.83342532	0.001	-16.32040262	Down	6.05E-217	2.09E-215	-	-	-	gi|255644430|gb|ACU22720.1|
gnl|UG|Gma#S4958530	545	288	0	81.69709929	0.001	-16.31799723	Down	2.49E-90	3.70E-89	GO:0005618//cell wall;GO:0016020//membrane	GO:0016491//oxidoreductase activity;GO:0004672//protein kinase activity;GO:0032559//adenyl ribonucleotide binding	GO:0006464//protein modification process;GO:0007167//enzyme linked receptor protein signaling pathway	gi|255586379|ref|XP_002533837.1|
gnl|UG|Gma#S15937814	504	261	0	80.06092846	0.001	-16.28881073	Down	6.24E-82	8.43E-81	-	-	-	-
gnl|UG|Gma#S5146205	972	497	0	79.04979995	0.001	-16.27047419	Down	2.39E-155	5.91E-154	GO:0044464//cell part	-	GO:0006952//defense response;GO:0051707//response to other organism	gi|19911581|dbj|BAB86894.1|
gnl|UG|Gma#S4962020	516	262	0	78.49865961	0.001	-16.2603804	Down	3.05E-82	4.14E-81	-	-	-	gi|224070130|ref|XP_002303119.1|
gnl|UG|Gma#S46530506	251	126	0	77.60817574	0.001	-16.24392102	Down	6.20E-40	4.36E-39	-	-	-	gi|857399|dbj|BAA09467.1|
gnl|UG|Gma#S48315562	934	467	0	77.30020679	0.001	-16.23818465	Down	5.14E-146	1.21E-144	-	-	-	gi|225437501|ref|XP_002274824.1|
gnl|UG|Gma#S47033876	222	111	0	77.30020679	0.001	-16.23818465	Down	2.88E-35	1.82E-34	-	-	-	-
gnl|UG|Gma#S53088981	778	377	0	74.91562458	0.001	-16.19297902	Down	5.12E-118	9.68E-117	-	-	-	gi|255637939|gb|ACU19286.1|
gnl|UG|Gma#S23071844	834	402	0	74.51962382	0.001	-16.18533277	Down	8.54E-126	1.73E-124	GO:0044424//intracellular part	-	-	gi|225455563|ref|XP_002267584.1|
gnl|UG|Gma#S5109725	483	232	0	74.25941191	0.001	-16.18028627	Down	6.56E-73	7.94E-72	-	-	-	gi|255553502|ref|XP_002517792.1|
gnl|UG|Gma#S53085009	1310	621	0	73.28767698	0.001	-16.16128301	Down	6.35E-194	1.96E-192	-	-	-	gi|255647420|gb|ACU24175.1|
gnl|UG|Gma#S53088281	890	421	0	73.13120688	0.001	-16.15819955	Down	1.05E-131	2.22E-130	-	-	-	gi|255639301|gb|ACU19948.1|
gnl|UG|Gma#S4970436	631	298	0	73.01255665	0.001	-16.15585698	Down	1.93E-93	2.96E-92	GO:0043231//intracellular membrane-bounded organelle	-	GO:0009987//cellular process	gi|42362319|gb|AAS13371.1|
gnl|UG|Gma#S53084605	1090	506	0	71.76863236	0.001	-16.13106581	Down	3.79E-158	9.54E-157	-	-	-	gi|255585735|ref|XP_002533549.1|
gnl|UG|Gma#S47371676	252	115	0	70.55177604	0.001	-16.10639478	Down	1.64E-36	1.07E-35	-	-	-	-
gnl|UG|Gma#S48314172	1317	597	0	70.08082529	0.001	-16.09673214	Down	1.86E-186	5.52E-185	GO:0005576//extracellular region;GO:0031410//cytoplasmic vesicle	GO:0016788//hydrolase activity, acting on ester bonds;GO:0005488//binding	GO:0044238//primary metabolic process	gi|255647644|gb|ACU24285.1|
gnl|UG|Gma#S5139561	295	133	0	69.70120341	0.001	-16.08889594	Down	4.12E-42	3.04E-41	-	-	-	-
gnl|UG|Gma#S23064436	927	415	0	69.21161989	0.001	-16.07872665	Down	7.72E-130	1.61E-128	-	GO:0008415//acyltransferase activity	GO:0045489//pectin biosynthetic process;GO:0006631//fatty acid metabolic process	gi|255543671|ref|XP_002512898.1|
gnl|UG|Gma#S4948953	509	224	0	68.03633132	0.001	-16.05401773	Down	2.02E-70	2.37E-69	GO:0031224//intrinsic to membrane;GO:0031410//cytoplasmic vesicle	GO:0016791//phosphatase activity;GO:0016301//kinase activity;GO:0032559//adenyl ribonucleotide binding	GO:0006464//protein modification process	gi|255564373|ref|XP_002523183.1|
gnl|UG|Gma#S47143483	301	132	0	67.79818802	0.001	-16.0489591	Down	8.43E-42	6.17E-41	GO:0031410//cytoplasmic vesicle	GO:0016491//oxidoreductase activity	-	gi|255538846|ref|XP_002510488.1|
gnl|UG|Gma#S39301562	796	347	0	67.39490391	0.001	-16.04035189	Down	1.10E-108	1.95E-107	-	-	-	gi|255626847|gb|ACU13768.1|
gnl|UG|Gma#S46780794	255	111	0	67.29665062	0.001	-16.03824708	Down	2.88E-35	1.82E-34	GO:0043231//intracellular membrane-bounded organelle	-	GO:0010468//regulation of gene expression	gi|224994136|dbj|BAH28881.1|
gnl|UG|Gma#S22952792	774	336	0	67.11335784	0.001	-16.03431232	Down	2.91E-105	5.02E-104	-	GO:0005088//Ras guanyl-nucleotide exchange factor activity	-	gi|255566546|ref|XP_002524258.1|
gnl|UG|Gma#S4994732	638	275	0	66.6381093	0.001	-16.02405985	Down	2.75E-86	3.91E-85	GO:0043231//intracellular membrane-bounded organelle	-	GO:0000087//M phase of mitotic cell cycle	gi|780267|emb|CAA55272.1|
gnl|UG|Gma#S4989748	801	345	0	66.58819312	0.001	-16.02297877	Down	4.61E-108	8.11E-107	GO:0042579//microbody	GO:0016405//CoA-ligase activity;GO:0015645//fatty acid ligase activity;GO:0016491//oxidoreductase activity;GO:0016408	GO:0009694//jasmonic acid metabolic process;GO:0009850//auxin metabolic process;GO:0035337;GO:0010584//pollen exine formation	gi|147807239|emb|CAN77428.1|
gnl|UG|Gma#S45541655	778	335	0	66.56958683	0.001	-16.02257559	Down	5.95E-105	1.02E-103	-	-	-	gi|224059072|ref|XP_002299702.1|
gnl|UG|Gma#S39314195	839	360	0	66.33629188	0.001	-16.01751075	Down	9.94E-113	1.83E-111	-	-	-	gi|147792055|emb|CAN66295.1|
gnl|UG|Gma#S4991095	436	185	0	65.59879934	0.001	-16.00138179	Down	2.74E-58	2.71E-57	-	-	-	gi|212293340|gb|ACJ24527.1|
gnl|UG|Gma#S48316264	990	420	0	65.58805425	0.001	-16.00114546	Down	2.15E-131	4.52E-130	-	-	-	gi|193237569|dbj|BAG50061.1|
gnl|UG|Gma#S39312599	788	333	0	65.33240828	0.001	-15.9955112	Down	2.49E-104	4.25E-103	-	GO:0016405//CoA-ligase activity	GO:0019758	gi|225466273|ref|XP_002272437.1|
gnl|UG|Gma#S36146139	747	314	0	64.98598376	0.001	-15.98784097	Down	2.03E-98	3.26E-97	GO:0043231//intracellular membrane-bounded organelle	GO:0003676//nucleic acid binding;GO:0001071	GO:0010468//regulation of gene expression;GO:0006351//transcription, DNA-dependent	gi|224069196|ref|XP_002326298.1|
gnl|UG|Gma#S5130871	288	121	0	64.95364599	0.001	-15.98712289	Down	2.23E-38	1.52E-37	-	-	-	-
gnl|UG|Gma#S5870627	478	200	0	64.68636552	0.001	-15.98117403	Down	5.91E-63	6.25E-62	-	-	-	-
gnl|UG|Gma#S5004959	518	214	0	63.86966893	0.001	-15.96284335	Down	2.61E-67	2.94E-66	GO:0031224//intrinsic to membrane;GO:0009532//plastid stroma;GO:0009528//plastid inner membrane	GO:0046914//transition metal ion binding;GO:0046873//metal ion transmembrane transporter activity;GO:0019829//cation-transporting ATPase activity;GO:0005515//protein binding;GO:0005261//cation channel activity;GO:0016836//hydro-lyase activity;GO:0032559//adenyl ribonucleotide binding	GO:0009206;GO:0070838//divalent metal ion transport	gi|11066054|gb|AAG28435.1|AF195028_1
gnl|UG|Gma#S45532196	514	211	0	63.46437211	0.001	-15.95365929	Down	2.24E-66	2.48E-65	GO:0043231//intracellular membrane-bounded organelle	-	GO:0032446//protein modification by small protein conjugation;GO:0009408//response to heat	gi|255628185|gb|ACU14437.1|
gnl|UG|Gma#S48537237	600	246	0	63.38616957	0.001	-15.95188047	Down	2.90E-77	3.70E-76	-	GO:0004857//enzyme inhibitor activity	-	gi|224069216|ref|XP_002326303.1|
gnl|UG|Gma#S46522270	255	104	0	63.0527177	0.001	-15.94427093	Down	4.33E-33	2.60E-32	-	-	-	-
gnl|UG|Gma#S36142022	721	294	0	63.04094535	0.001	-15.94400155	Down	3.38E-92	5.13E-91	-	-	GO:0003006//reproductive developmental process	gi|255642465|gb|ACU21496.1|
gnl|UG|Gma#S16524032	405	165	0	62.98535368	0.001	-15.94272877	Down	4.57E-52	4.08E-51	-	-	-	-
gnl|UG|Gma#S47482392	272	110	0	62.52222608	0.001	-15.93208153	Down	5.89E-35	3.70E-34	-	-	-	-
gnl|UG|Gma#S5135442	363	146	0	62.1808826	0.001	-15.92418347	Down	3.72E-46	2.98E-45	-	GO:0003824//catalytic activity	-	gi|255647462|gb|ACU24195.1|
gnl|UG|Gma#S5042193	569	228	0	61.94884762	0.001	-15.91878983	Down	1.15E-71	1.37E-70	-	-	-	gi|255550026|ref|XP_002516064.1|
gnl|UG|Gma#S39299707	454	181	0	61.63584771	0.001	-15.91148205	Down	4.81E-57	4.66E-56	-	-	-	gi|255625909|gb|ACU13299.1|
gnl|UG|Gma#S21539531	793	313	0	61.02134862	0.001	-15.89702644	Down	4.16E-98	6.65E-97	GO:0009536//plastid	GO:0004553//hydrolase activity, hydrolyzing O-glycosyl compounds	GO:0009825//multidimensional cell growth;GO:0044238//primary metabolic process	gi|255573716|ref|XP_002527779.1|
gnl|UG|Gma#S4925633	447	176	0	60.87175121	0.001	-15.89348525	Down	1.73E-55	1.64E-54	-	-	-	gi|255644898|gb|ACU22949.1|
gnl|UG|Gma#S39303459	758	298	0	60.77958212	0.001	-15.89129914	Down	1.93E-93	2.96E-92	-	-	-	gi|255627609|gb|ACU14149.1|
gnl|UG|Gma#S52651610	711	278	0	60.44854427	0.001	-15.88341998	Down	3.21E-87	4.59E-86	-	-	-	gi|255627825|gb|ACU14257.1|
gnl|UG|Gma#S47387447	232	90	0	59.97429837	0.001	-15.87205675	Down	9.81E-29	5.28E-28	GO:0031410//cytoplasmic vesicle	GO:0004175//endopeptidase activity;GO:0004091//carboxylesterase activity;GO:0016628//oxidoreductase activity, acting on the CH-CH group of donors, NAD or NADP as acceptor	GO:0019538//protein metabolic process	gi|255586666|ref|XP_002533962.1|
gnl|UG|Gma#S46517003	249	95	0	58.98409354	0.001	-15.84803833	Down	2.73E-30	1.53E-29	-	-	-	-
gnl|UG|Gma#S4892549	422	161	0	58.98262225	0.001	-15.84800234	Down	8.02E-51	7.00E-50	-	-	-	-
gnl|UG|Gma#S6672387	603	229	0	58.7122632	0.001	-15.84137425	Down	5.63E-72	6.73E-71	GO:0031224//intrinsic to membrane	-	-	gi|118485371|gb|ABK94543.1|
gnl|UG|Gma#S45533883	649	245	0	58.36225166	0.001	-15.83274792	Down	5.93E-77	7.54E-76	GO:0044464//cell part	GO:0016747//transferase activity, transferring acyl groups other than amino-acyl groups	GO:0006631//fatty acid metabolic process	gi|157673576|gb|ABV60087.1|
gnl|UG|Gma#S48316725	975	367	0	58.19318132	0.001	-15.8285625	Down	6.60E-115	1.23E-113	-	-	-	gi|169666736|gb|ACA63936.1|
gnl|UG|Gma#S4993891	713	265	0	57.46018177	0.001	-15.81027494	Down	3.56E-83	4.87E-82	GO:0016020//membrane;GO:0044426	GO:0004672//protein kinase activity;GO:0000166//nucleotide binding	GO:0007275//multicellular organismal development;GO:0006468//protein amino acid phosphorylation;GO:0009856//pollination	gi|223452274|gb|ACM89465.1|
gnl|UG|Gma#S53087691	813	302	0	57.42844392	0.001	-15.80947785	Down	1.10E-94	1.71E-93	GO:0044425//membrane part	GO:0046872//metal ion binding;GO:0004872//receptor activity	GO:0006952//defense response;GO:0023060	gi|255637990|gb|ACU19311.1|
gnl|UG|Gma#S53087138	1228	454	0	57.15683043	0.001	-15.8026383	Down	5.69E-142	1.30E-140	GO:0043231//intracellular membrane-bounded organelle	-	GO:0000087//M phase of mitotic cell cycle	gi|255641551|gb|ACU21049.1|
gnl|UG|Gma#S53088293	809	299	0	57.13908982	0.001	-15.80219043	Down	9.42E-94	1.45E-92	GO:0009536//plastid	GO:0030528//transcription regulator activity;GO:0001071;GO:0003677//DNA binding	GO:0042742//defense response to bacterium;GO:0009743//response to carbohydrate stimulus;GO:0010468//regulation of gene expression;GO:0010260//organ senescence;GO:0006350//transcription;GO:0010557//positive regulation of macromolecule biosynthetic process	gi|255639279|gb|ACU19938.1|
gnl|UG|Gma#S46521545	275	101	0	56.78051554	0.001	-15.79310833	Down	3.71E-32	2.18E-31	GO:0043231//intracellular membrane-bounded organelle;GO:0043234//protein complex	GO:0042623//ATPase activity, coupled;GO:0016491//oxidoreductase activity;GO:0003916//DNA topoisomerase activity;GO:0032559//adenyl ribonucleotide binding	GO:0006259//DNA metabolic process	gi|224055129|ref|XP_002298421.1|
gnl|UG|Gma#S15926570	667	241	0	55.86011945	0.001	-15.76953104	Down	1.04E-75	1.30E-74	GO:0009534//chloroplast thylakoid	GO:0005488//binding	GO:0006810//transport	gi|8745402|gb|AAF78903.1|AF248055_1
gnl|UG|Gma#S15919559	643	232	0	55.78117566	0.001	-15.76749072	Down	6.56E-73	7.94E-72	GO:0016020//membrane	-	-	gi|225436787|ref|XP_002268702.1|
gnl|UG|Gma#S47244996	284	102	0	55.52550065	0.001	-15.76086288	Down	1.81E-32	1.08E-31	-	-	-	gi|13173149|gb|AAK14319.1|AF325188_1
gnl|UG|Gma#S46559943	193	69	0	55.27165045	0.001	-15.75425207	Down	3.35E-22	1.49E-21	GO:0005576//extracellular region;GO:0030312//external encapsulating structure	GO:0030246//carbohydrate binding;GO:0043167//ion binding;GO:0015925	GO:0010192//mucilage biosynthetic process;GO:0009664//plant-type cell wall organization;GO:0044238//primary metabolic process	gi|224083510|ref|XP_002307056.1|
gnl|UG|Gma#S5870965	506	180	0	54.99619456	0.001	-15.74704417	Down	9.86E-57	9.48E-56	-	-	-	gi|255633694|gb|ACU17207.1|
gnl|UG|Gma#S47171877	252	88	0	53.98744601	0.001	-15.72033635	Down	4.11E-28	2.17E-27	-	-	-	-
gnl|UG|Gma#S21700469	808	282	0	53.95707504	0.001	-15.71952452	Down	1.83E-88	2.66E-87	GO:0015630//microtubule cytoskeleton	-	GO:0000911//cytokinesis by cell plate formation;GO:0032506//cytokinetic process	gi|224131532|ref|XP_002328563.1|
gnl|UG|Gma#S48312761	1061	370	0	53.91343358	0.001	-15.71835717	Down	7.70E-116	1.44E-114	GO:0009521;GO:0031224//intrinsic to membrane;GO:0009534//chloroplast thylakoid	GO:0046906//tetrapyrrole binding;GO:0043169//cation binding	GO:0006464//protein modification process;GO:0006091//generation of precursor metabolites and energy	gi|506629|gb|AAA50172.1|
gnl|UG|Gma#S53089431	1935	667	0	53.291202	0.001	-15.70160975	Down	3.11E-208	1.03E-206	-	-	-	gi|255577530|ref|XP_002529643.1|
gnl|UG|Gma#S47447868	242	83	0	53.02410879	0.001	-15.69436085	Down	1.48E-26	7.45E-26	-	GO:0016788//hydrolase activity, acting on ester bonds	-	gi|82697951|gb|ABB89010.1|
gnl|UG|Gma#S4993583	630	216	0	53.00585609	0.001	-15.69386414	Down	6.23E-68	7.06E-67	GO:0031225//anchored to membrane;GO:0005911//cell-cell junction	GO:0030247//polysaccharide binding;GO:0003824//catalytic activity	-	gi|255634565|gb|ACU17645.1|
gnl|UG|Gma#S46472113	289	98	0	52.42505374	0.001	-15.67796881	Down	3.18E-31	1.83E-30	GO:0043231//intracellular membrane-bounded organelle;GO:0031224//intrinsic to membrane	GO:0016301//kinase activity;GO:0032559//adenyl ribonucleotide binding	GO:0006464//protein modification process;GO:0007167//enzyme linked receptor protein signaling pathway	gi|297737786|emb|CBI26987.3|
gnl|UG|Gma#S4939792	683	230	0	52.06163269	0.001	-15.66793294	Down	2.75E-72	3.30E-71	-	-	-	gi|255567707|ref|XP_002524832.1|
gnl|UG|Gma#S46418047	290	97	0	51.71117282	0.001	-15.65818841	Down	6.52E-31	3.72E-30	-	-	-	-
gnl|UG|Gma#S45563089	695	231	0	51.38517344	0.001	-15.64906453	Down	1.34E-72	1.62E-71	-	-	-	gi|255633270|gb|ACU16991.1|
gnl|UG|Gma#S4960470	579	192	0	51.26645839	0.001	-15.64572762	Down	1.82E-60	1.85E-59	-	GO:0015082//di-, tri-valent inorganic cation transmembrane transporter activity	GO:0000041//transition metal ion transport	gi|255585735|ref|XP_002533549.1|
gnl|UG|Gma#S48316223	751	248	0	51.05313258	0.001	-15.63971187	Down	6.91E-78	8.87E-77	-	-	-	gi|255625763|gb|ACU13226.1|
gnl|UG|Gma#S4932227	347	114	0	50.79091397	0.001	-15.63228281	Down	3.35E-36	2.17E-35	-	-	-	gi|255633828|gb|ACU17275.1|
gnl|UG|Gma#S39301166	807	265	0	50.76717423	0.001	-15.63160834	Down	3.56E-83	4.87E-82	-	-	-	gi|255634016|gb|ACU17370.1|
gnl|UG|Gma#S5062981	524	170	0	50.15662273	0.001	-15.61415259	Down	1.27E-53	1.17E-52	-	-	-	gi|255628921|gb|ACU14805.1|
gnl|UG|Gma#S39309647	818	265	0	50.08448606	0.001	-15.61207617	Down	3.56E-83	4.87E-82	GO:0009534//chloroplast thylakoid	-	-	gi|8745402|gb|AAF78903.1|AF248055_1
gnl|UG|Gma#S36144372	668	216	0	49.9905529	0.001	-15.60936786	Down	6.23E-68	7.06E-67	-	-	-	gi|255630988|gb|ACU15858.1|
gnl|UG|Gma#S45542436	613	198	0	49.93618579	0.001	-15.60779801	Down	2.48E-62	2.59E-61	-	-	-	gi|255628847|gb|ACU14768.1|
gnl|UG|Gma#S53089343	984	315	0	49.49098606	0.001	-15.59487817	Down	9.92E-99	1.60E-97	GO:0005618//cell wall;GO:0043231//intracellular membrane-bounded organelle;GO:0005576//extracellular region	GO:0046914//transition metal ion binding;GO:0004871//signal transducer activity;GO:0016623	GO:0006950//response to stress;GO:0009755//hormone-mediated signaling pathway	gi|255637243|gb|ACU18952.1|
gnl|UG|Gma#S47405142	241	77	0	49.39515289	0.001	-15.59208186	Down	1.09E-24	5.19E-24	-	-	-	-
gnl|UG|Gma#S15932435	436	139	0	49.28774653	0.001	-15.5889414	Down	5.60E-44	4.28E-43	-	-	-	-
gnl|UG|Gma#S53090027	1858	585	0	48.67666413	0.001	-15.57094268	Down	1.00E-182	2.93E-181	-	-	-	gi|255635908|gb|ACU18301.1|
gnl|UG|Gma#S5125753	789	247	0	48.39835508	0.001	-15.56267039	Down	1.41E-77	1.81E-76	GO:0005576//extracellular region;GO:0030312//external encapsulating structure	GO:0016798//hydrolase activity, acting on glycosyl bonds;GO:0016758//transferase activity, transferring hexosyl groups	GO:0044042//glucan metabolic process	gi|255647438|gb|ACU24183.1|
gnl|UG|Gma#S46847210	253	79	0	48.27443744	0.001	-15.55897183	Down	2.59E-25	1.26E-24	-	-	-	gi|83728524|gb|ABC41950.1|
gnl|UG|Gma#S39302302	518	161	0	48.0514799	0.001	-15.55229324	Down	8.02E-51	6.99E-50	-	-	-	gi|255627163|gb|ACU13926.1|
gnl|UG|Gma#S45536547	746	227	0	47.04328939	0.001	-15.52170132	Down	2.36E-71	2.79E-70	-	-	-	gi|255626257|gb|ACU13473.1|
gnl|UG|Gma#S45547071	851	258	0	46.87063068	0.001	-15.51639659	Down	5.35E-81	7.14E-80	-	-	-	gi|255627275|gb|ACU13982.1|
gnl|UG|Gma#S39310479	759	230	0	46.84861018	0.001	-15.51571863	Down	2.75E-72	3.30E-71	-	-	-	gi|255628011|gb|ACU14350.1|
gnl|UG|Gma#S46826407	264	79	0	46.26300255	0.001	-15.49757128	Down	2.59E-25	1.26E-24	-	GO:0008135//translation factor activity, nucleic acid binding	-	gi|255556766|ref|XP_002519416.1|
gnl|UG|Gma#S45554054	718	214	0	46.0786748	0.001	-15.49181161	Down	2.61E-67	2.94E-66	-	-	-	gi|255626825|gb|ACU13757.1|
gnl|UG|Gma#S46593846	255	76	0	46.07698601	0.001	-15.49175873	Down	2.22E-24	1.05E-23	-	-	-	-
gnl|UG|Gma#S47371274	273	81	0	45.87045238	0.001	-15.48527752	Down	6.19E-26	3.07E-25	-	-	-	-
gnl|UG|Gma#S4894836	455	134	0	45.53067125	0.001	-15.47455111	Down	2.01E-42	1.49E-41	-	-	-	-
gnl|UG|Gma#S4922539	751	221	0	45.49492863	0.001	-15.47341812	Down	1.73E-69	2.01E-68	GO:0005746//mitochondrial respiratory chain	GO:0046914//transition metal ion binding;GO:0016742//hydroxymethyl-, formyl- and related transferase activity;GO:0048037//cofactor binding	GO:0009069//serine family amino acid metabolic process	gi|462187|sp|P34899.1|GLYM_PEA
gnl|UG|Gma#S5031795	476	140	0	45.47070988	0.001	-15.47264991	Down	2.74E-44	2.10E-43	-	-	-	gi|255636604|gb|ACU18640.1|
gnl|UG|Gma#S5115434	572	168	0	45.40711448	0.001	-15.47063074	Down	5.33E-53	4.85E-52	-	-	-	gi|224056421|ref|XP_002298848.1|
gnl|UG|Gma#S45570520	546	160	0	45.3041505	0.001	-15.46735561	Down	1.64E-50	1.42E-49	-	-	-	gi|255647628|gb|ACU24277.1|
gnl|UG|Gma#S47692687	743	217	0	45.15247611	0.001	-15.46251749	Down	3.04E-68	3.47E-67	-	-	-	gi|224055739|ref|XP_002298629.1|
gnl|UG|Gma#S47151591	250	73	0	45.14332077	0.001	-15.46222493	Down	1.91E-23	8.76E-23	-	-	-	gi|225452216|ref|XP_002267994.1|
gnl|UG|Gma#S4912833	384	110	0	44.28657681	0.001	-15.43458187	Down	5.89E-35	3.70E-34	-	-	-	-
gnl|UG|Gma#S46701378	255	73	0	44.25815762	0.001	-15.43365578	Down	1.91E-23	8.76E-23	-	-	-	-
gnl|UG|Gma#S5129547	800	229	0	44.25436839	0.001	-15.43353225	Down	5.63E-72	6.72E-71	GO:0043231//intracellular membrane-bounded organelle	-	GO:0000087//M phase of mitotic cell cycle	gi|857399|dbj|BAA09467.1|
gnl|UG|Gma#S46586859	280	80	0	44.17154674	0.001	-15.43082973	Down	1.27E-25	6.23E-25	-	-	-	-
gnl|UG|Gma#S48524574	623	177	0	43.92339198	0.001	-15.42270185	Down	8.45E-56	8.04E-55	GO:0031225//anchored to membrane;GO:0031410//cytoplasmic vesicle	GO:0043167//ion binding;GO:0008422//beta-glucosidase activity	GO:0044238//primary metabolic process	gi|255582261|ref|XP_002531922.1|
gnl|UG|Gma#S4880984	539	153	0	43.88471851	0.001	-15.42143103	Down	2.47E-48	2.06E-47	-	-	GO:0006350//transcription	gi|224149524|ref|XP_002336822.1|
gnl|UG|Gma#S39305323	597	169	0	43.76460619	0.001	-15.41747697	Down	2.60E-53	2.38E-52	-	-	-	gi|255630137|gb|ACU15422.1|
gnl|UG|Gma#S4953876	325	92	0	43.76380938	0.001	-15.4174507	Down	2.34E-29	1.28E-28	-	-	-	-
gnl|UG|Gma#S45561214	765	216	0	43.65188148	0.001	-15.41375622	Down	6.23E-68	7.07E-67	-	-	GO:0045333//cellular respiration	gi|255626557|gb|ACU13623.1|
gnl|UG|Gma#S52645763	734	206	0	43.38921689	0.001	-15.40504893	Down	8.04E-65	8.71E-64	GO:0031224//intrinsic to membrane	GO:0030554//adenyl nucleotide binding;GO:0050664//oxidoreductase activity, acting on NADH or NADPH, with oxygen as acceptor;GO:0016209//antioxidant activity;GO:0046914//transition metal ion binding	GO:0006952//defense response;GO:0032501//multicellular organismal process;GO:0044237//cellular metabolic process;GO:0012501//programmed cell death	gi|154146632|emb|CAM35833.1|
gnl|UG|Gma#S4993548	503	141	0	43.33729287	0.001	-15.40332142	Down	1.34E-44	1.03E-43	-	-	-	gi|255627163|gb|ACU13926.1|
gnl|UG|Gma#S47103154	250	70	0	43.2881158	0.001	-15.40168339	Down	1.64E-22	7.33E-22	-	-	-	-
gnl|UG|Gma#S4894515	354	99	0	43.23570888	0.001	-15.39993572	Down	1.56E-31	9.01E-31	-	-	-	-
gnl|UG|Gma#S45534872	712	198	0	42.99281164	0.001	-15.39180784	Down	2.48E-62	2.59E-61	-	-	GO:0006950//response to stress	gi|255641505|gb|ACU21027.1|
gnl|UG|Gma#S23070181	791	219	0	42.80340149	0.001	-15.38543783	Down	7.26E-69	8.35E-68	GO:0044464//cell part	-	-	gi|255632177|gb|ACU16448.1|
gnl|UG|Gma#S46529651	240	66	0	42.51511374	0.001	-15.37568818	Down	2.87E-21	1.23E-20	GO:0031410//cytoplasmic vesicle	GO:0016798//hydrolase activity, acting on glycosyl bonds;GO:0043167//ion binding	GO:0044238//primary metabolic process	gi|125526950|gb|EAY75064.1|
gnl|UG|Gma#S45541672	735	202	0	42.48882115	0.001	-15.3747957	Down	1.41E-63	1.50E-62	-	-	-	gi|255627333|gb|ACU14011.1|
gnl|UG|Gma#S23065372	926	254	0	42.40659293	0.001	-15.37200096	Down	9.40E-80	1.24E-78	GO:0031225//anchored to membrane	GO:0046914//transition metal ion binding;GO:0016682//oxidoreductase activity, acting on diphenols and related substances as donors, oxygen as acceptor	GO:0008152//metabolic process	gi|296084196|emb|CBI24584.3|
gnl|UG|Gma#S15850199	697	190	0	42.14358477	0.001	-15.36302542	Down	7.63E-60	7.68E-59	-	-	-	gi|224094598|ref|XP_002310186.1|
gnl|UG|Gma#S46830610	250	68	0	42.0513125	0.001	-15.35986321	Down	6.85E-22	3.02E-21	-	-	-	-
gnl|UG|Gma#S6670328	489	133	0	42.04878325	0.001	-15.35977643	Down	4.12E-42	3.04E-41	GO:0043229//intracellular organelle	-	-	gi|225439866|ref|XP_002274736.1|
gnl|UG|Gma#S45554894	497	134	0	41.68300889	0.001	-15.3471718	Down	2.01E-42	1.49E-41	GO:0043231//intracellular membrane-bounded organelle	GO:0048037//cofactor binding;GO:0016836//hydro-lyase activity	GO:0006568//tryptophan metabolic process	gi|224127344|ref|XP_002329254.1|
gnl|UG|Gma#S45543892	718	193	0	41.55693569	0.001	-15.34280166	Down	8.90E-61	9.10E-60	GO:0031224//intrinsic to membrane;GO:0043231//intracellular membrane-bounded organelle	GO:0016759//cellulose synthase activity	GO:0045229//external encapsulating structure organization;GO:0009250//glucan biosynthetic process;GO:0006970//response to osmotic stress;GO:0048513//organ development;GO:0042546//cell wall biogenesis	gi|297848480|ref|XP_002892121.1|
gnl|UG|Gma#S47466360	257	69	0	41.50750404	0.001	-15.34108456	Down	3.35E-22	1.49E-21	-	-	-	-
gnl|UG|Gma#S4913852	299	80	0	41.36465915	0.001	-15.33611107	Down	1.27E-25	6.23E-25	-	-	-	-
gnl|UG|Gma#S46474156	243	65	0	41.3540201	0.001	-15.33573996	Down	5.88E-21	2.50E-20	GO:0031224//intrinsic to membrane	GO:0004871//signal transducer activity;GO:0004672//protein kinase activity;GO:0016628//oxidoreductase activity, acting on the CH-CH group of donors, NAD or NADP as acceptor;GO:0032559//adenyl ribonucleotide binding	GO:0006464//protein modification process;GO:0007167//enzyme linked receptor protein signaling pathway	gi|224131472|ref|XP_002321093.1|
gnl|UG|Gma#S5124226	587	157	0	41.34968472	0.001	-15.33558871	Down	1.41E-49	1.20E-48	GO:0016020//membrane	GO:0005488//binding;GO:0016772//transferase activity, transferring phosphorus-containing groups	GO:0010033//response to organic substance;GO:0008152//metabolic process	gi|255567891|ref|XP_002524923.1|
gnl|UG|Gma#S22952021	718	190	0	40.91097295	0.001	-15.32020023	Down	7.63E-60	7.68E-59	-	-	-	gi|225459073|ref|XP_002283776.1|
gnl|UG|Gma#S53090555	1311	346	0	40.80224493	0.001	-15.31636091	Down	2.25E-108	3.98E-107	-	-	-	gi|255634875|gb|ACU17796.1|
gnl|UG|Gma#S4994531	660	173	0	40.5240478	0.001	-15.30649067	Down	1.48E-54	1.39E-53	GO:0016020//membrane;GO:0031410//cytoplasmic vesicle	GO:0005488//binding;GO:0016787//hydrolase activity	-	gi|297804072|ref|XP_002869920.1|
gnl|UG|Gma#S4892230	420	110	0	40.49058451	0.001	-15.30529885	Down	5.89E-35	3.70E-34	-	-	-	-
gnl|UG|Gma#S46432627	256	66	0	39.85791913	0.001	-15.28257877	Down	2.87E-21	1.24E-20	-	GO:0008238//exopeptidase activity	GO:0019538//protein metabolic process	gi|297734878|emb|CBI17112.3|
gnl|UG|Gma#S47710314	584	150	0	39.70901034	0.001	-15.27717878	Down	2.12E-47	1.74E-46	-	-	-	-
gnl|UG|Gma#S21538301	889	228	0	39.65004983	0.001	-15.27503506	Down	1.15E-71	1.37E-70	GO:0044464//cell part	-	GO:0044238//primary metabolic process	gi|255626591|gb|ACU13640.1|
gnl|UG|Gma#S46822652	283	72	0	39.33296741	0.001	-15.26345141	Down	3.90E-23	1.78E-22	-	-	-	-
gnl|UG|Gma#S46691010	240	61	0	39.29427179	0.001	-15.2620314	Down	1.03E-19	4.19E-19	-	-	-	-
gnl|UG|Gma#S47028291	245	62	0	39.12336997	0.001	-15.25574302	Down	5.04E-20	2.07E-19	GO:0031224//intrinsic to membrane;GO:0031410//cytoplasmic vesicle	GO:0004871//signal transducer activity;GO:0004672//protein kinase activity;GO:0016628//oxidoreductase activity, acting on the CH-CH group of donors, NAD or NADP as acceptor;GO:0032559//adenyl ribonucleotide binding	GO:0006464//protein modification process;GO:0007167//enzyme linked receptor protein signaling pathway	gi|255539705|ref|XP_002510917.1|
gnl|UG|Gma#S45570216	760	192	0	39.05694659	0.001	-15.25329155	Down	1.82E-60	1.85E-59	-	-	-	gi|224073776|ref|XP_002304167.1|
gnl|UG|Gma#S23066794	837	211	0	38.97334202	0.001	-15.25020003	Down	2.24E-66	2.48E-65	-	GO:0043169//cation binding	GO:0006812//cation transport	gi|255630409|gb|ACU15561.1|
gnl|UG|Gma#S39313198	768	193	0	38.85140602	0.001	-15.24567919	Down	8.90E-61	9.11E-60	-	-	-	gi|255631588|gb|ACU16161.1|
gnl|UG|Gma#S47224491	264	66	0	38.6501034	0.001	-15.23818465	Down	2.87E-21	1.24E-20	-	-	-	gi|22331920|ref|NP_191889.2|
gnl|UG|Gma#S4927305	499	124	0	38.41773805	0.001	-15.22948496	Down	2.60E-39	1.81E-38	-	-	-	gi|255562166|ref|XP_002522091.1|
gnl|UG|Gma#S39300432	818	203	0	38.36660631	0.001	-15.22756354	Down	6.90E-64	7.37E-63	GO:0009536//plastid	GO:0009975//cyclase activity	-	gi|62083994|emb|CAI29046.1|
gnl|UG|Gma#S6675863	302	74	0	37.88222055	0.001	-15.20923328	Down	9.32E-24	4.32E-23	-	-	-	-
gnl|UG|Gma#S53090475	913	223	0	37.76110869	0.001	-15.2046135	Down	4.14E-70	4.82E-69	-	-	-	gi|255635034|gb|ACU17875.1|
gnl|UG|Gma#S23061243	894	218	0	37.69898228	0.001	-15.20223796	Down	1.49E-68	1.70E-67	GO:0044464//cell part	GO:0005215//transporter activity	GO:0006810//transport	gi|255562444|ref|XP_002522228.1|
gnl|UG|Gma#S5090052	614	149	0	37.51703848	0.001	-15.19525833	Down	4.34E-47	3.54E-46	-	-	-	gi|224079043|ref|XP_002305727.1|
gnl|UG|Gma#S4927878	332	80	0	37.25311171	0.001	-15.18507332	Down	1.27E-25	6.23E-25	-	-	-	gi|255628145|gb|ACU14417.1|
gnl|UG|Gma#S21539813	795	191	0	37.14299245	0.001	-15.18080243	Down	3.73E-60	3.78E-59	-	-	-	gi|255644898|gb|ACU22949.1|
gnl|UG|Gma#S39315500	717	172	0	37.08684956	0.001	-15.1786201	Down	3.04E-54	2.82E-53	-	-	-	gi|255632200|gb|ACU16458.1|
gnl|UG|Gma#S53088084	1689	403	0	36.88807974	0.001	-15.17086707	Down	4.17E-126	8.46E-125	-	-	-	gi|255639687|gb|ACU20137.1|
gnl|UG|Gma#S53035185	3030	718	0	36.63468546	0.001	-15.16092261	Down	4.24E-224	1.52E-222	GO:0031224//intrinsic to membrane;GO:0031410//cytoplasmic vesicle	GO:0004672//protein kinase activity;GO:0016791//phosphatase activity;GO:0016491//oxidoreductase activity;GO:0032559//adenyl ribonucleotide binding	GO:0009886//post-embryonic morphogenesis;GO:0048229//gametophyte development;GO:0003006//reproductive developmental process;GO:0006464//protein modification process	gi|223452466|gb|ACM89560.1|
gnl|UG|Gma#S48312145	2106	497	0	36.48452305	0.001	-15.15499697	Down	2.39E-155	5.92E-154	GO:0043231//intracellular membrane-bounded organelle	GO:0016747//transferase activity, transferring acyl groups other than amino-acyl groups	GO:0009314//response to radiation;GO:0008544//epidermis development;GO:0006950//response to stress;GO:0006631//fatty acid metabolic process	gi|259123927|gb|ABU75309.2|
gnl|UG|Gma#S47362931	263	62	0	36.44572488	0.001	-15.15346197	Down	5.04E-20	2.07E-19	-	GO:0016798//hydrolase activity, acting on glycosyl bonds	GO:0008152//metabolic process	gi|87240831|gb|ABD32689.1|
gnl|UG|Gma#S4957693	539	127	0	36.42718465	0.001	-15.15272788	Down	3.03E-40	2.15E-39	-	GO:0005488//binding	-	gi|224124932|ref|XP_002329849.1|
gnl|UG|Gma#S17640350	809	189	0	36.11801999	0.001	-15.14043118	Down	1.56E-59	1.57E-58	GO:0031410//cytoplasmic vesicle	GO:0016209//antioxidant activity;GO:0005506//iron ion binding;GO:0003824//catalytic activity	GO:0006950//response to stress;GO:0008152//metabolic process	gi|88659654|gb|ABD47725.1|
gnl|UG|Gma#S47187630	262	61	0	35.99475278	0.001	-15.13549899	Down	1.03E-19	4.19E-19	-	GO:0016741//transferase activity, transferring one-carbon groups	GO:0009069//serine family amino acid metabolic process	gi|222142533|gb|ACM45953.1|
gnl|UG|Gma#S5870790	370	86	0	35.93415019	0.001	-15.13306795	Down	1.72E-27	8.95E-27	-	-	-	-
gnl|UG|Gma#S53085171	739	170	0	35.56437119	0.001	-15.11814504	Down	1.27E-53	1.17E-52	GO:0031410//cytoplasmic vesicle	-	-	gi|255647102|gb|ACU24019.1|
gnl|UG|Gma#S45534442	764	175	0	35.4123984	0.001	-15.11196694	Down	3.54E-55	3.33E-54	GO:0031224//intrinsic to membrane;GO:0031410//cytoplasmic vesicle	GO:0004871//signal transducer activity;GO:0004672//protein kinase activity;GO:0016628//oxidoreductase activity, acting on the CH-CH group of donors, NAD or NADP as acceptor;GO:0032559//adenyl ribonucleotide binding	GO:0006464//protein modification process;GO:0007167//enzyme linked receptor protein signaling pathway	gi|224072093|ref|XP_002303623.1|
gnl|UG|Gma#S47052786	260	59	0	35.08240154	0.001	-15.09845989	Down	4.32E-19	1.71E-18	-	-	-	gi|23466385|tpg|DAA00283.1|
gnl|UG|Gma#S39318969	877	198	0	34.90408425	0.001	-15.09110824	Down	2.48E-62	2.59E-61	-	-	-	gi|255632786|gb|ACU16746.1|
gnl|UG|Gma#S5871130	454	102	0	34.73401363	0.001	-15.08406151	Down	1.81E-32	1.08E-31	-	-	-	gi|255625909|gb|ACU13299.1|
gnl|UG|Gma#S47309762	299	67	0	34.64290204	0.001	-15.08027217	Down	1.40E-21	6.10E-21	-	-	-	-
gnl|UG|Gma#S21539950	740	165	0	34.47171384	0.001	-15.07312541	Down	4.57E-52	4.08E-51	-	GO:0003774//motor activity;GO:0000166//nucleotide binding	-	gi|225455818|ref|XP_002272451.1|
gnl|UG|Gma#S47469306	280	62	0	34.23294872	0.001	-15.06309795	Down	5.04E-20	2.07E-19	-	GO:0046872//metal ion binding;GO:0016682//oxidoreductase activity, acting on diphenols and related substances as donors, oxygen as acceptor	GO:0003006//reproductive developmental process;GO:0008152//metabolic process;GO:0010038//response to metal ion	gi|84626066|gb|ABC59623.1|
gnl|UG|Gma#S46849203	240	53	0	34.14092467	0.001	-15.05921451	Down	3.18E-17	1.18E-16	-	-	-	-
gnl|UG|Gma#S15929855	573	126	0	33.99590246	0.001	-15.05307325	Down	6.20E-40	4.36E-39	GO:0031224//intrinsic to membrane;GO:0005626//insoluble fraction;GO:0031410//cytoplasmic vesicle	-	GO:0009725//response to hormone stimulus;GO:0006970//response to osmotic stress	gi|255628709|gb|ACU14699.1|
gnl|UG|Gma#S5873343	260	57	0	33.89316759	0.001	-15.04870685	Down	1.81E-18	7.02E-18	-	-	-	-
gnl|UG|Gma#S45560804	751	164	0	33.76094251	0.001	-15.04306756	Down	9.36E-52	8.31E-51	-	-	-	gi|255633000|gb|ACU16854.1|
gnl|UG|Gma#S47141842	124	27	0	33.66299328	0.001	-15.03887584	Down	3.89E-09	9.49E-09	GO:0043231//intracellular membrane-bounded organelle	GO:0003676//nucleic acid binding;GO:0001071;GO:0005515//protein binding	GO:0010468//regulation of gene expression;GO:0009755//hormone-mediated signaling pathway;GO:0006351//transcription, DNA-dependent	gi|297817514|ref|XP_002876640.1|
gnl|UG|Gma#S39300183	878	191	0	33.63175284	0.001	-15.03753635	Down	3.73E-60	3.78E-59	-	-	-	gi|255634696|gb|ACU17710.1|
gnl|UG|Gma#S5103790	420	91	0	33.49675628	0.001	-15.03173378	Down	4.79E-29	2.60E-28	-	-	-	gi|255626343|gb|ACU13516.1|
gnl|UG|Gma#S45551929	681	147	0	33.37189544	0.001	-15.02634601	Down	1.82E-46	1.46E-45	-	-	-	gi|255627517|gb|ACU14103.1|
gnl|UG|Gma#S46791130	183	39	0	32.94762913	0.001	-15.00788703	Down	7.20E-13	2.16E-12	-	-	-	-
gnl|UG|Gma#S36141526	676	144	0	32.93263248	0.001	-15.00723022	Down	1.56E-45	1.23E-44	-	-	-	-
gnl|UG|Gma#S36151163	785	167	0	32.88951474	0.001	-15.0053401	Down	1.09E-52	9.89E-52	-	-	-	gi|255640638|gb|ACU20604.1|
gnl|UG|Gma#S5142212	563	119	0	32.67752969	0.001	-14.9960113	Down	9.34E-38	6.28E-37	-	-	-	gi|255638435|gb|ACU19527.1|
gnl|UG|Gma#S47693554	602	127	0	32.61503742	0.001	-14.99324966	Down	3.03E-40	2.15E-39	-	-	-	gi|297742873|emb|CBI35638.3|
gnl|UG|Gma#S46520755	285	60	0	32.54745549	0.001	-14.99025714	Down	2.11E-19	8.47E-19	-	-	-	-
gnl|UG|Gma#S39317517	801	168	0	32.42555491	0.001	-14.98484364	Down	5.33E-53	4.85E-52	-	-	GO:0006950//response to stress;GO:0009628//response to abiotic stimulus	gi|255631498|gb|ACU16116.1|
gnl|UG|Gma#S47708374	631	132	0	32.34113248	0.001	-14.98108258	Down	8.43E-42	6.17E-41	GO:0005618//cell wall	GO:0030234//enzyme regulator activity;GO:0004091//carboxylesterase activity	GO:0071555	gi|124360335|gb|ABN08348.1|
gnl|UG|Gma#S53090370	1713	358	0	32.30995217	0.001	-14.97969099	Down	4.16E-112	7.61E-111	-	-	GO:0010038//response to metal ion;GO:0009725//response to hormone stimulus;GO:0032989//cellular component morphogenesis;GO:0006970//response to osmotic stress;GO:0006350//transcription	gi|255635237|gb|ACU17973.1|
gnl|UG|Gma#S47710136	561	117	0	32.242867	0.001	-14.97669241	Down	3.91E-37	2.59E-36	GO:0016020//membrane	GO:0016740//transferase activity	-	gi|92870924|gb|ABE80124.1|
gnl|UG|Gma#S48316081	883	184	0	32.21571472	0.001	-14.97547698	Down	5.61E-58	5.51E-57	-	GO:0046872//metal ion binding;GO:0016491//oxidoreductase activity	-	gi|13397927|emb|CAC34625.1|
gnl|UG|Gma#S45542305	795	165	0	32.08687829	0.001	-14.96969582	Down	4.57E-52	4.08E-51	-	-	-	gi|118481089|gb|ABK92498.1|
gnl|UG|Gma#S47696037	444	92	0	32.03431993	0.001	-14.96733074	Down	2.34E-29	1.28E-28	GO:0016020//membrane	-	-	gi|255571990|ref|XP_002526936.1|
gnl|UG|Gma#S47379470	248	51	0	31.79282699	0.001	-14.95641368	Down	1.33E-16	4.80E-16	-	GO:0004702//receptor signaling protein serine/threonine kinase activity;GO:0032559//adenyl ribonucleotide binding	GO:0006464//protein modification process	gi|255581176|ref|XP_002531401.1|
gnl|UG|Gma#S47264358	263	54	0	31.7430507	0.001	-14.95415317	Down	1.55E-17	5.82E-17	-	-	-	-
gnl|UG|Gma#S22951664	860	176	0	31.63915441	0.001	-14.94942342	Down	1.73E-55	1.64E-54	-	GO:0004180//carboxypeptidase activity	GO:0019538//protein metabolic process	gi|217074902|gb|ACJ85811.1|
gnl|UG|Gma#S5145465	689	141	0	31.63811076	0.001	-14.94937583	Down	1.34E-44	1.03E-43	GO:0043234//protein complex	GO:0004674//protein serine/threonine kinase activity;GO:0032559//adenyl ribonucleotide binding	GO:0006468//protein amino acid phosphorylation;GO:0000086//G2/M transition of mitotic cell cycle;GO:0023033;GO:0009933//meristem structural organization;GO:0000087//M phase of mitotic cell cycle	gi|255644412|gb|ACU22711.1|
gnl|UG|Gma#S21700428	572	117	0	31.62281187	0.001	-14.94867804	Down	3.91E-37	2.59E-36	GO:0005576//extracellular region;GO:0031410//cytoplasmic vesicle	GO:0046914//transition metal ion binding;GO:0016682//oxidoreductase activity, acting on diphenols and related substances as donors, oxygen as acceptor	GO:0009808//lignin metabolic process	gi|84626066|gb|ABC59623.1|
gnl|UG|Gma#S53090137	1148	234	0	31.51262786	0.001	-14.94364245	Down	1.57E-73	1.91E-72	-	-	-	gi|255635692|gb|ACU18195.1|
gnl|UG|Gma#S48545447	536	109	0	31.43926321	0.001	-14.94027979	Down	1.21E-34	7.52E-34	GO:0043231//intracellular membrane-bounded organelle	GO:0003676//nucleic acid binding;GO:0001071	GO:0010468//regulation of gene expression;GO:0006351//transcription, DNA-dependent;GO:0003006//reproductive developmental process	gi|255538654|ref|XP_002510392.1|
gnl|UG|Gma#S6670864	664	135	0	31.432313	0.001	-14.93996082	Down	9.83E-43	7.34E-42	-	GO:0070011//peptidase activity, acting on L-amino acid peptides	GO:0008152//metabolic process	gi|224112665|ref|XP_002316255.1|
gnl|UG|Gma#S46566775	268	54	0	31.1508296	0.001	-14.92698296	Down	1.55E-17	5.83E-17	GO:0005576//extracellular region;GO:0005618//cell wall	GO:0015926//glucosidase activity	GO:0044238//primary metabolic process;GO:0003006//reproductive developmental process	gi|296083274|emb|CBI22910.3|
gnl|UG|Gma#S46517221	268	54	0	31.1508296	0.001	-14.92698296	Down	1.55E-17	5.82E-17	-	-	-	-
gnl|UG|Gma#S47692830	556	112	0	31.14252936	0.001	-14.9265985	Down	1.41E-35	8.97E-35	-	-	GO:0010468//regulation of gene expression	gi|296089035|emb|CBI38738.3|
gnl|UG|Gma#S34534201	477	96	0	31.11454865	0.001	-14.9253017	Down	1.33E-30	7.55E-30	-	GO:0046914//transition metal ion binding;GO:0003676//nucleic acid binding;GO:0001071	GO:0010468//regulation of gene expression;GO:0009725//response to hormone stimulus;GO:0010556;GO:0071555;GO:0051726//regulation of cell cycle;GO:0048518//positive regulation of biological process	gi|112363356|gb|ABI16002.1|
gnl|UG|Gma#S42152009	865	174	0	31.09881152	0.001	-14.92457183	Down	7.25E-55	6.79E-54	-	-	-	gi|255630129|gb|ACU15418.1|
gnl|UG|Gma#S48534295	469	94	0	30.9860104	0.001	-14.91932939	Down	5.59E-30	3.11E-29	-	-	-	-
gnl|UG|Gma#S4913327	475	95	0	30.92008272	0.001	-14.91625656	Down	2.73E-30	1.53E-29	-	-	-	gi|255646300|gb|ACU23634.1|
gnl|UG|Gma#S46437076	273	54	0	30.58030159	0.001	-14.90031501	Down	1.55E-17	5.83E-17	GO:0030312//external encapsulating structure;GO:0043231//intracellular membrane-bounded organelle	GO:0005215//transporter activity	GO:0006810//transport	gi|225457114|ref|XP_002283469.1|
gnl|UG|Gma#S21540716	840	166	0	30.55198649	0.001	-14.89897857	Down	2.23E-52	2.01E-51	-	GO:0005506//iron ion binding;GO:0016713;GO:0016712//oxidoreductase activity, acting on paired donors, with incorporation or reduction of molecular oxygen, reduced flavin or flavoprotein as one donor, and incorporation of one atom of oxygen	GO:0032787//monocarboxylic acid metabolic process	gi|85001697|gb|ABC68403.1|
gnl|UG|Gma#S45543838	720	142	0	30.49063712	0.001	-14.89607868	Down	6.53E-45	5.09E-44	-	-	-	gi|255628011|gb|ACU14350.1|
gnl|UG|Gma#S45564648	813	160	0	30.42566565	0.001	-14.89300121	Down	1.64E-50	1.42E-49	GO:0005576//extracellular region;GO:0030312//external encapsulating structure	GO:0046914//transition metal ion binding	GO:0003006//reproductive developmental process	gi|255625997|gb|ACU13343.1|
gnl|UG|Gma#S53086333	1174	231	0	30.41967252	0.001	-14.892717	Down	1.34E-72	1.62E-71	-	-	-	gi|255644820|gb|ACU22911.1|
gnl|UG|Gma#S47725650	605	119	0	30.40900697	0.001	-14.89221108	Down	9.34E-38	6.28E-37	GO:0044464//cell part	-	-	gi|224110908|ref|XP_002315678.1|
gnl|UG|Gma#S47710794	707	139	0	30.39527226	0.001	-14.89155932	Down	5.60E-44	4.28E-43	-	-	-	gi|224113571|ref|XP_002332539.1|
gnl|UG|Gma#S46543201	265	52	0	30.33668493	0.001	-14.88877582	Down	6.50E-17	2.38E-16	-	GO:0016747//transferase activity, transferring acyl groups other than amino-acyl groups	-	gi|224112567|ref|XP_002316230.1|
gnl|UG|Gma#S45552420	821	161	0	30.31749889	0.001	-14.88786312	Down	8.02E-51	7.00E-50	-	-	GO:0006952//defense response	gi|255640808|gb|ACU20687.1|
gnl|UG|Gma#S46597036	258	50	0	29.96132046	0.001	-14.87081359	Down	2.73E-16	9.71E-16	-	-	-	-
gnl|UG|Gma#S4909197	284	55	0	29.94022094	0.001	-14.86979725	Down	7.59E-18	2.88E-17	-	-	-	gi|7677046|gb|AAF67003.1|AF148506_1
gnl|UG|Gma#S5146507	513	99	0	29.83516753	0.001	-14.86472626	Down	1.56E-31	9.02E-31	-	GO:0000166//nucleotide binding	GO:0006952//defense response;GO:0009987//cellular process	gi|3452140|emb|CAA06201.1|
gnl|UG|Gma#S46501279	265	51	0	29.75328714	0.001	-14.86076145	Down	1.33E-16	4.80E-16	GO:0043231//intracellular membrane-bounded organelle	GO:0003676//nucleic acid binding	GO:0010468//regulation of gene expression	gi|110931750|gb|ABH02874.1|
gnl|UG|Gma#S5130511	324	62	0	29.58402976	0.001	-14.85253096	Down	5.04E-20	2.07E-19	-	-	-	-
gnl|UG|Gma#S4895009	611	115	0	29.09827752	0.001	-14.82864613	Down	1.64E-36	1.07E-35	-	GO:0016491//oxidoreductase activity	-	gi|255541005|ref|XP_002511567.1|
gnl|UG|Gma#S5145456	602	113	0	29.01967896	0.001	-14.82474394	Down	6.87E-36	4.41E-35	-	GO:0005488//binding	-	gi|163889361|gb|ABY48131.1|
gnl|UG|Gma#S52660978	759	142	0	28.92392454	0.001	-14.8199757	Down	6.53E-45	5.10E-44	-	-	-	gi|224086347|ref|XP_002307857.1|
gnl|UG|Gma#S21566384	744	139	0	28.88367942	0.001	-14.81796691	Down	5.60E-44	4.28E-43	GO:0043231//intracellular membrane-bounded organelle	GO:0005488//binding	GO:0006261//DNA-dependent DNA replication;GO:0007049//cell cycle	gi|5305100|emb|CAB46083.1|
gnl|UG|Gma#S47155201	273	51	0	28.88139594	0.001	-14.81785285	Down	1.33E-16	4.80E-16	-	GO:0005488//binding;GO:0008168//methyltransferase activity	-	gi|2654108|gb|AAC49931.1|
gnl|UG|Gma#S47228338	220	41	0	28.81189526	0.001	-14.81437694	Down	1.72E-13	5.34E-13	-	-	-	-
gnl|UG|Gma#S46591008	242	45	0	28.74801079	0.001	-14.81117451	Down	9.79E-15	3.26E-14	-	-	-	-
gnl|UG|Gma#S45531565	624	116	0	28.73982047	0.001	-14.81076343	Down	8.01E-37	5.26E-36	-	-	-	gi|147825346|emb|CAN73256.1|
gnl|UG|Gma#S45531944	787	146	0	28.68063581	0.001	-14.80778939	Down	3.72E-46	2.98E-45	-	-	-	gi|255628107|gb|ACU14398.1|
gnl|UG|Gma#S36145598	744	137	0	28.46808691	0.001	-14.79705793	Down	2.35E-43	1.77E-42	-	-	-	gi|255632914|gb|ACU16811.1|
gnl|UG|Gma#S21540458	516	95	0	28.46325444	0.001	-14.79681301	Down	2.73E-30	1.53E-29	-	-	-	gi|255583478|ref|XP_002532497.1|
gnl|UG|Gma#S53085275	761	140	0	28.4416004	0.001	-14.79571503	Down	2.74E-44	2.10E-43	-	-	-	gi|255646897|gb|ACU23918.1|
gnl|UG|Gma#S47698183	651	119	0	28.26029066	0.001	-14.78648868	Down	9.34E-38	6.28E-37	-	-	-	gi|7670832|gb|AAF66242.1|AF243180_1
gnl|UG|Gma#S4992642	692	126	0	28.14978629	0.001	-14.78083635	Down	6.20E-40	4.36E-39	GO:0044464//cell part	GO:0015405//P-P-bond-hydrolysis-driven transmembrane transporter activity;GO:0017111//nucleoside-triphosphatase activity;GO:0032559//adenyl ribonucleotide binding	GO:0015893//drug transport	gi|225445364|ref|XP_002284885.1|
gnl|UG|Gma#S47443256	259	47	0	28.05490131	0.001	-14.77596522	Down	2.34E-15	8.00E-15	-	-	-	-
gnl|UG|Gma#S5145876	647	117	0	27.95710725	0.001	-14.77092747	Down	3.91E-37	2.59E-36	-	-	-	-
gnl|UG|Gma#S46817700	266	48	0	27.89781899	0.001	-14.76786472	Down	1.14E-15	3.94E-15	GO:0043231//intracellular membrane-bounded organelle	GO:0003677//DNA binding;GO:0001071	GO:0010468//regulation of gene expression;GO:0006351//transcription, DNA-dependent	gi|255538764|ref|XP_002510447.1|
gnl|UG|Gma#S4883200	422	76	0	27.84272851	0.001	-14.76501298	Down	2.22E-24	1.05E-23	-	-	-	-
gnl|UG|Gma#S46488213	250	45	0	27.82807445	0.001	-14.76425346	Down	9.79E-15	3.25E-14	-	-	-	-
gnl|UG|Gma#S4993038	623	112	0	27.79333278	0.001	-14.76245122	Down	1.41E-35	8.97E-35	GO:0015630//microtubule cytoskeleton	GO:0003774//motor activity;GO:0000166//nucleotide binding	-	gi|87240830|gb|ABD32688.1|
gnl|UG|Gma#S15923081	549	98	0	27.59715944	0.001	-14.75223216	Down	3.18E-31	1.83E-30	GO:0043231//intracellular membrane-bounded organelle	-	-	gi|225431877|ref|XP_002271833.1|
gnl|UG|Gma#S5931793	622	111	0	27.58946287	0.001	-14.75182975	Down	2.88E-35	1.82E-34	GO:0043231//intracellular membrane-bounded organelle	GO:0001071;GO:0003677//DNA binding	GO:0010468//regulation of gene expression;GO:0008544//epidermis development;GO:0006351//transcription, DNA-dependent;GO:0009793//embryo development ending in seed dormancy;GO:0000904//cell morphogenesis involved in differentiation	gi|147826488|emb|CAN66212.1|
gnl|UG|Gma#S23063587	824	146	0	27.39279173	0.001	-14.74150868	Down	3.72E-46	2.98E-45	-	-	-	gi|255634875|gb|ACU17796.1|
gnl|UG|Gma#S46592252	271	48	0	27.38309909	0.001	-14.74099811	Down	1.14E-15	3.94E-15	-	-	-	-
gnl|UG|Gma#S53088242	1517	267	0	27.21048809	0.001	-14.73187521	Down	8.49E-84	1.17E-82	-	-	-	gi|151934173|gb|ABS18424.1|
gnl|UG|Gma#S21568089	825	145	0	27.1721939	0.001	-14.72984343	Down	7.62E-46	6.06E-45	GO:0043231//intracellular membrane-bounded organelle	-	GO:0006633//fatty acid biosynthetic process	gi|124360082|gb|ABN08098.1|
gnl|UG|Gma#S47436388	268	47	0	27.1127591	0.001	-14.72668431	Down	2.34E-15	7.99E-15	-	GO:0005088//Ras guanyl-nucleotide exchange factor activity	-	gi|147834541|emb|CAN76404.1|
gnl|UG|Gma#S46716847	258	45	0	26.96518842	0.001	-14.71881049	Down	9.79E-15	3.26E-14	-	-	-	-
gnl|UG|Gma#S46815660	285	49	0	26.58042199	0.001	-14.69807639	Down	5.58E-16	1.96E-15	-	-	-	gi|255634925|gb|ACU17821.1|
gnl|UG|Gma#S5139400	518	89	0	26.56261932	0.001	-14.6971098	Down	2.01E-28	1.07E-27	-	-	-	-
gnl|UG|Gma#S5027534	490	84	0	26.50292804	0.001	-14.69386414	Down	7.22E-27	3.67E-26	-	-	-	gi|297740339|emb|CBI30521.3|
gnl|UG|Gma#S36151985	584	100	0	26.47267356	0.001	-14.69221628	Down	7.60E-32	4.43E-31	-	-	-	gi|255537739|ref|XP_002509936.1|
gnl|UG|Gma#S53090540	523	89	0	26.30867459	0.001	-14.68325095	Down	2.01E-28	1.07E-27	-	GO:0043169//cation binding	GO:0006812//cation transport	gi|255634905|gb|ACU17811.1|
gnl|UG|Gma#S53086851	1622	275	0	26.21153745	0.001	-14.67791436	Down	2.75E-86	3.90E-85	-	-	-	gi|255642110|gb|ACU21321.1|
gnl|UG|Gma#S47131201	242	41	0	26.19263205	0.001	-14.67687342	Down	1.72E-13	5.34E-13	GO:0031410//cytoplasmic vesicle	GO:0016209//antioxidant activity;GO:0005506//iron ion binding;GO:0003824//catalytic activity	GO:0006950//response to stress;GO:0008152//metabolic process	gi|224117952|ref|XP_002331521.1|
gnl|UG|Gma#S53090224	1611	272	0	26.10261483	0.001	-14.67190672	Down	2.36E-85	3.31E-84	-	-	-	gi|255635522|gb|ACU18112.1|
gnl|UG|Gma#S30676910	397	67	0	26.09125368	0.001	-14.67127865	Down	1.40E-21	6.10E-21	GO:0044464//cell part	GO:0004553//hydrolase activity, hydrolyzing O-glycosyl compounds	GO:0007275//multicellular organismal development;GO:0009251//glucan catabolic process;GO:0003006//reproductive developmental process;GO:0051707//response to other organism	gi|85376227|gb|ABC70311.1|
gnl|UG|Gma#S47711711	409	69	0	26.08173237	0.001	-14.67075208	Down	3.35E-22	1.49E-21	-	-	-	-
gnl|UG|Gma#S47238540	263	44	0	25.86470798	0.001	-14.65869728	Down	2.00E-14	6.57E-14	-	-	-	-
gnl|UG|Gma#S53085050	909	152	0	25.85177433	0.001	-14.65797568	Down	5.06E-48	4.20E-47	-	-	-	gi|255647341|gb|ACU24137.1|
gnl|UG|Gma#S5090452	582	97	0	25.7667356	0.001	-14.65322215	Down	6.52E-31	3.72E-30	-	-	-	-
gnl|UG|Gma#S5109145	420	70	0	25.7667356	0.001	-14.65322215	Down	1.64E-22	7.33E-22	GO:0044464//cell part	GO:0015291//secondary active transmembrane transporter activity	GO:0015893//drug transport	gi|296087229|emb|CBI33603.3|
gnl|UG|Gma#S21538865	752	125	0	25.69820705	0.001	-14.64938009	Down	1.27E-39	8.87E-39	-	-	GO:0000003//reproduction	gi|217072656|gb|ACJ84688.1|
gnl|UG|Gma#S15926163	670	111	0	25.61290434	0.001	-14.64458323	Down	2.88E-35	1.82E-34	GO:0031410//cytoplasmic vesicle	GO:0046872//metal ion binding;GO:0016682//oxidoreductase activity, acting on diphenols and related substances as donors, oxygen as acceptor	GO:0008152//metabolic process	gi|255646487|gb|ACU23722.1|
gnl|UG|Gma#S46601914	284	47	0	25.58527971	0.001	-14.64302639	Down	2.34E-15	7.99E-15	-	-	-	gi|255638312|gb|ACU19468.1|
gnl|UG|Gma#S46672201	278	46	0	25.5813634	0.001	-14.64280554	Down	4.78E-15	1.61E-14	-	-	-	-
gnl|UG|Gma#S53090325	1463	242	0	25.57300074	0.001	-14.64233384	Down	5.08E-76	6.38E-75	-	GO:0003676//nucleic acid binding	GO:0010468//regulation of gene expression	gi|255635325|gb|ACU18016.1|
gnl|UG|Gma#S47103163	254	42	0	25.56384792	0.001	-14.64181739	Down	8.40E-14	2.66E-13	-	-	-	-
gnl|UG|Gma#S53090530	1482	245	0	25.55809806	0.001	-14.64149286	Down	5.93E-77	7.54E-76	GO:0043231//intracellular membrane-bounded organelle	-	-	gi|255634925|gb|ACU17821.1|
gnl|UG|Gma#S47248022	311	51	0	25.3524794	0.001	-14.62983923	Down	1.33E-16	4.80E-16	-	-	-	gi|297797181|ref|XP_002866475.1|
gnl|UG|Gma#S46799699	153	25	0	25.26150549	0.001	-14.624653	Down	1.63E-08	3.83E-08	-	-	-	-
gnl|UG|Gma#S5872417	559	91	0	25.16750919	0.001	-14.61927482	Down	4.79E-29	2.60E-28	-	-	-	-
gnl|UG|Gma#S4914366	469	76	0	25.05251905	0.001	-14.61266805	Down	2.22E-24	1.05E-23	-	-	GO:0006350//transcription	gi|124359883|gb|ABN06173.1|
gnl|UG|Gma#S5009175	532	86	0	24.99179618	0.001	-14.60916697	Down	1.72E-27	8.95E-27	GO:0009536//plastid	GO:0003676//nucleic acid binding;GO:0001071	GO:0010468//regulation of gene expression;GO:0006351//transcription, DNA-dependent	gi|255631858|gb|ACU16296.1|
gnl|UG|Gma#S45558738	738	119	0	24.92879298	0.001	-14.60552541	Down	9.34E-38	6.28E-37	-	-	-	gi|255631644|gb|ACU16189.1|
gnl|UG|Gma#S4994916	646	104	0	24.88923067	0.001	-14.60323402	Down	4.33E-33	2.60E-32	GO:0009526//plastid envelope	GO:0015645//fatty acid ligase activity;GO:0016787//hydrolase activity	GO:0006631//fatty acid metabolic process	gi|84468274|dbj|BAE71220.1|
gnl|UG|Gma#S48553929	599	96	0	24.77736178	0.001	-14.59673496	Down	1.33E-30	7.54E-30	-	-	-	gi|255642315|gb|ACU21422.1|
gnl|UG|Gma#S46753254	138	22	0	24.64644275	0.001	-14.58909182	Down	1.40E-07	3.10E-07	-	-	-	-
gnl|UG|Gma#S36150704	722	115	0	24.62471962	0.001	-14.58781968	Down	1.64E-36	1.07E-35	GO:0043231//intracellular membrane-bounded organelle;GO:0044444//cytoplasmic part	GO:0046914//transition metal ion binding	GO:0009725//response to hormone stimulus;GO:0044267//cellular protein metabolic process	gi|255631412|gb|ACU16073.1|
gnl|UG|Gma#S47253137	289	46	0	24.60767829	0.001	-14.58682093	Down	4.78E-15	1.61E-14	-	-	-	-
gnl|UG|Gma#S47167356	289	46	0	24.60767829	0.001	-14.58682093	Down	4.78E-15	1.61E-14	-	-	-	-
gnl|UG|Gma#S46446193	258	41	0	24.56828278	0.001	-14.5845094	Down	1.72E-13	5.34E-13	-	-	-	-
gnl|UG|Gma#S47718827	567	90	0	24.53974819	0.001	-14.58283282	Down	9.81E-29	5.28E-28	GO:0044424//intracellular part	GO:0046872//metal ion binding;GO:0016765//transferase activity, transferring alkyl or aryl (other than methyl) groups;GO:0032559//adenyl ribonucleotide binding	GO:0044237//cellular metabolic process	gi|3024148|sp|Q96553.1|METK3_CATRO
gnl|UG|Gma#S23067278	883	140	0	24.51195685	0.001	-14.58119804	Down	2.74E-44	2.10E-43	-	GO:0003824//catalytic activity	-	gi|224054678|ref|XP_002298348.1|
gnl|UG|Gma#S15849261	638	101	0	24.47436014	0.001	-14.57898352	Down	3.71E-32	2.18E-31	-	-	GO:0010468//regulation of gene expression	gi|255537295|ref|XP_002509714.1|
gnl|UG|Gma#S5023871	392	62	0	24.45210623	0.001	-14.57767112	Down	5.04E-20	2.07E-19	-	-	-	gi|255647297|gb|ACU24115.1|
gnl|UG|Gma#S39317342	824	130	0	24.39084195	0.001	-14.57405194	Down	3.53E-41	2.56E-40	GO:0031410//cytoplasmic vesicle	-	-	gi|255646578|gb|ACU23763.1|
gnl|UG|Gma#S4890048	514	81	0	24.3631002	0.001	-14.57241011	Down	6.19E-26	3.07E-25	-	GO:0004871//signal transducer activity;GO:0004713//protein tyrosine kinase activity;GO:0032559//adenyl ribonucleotide binding	GO:0006464//protein modification process	gi|224126397|ref|XP_002319828.1|
gnl|UG|Gma#S38434485	798	125	0	24.21685676	0.001	-14.563724	Down	1.27E-39	8.87E-39	-	-	-	gi|145652363|gb|ABP88236.1|
gnl|UG|Gma#S48531006	371	58	0	24.1693369	0.001	-14.56089027	Down	8.84E-19	3.46E-18	-	-	-	gi|161318163|gb|ABX60411.1|
gnl|UG|Gma#S45561911	788	123	0	24.13179045	0.001	-14.55864734	Down	5.32E-39	3.67E-38	GO:0044464//cell part	GO:0005488//binding	GO:0010476//gibberellin mediated signaling pathway;GO:0034285;GO:0009746	gi|255625635|gb|ACU13162.1|
gnl|UG|Gma#S53089178	855	133	0	24.04895322	0.001	-14.55368648	Down	4.12E-42	3.04E-41	-	-	-	gi|255637564|gb|ACU19108.1|
gnl|UG|Gma#S47473637	232	36	0	23.98971935	0.001	-14.55012866	Down	6.18E-12	1.76E-11	-	-	-	-
gnl|UG|Gma#S23064141	652	101	0	23.94883707	0.001	-14.54766798	Down	3.71E-32	2.18E-31	-	GO:0003824//catalytic activity	GO:0044238//primary metabolic process	gi|217074300|gb|ACJ85510.1|
gnl|UG|Gma#S47129784	266	41	0	23.82938706	0.001	-14.54045422	Down	1.72E-13	5.34E-13	GO:0043234//protein complex	GO:0004721//phosphoprotein phosphatase activity	GO:0006464//protein modification process	gi|297736872|emb|CBI26073.3|
gnl|UG|Gma#S52643585	695	107	0	23.80179029	0.001	-14.53878247	Down	5.05E-34	3.10E-33	-	-	-	-
gnl|UG|Gma#S4985651	573	88	0	23.74316997	0.001	-14.53522494	Down	4.11E-28	2.17E-27	-	-	-	gi|223452576|gb|ACM89615.1|
gnl|UG|Gma#S47712802	627	96	0	23.67087672	0.001	-14.53082552	Down	1.33E-30	7.55E-30	GO:0031224//intrinsic to membrane	GO:0030554//adenyl nucleotide binding;GO:0050664//oxidoreductase activity, acting on NADH or NADPH, with oxygen as acceptor;GO:0016209//antioxidant activity;GO:0046914//transition metal ion binding	GO:0008152//metabolic process	gi|58532641|gb|AAW78864.1|
gnl|UG|Gma#S47267976	177	27	0	23.58311394	0.001	-14.52546661	Down	3.89E-09	9.50E-09	-	-	-	-
gnl|UG|Gma#S39302804	807	123	0	23.56363181	0.001	-14.5242743	Down	5.32E-39	3.67E-38	GO:0043234//protein complex;GO:0043231//intracellular membrane-bounded organelle	GO:0043169//cation binding;GO:0004721//phosphoprotein phosphatase activity	GO:0006464//protein modification process	gi|255635317|gb|ACU18012.1|
gnl|UG|Gma#S53087567	1165	177	0	23.48864653	0.001	-14.51967596	Down	8.45E-56	8.03E-55	-	GO:0005488//binding;GO:0033764	GO:0008202//steroid metabolic process	gi|255640702|gb|ACU20635.1|
gnl|UG|Gma#S5055034	656	99	0	23.33146486	0.001	-14.50998927	Down	1.56E-31	9.01E-31	-	GO:0016757//transferase activity, transferring glycosyl groups	-	gi|147864249|emb|CAN83016.1|
gnl|UG|Gma#S36143166	458	69	0	23.29132868	0.001	-14.50750532	Down	3.35E-22	1.49E-21	-	-	-	-
gnl|UG|Gma#S39306948	733	110	0	23.20060777	0.001	-14.50187498	Down	5.89E-35	3.70E-34	GO:0031224//intrinsic to membrane	GO:0004672//protein kinase activity;GO:0016628//oxidoreductase activity, acting on the CH-CH group of donors, NAD or NADP as acceptor;GO:0032559//adenyl ribonucleotide binding	GO:0006464//protein modification process;GO:0007167//enzyme linked receptor protein signaling pathway	gi|255577463|ref|XP_002529610.1|
gnl|UG|Gma#S15851810	612	91	0	22.98796999	0.001	-14.48859145	Down	4.79E-29	2.60E-28	-	GO:0046914//transition metal ion binding	-	gi|87240629|gb|ABD32487.1|
gnl|UG|Gma#S47722120	513	76	0	22.90376498	0.001	-14.48329715	Down	2.22E-24	1.05E-23	GO:0005618//cell wall;GO:0031225//anchored to membrane;GO:0005576//extracellular region	GO:0046914//transition metal ion binding;GO:0016491//oxidoreductase activity	GO:0009826//unidimensional cell growth	gi|225426946|ref|XP_002266352.1|
gnl|UG|Gma#S47024064	142	21	0	22.86344145	0.001	-14.48075496	Down	2.86E-07	6.21E-07	-	-	-	-
gnl|UG|Gma#S45531533	713	105	0	22.76724183	0.001	-14.4746719	Down	2.12E-33	1.28E-32	GO:0043231//intracellular membrane-bounded organelle	-	GO:0010468//regulation of gene expression	gi|255628009|gb|ACU14349.1|
gnl|UG|Gma#S21539883	775	114	0	22.74122213	0.001	-14.47302217	Down	3.35E-36	2.17E-35	GO:0044464//cell part	GO:0004553//hydrolase activity, hydrolyzing O-glycosyl compounds	GO:0044238//primary metabolic process;GO:0051707//response to other organism;GO:0007275//multicellular organismal development	gi|85376231|gb|ABC70313.1|
gnl|UG|Gma#S47323272	245	36	0	22.71679547	0.001	-14.47147172	Down	6.18E-12	1.76E-11	-	-	-	-
gnl|UG|Gma#S22952440	797	117	0	22.69541831	0.001	-14.47011346	Down	3.91E-37	2.59E-36	-	-	-	gi|296082994|emb|CBI22295.3|
gnl|UG|Gma#S48312701	1433	210	0	22.65602711	0.001	-14.46760728	Down	4.58E-66	5.04E-65	-	GO:0008168//methyltransferase activity	-	gi|87240858|gb|ABD32716.1|
gnl|UG|Gma#S21565862	819	120	0	22.65207525	0.001	-14.46735561	Down	4.56E-38	3.09E-37	GO:0043234//protein complex	GO:0019787//small conjugating protein ligase activity	GO:0032446//protein modification by small protein conjugation	gi|255561116|ref|XP_002521570.1|
gnl|UG|Gma#S53089967	1250	183	0	22.63350055	0.001	-14.46617211	Down	1.15E-57	1.12E-56	GO:0005576//extracellular region	GO:0046914//transition metal ion binding;GO:0016616//oxidoreductase activity, acting on the CH-OH group of donors, NAD or NADP as acceptor	GO:0009699//phenylpropanoid biosynthetic process	gi|255636023|gb|ACU18356.1|
gnl|UG|Gma#S4986036	585	85	0	22.46330796	0.001	-14.45528277	Down	3.53E-27	1.81E-26	-	-	-	gi|224069647|ref|XP_002303016.1|
gnl|UG|Gma#S5056989	530	77	0	22.4608148	0.001	-14.45512264	Down	1.09E-24	5.19E-24	GO:0043231//intracellular membrane-bounded organelle	GO:0001071;GO:0003677//DNA binding	GO:0010468//regulation of gene expression;GO:0006351//transcription, DNA-dependent;GO:0000904//cell morphogenesis involved in differentiation	gi|296088020|emb|CBI35303.3|
gnl|UG|Gma#S52560521	1821	263	0	22.3283409	0.001	-14.44658844	Down	1.49E-82	2.03E-81	-	GO:0004672//protein kinase activity	-	gi|212717129|gb|ACJ37406.1|
gnl|UG|Gma#S48315816	1144	165	0	22.29813658	0.001	-14.44463553	Down	4.57E-52	4.08E-51	-	-	-	gi|255630536|gb|ACU15626.1|
gnl|UG|Gma#S53084508	942	135	0	22.15611023	0.001	-14.435417	Down	9.83E-43	7.35E-42	-	-	-	gi|255648399|gb|ACU24650.1|
gnl|UG|Gma#S4921765	321	46	0	22.1545764	0.001	-14.43531712	Down	4.78E-15	1.62E-14	-	GO:0016814//hydrolase activity, acting on carbon-nitrogen (but not peptide) bonds, in cyclic amidines;GO:0046914//transition metal ion binding	-	gi|255625685|gb|ACU13187.1|
gnl|UG|Gma#S5871091	363	52	0	22.14661572	0.001	-14.43479863	Down	6.50E-17	2.38E-16	-	-	-	-
gnl|UG|Gma#S5146208	1174	168	0	22.1233982	0.001	-14.43328538	Down	5.33E-53	4.85E-52	-	-	-	gi|19911575|dbj|BAB86891.1|
gnl|UG|Gma#S45532648	532	76	0	22.08577337	0.001	-14.43082973	Down	2.22E-24	1.05E-23	GO:0044436;GO:0009534//chloroplast thylakoid;GO:0016020//membrane	-	GO:0050896//response to stimulus	gi|255628337|gb|ACU14513.1|
gnl|UG|Gma#S53086742	1645	235	0	22.08577337	0.001	-14.43082973	Down	7.65E-74	9.38E-73	GO:0005618//cell wall;GO:0043231//intracellular membrane-bounded organelle;GO:0031410//cytoplasmic vesicle	GO:0004180//carboxypeptidase activity	GO:0019538//protein metabolic process	gi|297808319|ref|XP_002872043.1|
gnl|UG|Gma#S46863248	210	30	0	22.08577337	0.001	-14.43082973	Down	4.54E-10	1.17E-09	-	-	-	-
gnl|UG|Gma#S47238611	260	37	0	22.00082809	0.001	-14.42527021	Down	3.02E-12	8.73E-12	-	-	-	-
gnl|UG|Gma#S21565325	621	88	0	21.90794911	0.001	-14.41916681	Down	4.11E-28	2.17E-27	-	-	GO:0006350//transcription	gi|224136103|ref|XP_002327381.1|
gnl|UG|Gma#S46560343	226	32	0	21.89032405	0.001	-14.41800569	Down	1.08E-10	2.89E-10	-	-	-	gi|255636596|gb|ACU18636.1|
gnl|UG|Gma#S47140361	226	32	0	21.89032405	0.001	-14.41800569	Down	1.08E-10	2.88E-10	-	GO:0016301//kinase activity;GO:0000166//nucleotide binding	-	gi|255578858|ref|XP_002530283.1|
gnl|UG|Gma#S47219155	297	42	0	21.86268475	0.001	-14.41618296	Down	8.40E-14	2.66E-13	-	-	-	gi|255645898|gb|ACU23438.1|
gnl|UG|Gma#S47714240	893	126	0	21.81372017	0.001	-14.41294821	Down	6.20E-40	4.36E-39	GO:0009526//plastid envelope;GO:0009535//chloroplast thylakoid membrane;GO:0033178//proton-transporting two-sector ATPase complex, catalytic domain	GO:0015078//hydrogen ion transmembrane transporter activity;GO:0019829//cation-transporting ATPase activity;GO:0032559//adenyl ribonucleotide binding	GO:0006818//hydrogen transport;GO:0009767//photosynthetic electron transport chain;GO:0006754//ATP biosynthetic process	gi|255640074|gb|ACU20328.1|
gnl|UG|Gma#S48315951	1313	185	0	21.78299811	0.001	-14.41091491	Down	2.74E-58	2.71E-57	-	-	-	gi|225459188|ref|XP_002284015.1|
gnl|UG|Gma#S47445790	284	40	0	21.77470614	0.001	-14.41036563	Down	3.52E-13	1.07E-12	GO:0043231//intracellular membrane-bounded organelle	GO:0001071;GO:0003677//DNA binding	GO:0010468//regulation of gene expression;GO:0008544//epidermis development;GO:0006351//transcription, DNA-dependent;GO:0009793//embryo development ending in seed dormancy	gi|124359623|gb|ABN06007.1|
gnl|UG|Gma#S4930025	591	83	0	21.71207162	0.001	-14.40620976	Down	1.48E-26	7.45E-26	-	-	GO:0009987//cellular process	gi|857399|dbj|BAA09467.1|
gnl|UG|Gma#S5114759	556	78	0	21.68854723	0.001	-14.4046458	Down	5.31E-25	2.56E-24	-	GO:0004175//endopeptidase activity	GO:0019538//protein metabolic process	gi|255544139|ref|XP_002513132.1|
gnl|UG|Gma#S53085362	1168	163	0	21.57522895	0.001	-14.39708825	Down	1.92E-51	1.69E-50	-	-	-	gi|255646731|gb|ACU23839.1|
gnl|UG|Gma#S5145844	624	87	0	21.55486536	0.001	-14.39572593	Down	8.42E-28	4.41E-27	-	-	-	-
gnl|UG|Gma#S4902648	403	56	0	21.48293588	0.001	-14.39090355	Down	3.71E-18	1.42E-17	-	-	-	-
gnl|UG|Gma#S23062194	649	90	0	21.43919449	0.001	-14.38796308	Down	9.81E-29	5.28E-28	-	-	-	gi|255631040|gb|ACU15884.1|
gnl|UG|Gma#S47111156	253	35	0	21.38740899	0.001	-14.3844741	Down	1.26E-11	3.53E-11	GO:0043231//intracellular membrane-bounded organelle;GO:0044444//cytoplasmic part;GO:0005871//kinesin complex	GO:0003777//microtubule motor activity;GO:0000166//nucleotide binding;GO:0015631//tubulin binding	GO:0007053//spindle assembly involved in male meiosis	gi|225469187|ref|XP_002275661.1|
gnl|UG|Gma#S53085490	1007	139	0	21.34007695	0.001	-14.38127776	Down	5.60E-44	4.28E-43	-	-	-	gi|255646473|gb|ACU23715.1|
gnl|UG|Gma#S46834064	291	40	0	21.25091596	0.001	-14.37523741	Down	3.52E-13	1.07E-12	-	-	-	-
gnl|UG|Gma#S30676913	1514	208	0	21.23968694	0.001	-14.37447488	Down	1.92E-65	2.09E-64	GO:0044464//cell part	GO:0004553//hydrolase activity, hydrolyzing O-glycosyl compounds	GO:0044238//primary metabolic process;GO:0051707//response to other organism;GO:0007275//multicellular organismal development	gi|85376231|gb|ABC70313.1|
gnl|UG|Gma#S4872355	643	88	0	21.15837698	0.001	-14.36894134	Down	4.11E-28	2.17E-27	GO:0044464//cell part	GO:0005215//transporter activity	GO:0006810//transport	gi|225443770|ref|XP_002265912.1|
gnl|UG|Gma#S4933960	695	95	0	21.13243063	0.001	-14.36717109	Down	2.73E-30	1.54E-29	GO:0031224//intrinsic to membrane;GO:0031410//cytoplasmic vesicle	GO:0004871//signal transducer activity;GO:0004672//protein kinase activity;GO:0016628//oxidoreductase activity, acting on the CH-CH group of donors, NAD or NADP as acceptor;GO:0032559//adenyl ribonucleotide binding	GO:0006464//protein modification process	gi|255539821|ref|XP_002510975.1|
gnl|UG|Gma#S48316156	793	108	0	21.05528962	0.001	-14.3618951	Down	2.47E-34	1.53E-33	GO:0044436;GO:0009534//chloroplast thylakoid;GO:0016020//membrane	-	GO:0050896//response to stimulus	gi|255632908|gb|ACU16808.1|
gnl|UG|Gma#S46822334	250	34	0	21.02565625	0.001	-14.35986321	Down	2.59E-11	7.12E-11	-	-	-	gi|255628145|gb|ACU14417.1|
gnl|UG|Gma#S4970817	478	65	0	21.02306879	0.001	-14.35968566	Down	5.88E-21	2.50E-20	GO:0031410//cytoplasmic vesicle	-	-	gi|255571095|ref|XP_002526498.1|
gnl|UG|Gma#S6668039	456	62	0	21.02023167	0.001	-14.35949095	Down	5.04E-20	2.07E-19	-	-	-	gi|224056421|ref|XP_002298848.1|
gnl|UG|Gma#S21539195	797	108	0	20.9496169	0.001	-14.35463624	Down	2.47E-34	1.53E-33	GO:0044464//cell part	-	-	gi|224143225|ref|XP_002324886.1|
gnl|UG|Gma#S46824091	304	41	0	20.85071367	0.001	-14.34780914	Down	1.72E-13	5.35E-13	-	-	-	gi|255639847|gb|ACU20216.1|
gnl|UG|Gma#S15941555	558	75	0	20.77962548	0.001	-14.34288203	Down	4.55E-24	2.13E-23	GO:0031225//anchored to membrane;GO:0031410//cytoplasmic vesicle	-	-	gi|255553925|ref|XP_002518003.1|
gnl|UG|Gma#S47362428	217	29	0	20.66088477	0.001	-14.33461442	Down	9.30E-10	2.35E-09	-	-	-	-
gnl|UG|Gma#S53085464	1424	190	0	20.62786417	0.001	-14.33230683	Down	7.63E-60	7.68E-59	GO:0043231//intracellular membrane-bounded organelle	-	GO:0044271//cellular nitrogen compound biosynthetic process;GO:0010038//response to metal ion;GO:0019759	gi|255646523|gb|ACU23739.1|
gnl|UG|Gma#S5129173	789	105	0	20.57419953	0.001	-14.32854868	Down	2.12E-33	1.28E-32	GO:0031225//anchored to membrane;GO:0031410//cytoplasmic vesicle	GO:0043167//ion binding;GO:0008422//beta-glucosidase activity	GO:0044238//primary metabolic process	gi|71480741|gb|AAK85402.2|
gnl|UG|Gma#S39311502	838	111	0	20.47809774	0.001	-14.32179409	Down	2.88E-35	1.82E-34	GO:0044464//cell part	GO:0008289//lipid binding	GO:0006952//defense response;GO:0009987//cellular process;GO:0010033//response to organic substance;GO:0009628//response to abiotic stimulus	gi|255631400|gb|ACU16067.1|
gnl|UG|Gma#S39301229	817	108	0	20.43677438	0.001	-14.31887989	Down	2.47E-34	1.53E-33	-	-	-	gi|255633362|gb|ACU17038.1|
gnl|UG|Gma#S52657872	749	99	0	20.43450059	0.001	-14.31871936	Down	1.56E-31	9.01E-31	-	-	GO:0006950//response to stress	gi|255638782|gb|ACU19695.1|
gnl|UG|Gma#S47069750	250	33	0	20.40725459	0.001	-14.31679449	Down	5.30E-11	1.43E-10	-	GO:0046914//transition metal ion binding;GO:0016641//oxidoreductase activity, acting on the CH-NH2 group of donors, oxygen as acceptor;GO:0048037//cofactor binding	GO:0006807//nitrogen compound metabolic process	gi|3819099|emb|CAA08855.1|
gnl|UG|Gma#S45539867	774	102	0	20.37369791	0.001	-14.31442024	Down	1.81E-32	1.08E-31	-	GO:0005515//protein binding	-	gi|255637978|gb|ACU19305.1|
gnl|UG|Gma#S47042847	258	34	0	20.37369791	0.001	-14.31442024	Down	2.59E-11	7.11E-11	-	-	-	-
gnl|UG|Gma#S47426753	266	35	0	20.34215968	0.001	-14.31218523	Down	1.26E-11	3.53E-11	-	-	-	-
gnl|UG|Gma#S5143032	663	87	0	20.2869321	0.001	-14.30826309	Down	8.42E-28	4.41E-27	-	-	-	-
gnl|UG|Gma#S47185933	168	22	0	20.24529226	0.001	-14.30529885	Down	1.40E-07	3.10E-07	-	-	-	-
gnl|UG|Gma#S47697530	605	79	0	20.18749202	0.001	-14.30117407	Down	2.59E-25	1.26E-24	-	-	-	gi|147799433|emb|CAN76867.1|
gnl|UG|Gma#S15924965	615	80	0	20.11062291	0.001	-14.29567015	Down	1.27E-25	6.23E-25	-	-	-	gi|225424478|ref|XP_002281684.1|
gnl|UG|Gma#S53090313	785	102	0	20.08820661	0.001	-14.29406115	Down	1.81E-32	1.08E-31	-	GO:0016740//transferase activity	-	gi|255634676|gb|ACU17700.1|
gnl|UG|Gma#S47709068	486	63	0	20.04079435	0.001	-14.29065207	Down	2.46E-20	1.02E-19	-	-	-	-
gnl|UG|Gma#S53085302	1097	142	0	20.01208635	0.001	-14.28858396	Down	6.53E-45	5.09E-44	-	-	-	gi|255646846|gb|ACU23894.1|
gnl|UG|Gma#S45565357	704	91	0	19.98386028	0.001	-14.28654767	Down	4.79E-29	2.60E-28	-	GO:0005488//binding;GO:0016772//transferase activity, transferring phosphorus-containing groups	GO:0007049//cell cycle	gi|255648371|gb|ACU24636.1|
gnl|UG|Gma#S5146190	503	65	0	19.97818466	0.001	-14.28613788	Down	5.88E-21	2.50E-20	-	-	-	gi|21654932|gb|AAL09944.1|
gnl|UG|Gma#S5130600	295	38	0	19.91462955	0.001	-14.28154102	Down	1.47E-12	4.34E-12	-	-	-	-
gnl|UG|Gma#S53090499	1003	129	0	19.88380195	0.001	-14.27930602	Down	7.23E-41	5.20E-40	GO:0043231//intracellular membrane-bounded organelle;GO:0044444//cytoplasmic part;GO:0016020//membrane	GO:0004674//protein serine/threonine kinase activity;GO:0032559//adenyl ribonucleotide binding	GO:0023060;GO:0031667//response to nutrient levels;GO:0071805;GO:0006950//response to stress;GO:0006464//protein modification process	gi|255634987|gb|ACU17852.1|
gnl|UG|Gma#S45545495	671	86	0	19.81465808	0.001	-14.27428045	Down	1.72E-27	8.95E-27	-	-	GO:0009987//cellular process;GO:0008283//cell proliferation	gi|255645898|gb|ACU23438.1|
gnl|UG|Gma#S53084613	1288	165	0	19.80517721	0.001	-14.27358999	Down	4.57E-52	4.08E-51	-	-	-	gi|255648193|gb|ACU24550.1|
gnl|UG|Gma#S53085121	829	106	0	19.76796603	0.001	-14.27087682	Down	1.03E-33	6.32E-33	-	-	-	gi|255647202|gb|ACU24069.1|
gnl|UG|Gma#S47199177	266	34	0	19.76095512	0.001	-14.27036506	Down	2.59E-11	7.11E-11	-	-	-	gi|225458165|ref|XP_002281033.1|
gnl|UG|Gma#S4984705	572	73	0	19.73047236	0.001	-14.26813788	Down	1.91E-23	8.76E-23	-	-	-	gi|255639624|gb|ACU20106.1|
gnl|UG|Gma#S39308108	620	79	0	19.69908496	0.001	-14.265841	Down	2.59E-25	1.26E-24	-	-	-	gi|255630065|gb|ACU15386.1|
gnl|UG|Gma#S53085903	888	113	0	19.67325083	0.001	-14.26394775	Down	6.87E-36	4.41E-35	-	GO:0046872//metal ion binding	-	gi|255645666|gb|ACU23327.1|
gnl|UG|Gma#S47707721	527	67	0	19.65508104	0.001	-14.26261469	Down	1.40E-21	6.10E-21	-	-	-	gi|255550069|ref|XP_002516085.1|
gnl|UG|Gma#S45539778	641	81	0	19.5360897	0.001	-14.25385411	Down	6.19E-26	3.07E-25	GO:0031224//intrinsic to membrane	GO:0016301//kinase activity;GO:0032559//adenyl ribonucleotide binding	GO:0006464//protein modification process;GO:0007167//enzyme linked receptor protein signaling pathway	gi|92870924|gb|ABE80124.1|
gnl|UG|Gma#S47181371	277	35	0	19.53434829	0.001	-14.2537255	Down	1.26E-11	3.54E-11	-	-	-	gi|255537005|ref|XP_002509569.1|
gnl|UG|Gma#S34818028	2308	290	0	19.42552857	0.001	-14.24566623	Down	5.94E-91	8.88E-90	GO:0043231//intracellular membrane-bounded organelle	GO:0030528//transcription regulator activity;GO:0003676//nucleic acid binding	-	gi|113367174|gb|ABI34644.1|
gnl|UG|Gma#S5099900	287	36	0	19.39238637	0.001	-14.24320273	Down	6.18E-12	1.76E-11	-	-	-	-
gnl|UG|Gma#S48531998	623	78	0	19.35607104	0.001	-14.24049852	Down	5.31E-25	2.57E-24	GO:0044421//extracellular region part;GO:0030312//external encapsulating structure	GO:0070011//peptidase activity, acting on L-amino acid peptides	GO:0008152//metabolic process	gi|225453869|ref|XP_002272999.1|
gnl|UG|Gma#S47259542	265	33	0	19.25212697	0.001	-14.23273022	Down	5.30E-11	1.43E-10	-	-	-	-
gnl|UG|Gma#S45555275	704	87	0	19.10544884	0.001	-14.22169653	Down	8.42E-28	4.41E-27	-	GO:0015036//disulfide oxidoreductase activity	GO:0019725//cellular homeostasis	gi|296084437|emb|CBI24996.3|
gnl|UG|Gma#S52643061	681	84	0	19.06965454	0.001	-14.21899109	Down	7.22E-27	3.67E-26	-	-	-	gi|255631040|gb|ACU15884.1|
gnl|UG|Gma#S4934298	739	91	0	19.0373987	0.001	-14.21654874	Down	4.79E-29	2.60E-28	-	GO:0060089//molecular transducer activity;GO:0016628//oxidoreductase activity, acting on the CH-CH group of donors, NAD or NADP as acceptor	GO:0008152//metabolic process;GO:0023060	gi|255629219|gb|ACU14954.1|
gnl|UG|Gma#S48312907	2079	256	0	19.03689556	0.001	-14.21651061	Down	2.24E-80	2.97E-79	-	-	-	gi|124360092|gb|ABN08108.1|
gnl|UG|Gma#S6673284	594	73	0	18.99971413	0.001	-14.21369009	Down	1.91E-23	8.75E-23	-	-	-	gi|14916530|sp|Q39837.3|ALB1_SOYBN
gnl|UG|Gma#S47048466	277	34	0	18.97622405	0.001	-14.21190533	Down	2.59E-11	7.11E-11	GO:0043231//intracellular membrane-bounded organelle	-	GO:0007049//cell cycle;GO:0008283//cell proliferation	gi|89111301|dbj|BAE80325.1|
gnl|UG|Gma#S47055392	261	32	0	18.95483998	0.001	-14.21027866	Down	1.08E-10	2.88E-10	-	-	-	gi|224099979|ref|XP_002311695.1|
gnl|UG|Gma#S23065967	938	115	0	18.95420849	0.001	-14.21023059	Down	1.64E-36	1.07E-35	-	GO:0043167//ion binding;GO:0008422//beta-glucosidase activity	GO:0009699//phenylpropanoid biosynthetic process	gi|225444353|ref|XP_002264678.1|
gnl|UG|Gma#S48313546	1093	134	0	18.9537561	0.001	-14.21019616	Down	2.01E-42	1.49E-41	GO:0044464//cell part	-	GO:0007047//cellular cell wall organization	gi|255639393|gb|ACU19992.1|
gnl|UG|Gma#S48315502	3161	385	0	18.82985107	0.001	-14.20073397	Down	1.66E-120	3.19E-119	-	-	-	gi|212293340|gb|ACJ24527.1|
gnl|UG|Gma#S5047786	569	69	0	18.74767757	0.001	-14.19442427	Down	3.35E-22	1.49E-21	-	-	-	gi|225461750|ref|XP_002285537.1|
gnl|UG|Gma#S4975713	627	76	0	18.73944407	0.001	-14.19379053	Down	2.22E-24	1.05E-23	GO:0043234//protein complex;GO:0044444//cytoplasmic part	GO:0016616//oxidoreductase activity, acting on the CH-OH group of donors, NAD or NADP as acceptor;GO:0048037//cofactor binding;GO:0000166//nucleotide binding	GO:0006072//glycerol-3-phosphate metabolic process	gi|224090057|ref|XP_002308924.1|
gnl|UG|Gma#S45534914	632	76	0	18.59118898	0.001	-14.18233142	Down	2.22E-24	1.05E-23	-	GO:0004871//signal transducer activity;GO:0016628//oxidoreductase activity, acting on the CH-CH group of donors, NAD or NADP as acceptor;GO:0016740//transferase activity	GO:0009755//hormone-mediated signaling pathway;GO:0010087//phloem or xylem histogenesis;GO:0023060;GO:0008152//metabolic process	gi|225442949|ref|XP_002265443.1|
gnl|UG|Gma#S6670797	752	90	0	18.50270907	0.001	-14.1754489	Down	9.81E-29	5.28E-28	-	GO:0001071	GO:0010468//regulation of gene expression	gi|255543389|ref|XP_002512757.1|
gnl|UG|Gma#S47074617	253	30	0	18.33206485	0.001	-14.16208167	Down	4.54E-10	1.17E-09	GO:0043231//intracellular membrane-bounded organelle	GO:0016772//transferase activity, transferring phosphorus-containing groups;GO:0005088//Ras guanyl-nucleotide exchange factor activity	-	gi|296086143|emb|CBI31584.3|
gnl|UG|Gma#S48315605	2238	265	0	18.30612583	0.001	-14.16003888	Down	3.56E-83	4.87E-82	GO:0031410//cytoplasmic vesicle	GO:0004674//protein serine/threonine kinase activity;GO:0032559//adenyl ribonucleotide binding	GO:0006464//protein modification process	gi|224119518|ref|XP_002318094.1|
gnl|UG|Gma#S6671053	769	91	0	18.29471734	0.001	-14.15913951	Down	4.79E-29	2.60E-28	-	-	-	gi|296089842|emb|CBI39661.3|
gnl|UG|Gma#S15849741	652	77	0	18.2580243	0.001	-14.15624304	Down	1.09E-24	5.19E-24	-	-	-	gi|255579427|ref|XP_002530557.1|
gnl|UG|Gma#S53090054	1991	235	0	18.24766308	0.001	-14.15542409	Down	7.65E-74	9.38E-73	GO:0019897//extrinsic to plasma membrane	-	GO:0009987//cellular process;GO:0023060	gi|255635854|gb|ACU18274.1|
gnl|UG|Gma#S22951854	912	107	0	18.13842572	0.001	-14.14676163	Down	5.05E-34	3.10E-33	-	-	-	-
gnl|UG|Gma#S47354992	188	22	0	18.09153776	0.001	-14.14302742	Down	1.40E-07	3.10E-07	-	-	-	gi|255560259|ref|XP_002521147.1|
gnl|UG|Gma#S4903819	547	64	0	18.08853102	0.001	-14.14278763	Down	1.20E-20	5.05E-20	GO:0005576//extracellular region;GO:0030312//external encapsulating structure	GO:0016798//hydrolase activity, acting on glycosyl bonds;GO:0016758//transferase activity, transferring hexosyl groups	GO:0044042//glucan metabolic process	gi|224068801|ref|XP_002326203.1|
gnl|UG|Gma#S46846908	266	31	0	18.01734143	0.001	-14.13709853	Down	2.22E-10	5.81E-10	GO:0031410//cytoplasmic vesicle	GO:0008092//cytoskeletal protein binding	GO:0007010//cytoskeleton organization	gi|224123802|ref|XP_002330212.1|
gnl|UG|Gma#S4924405	551	64	0	17.95721682	0.001	-14.13227614	Down	1.20E-20	5.05E-20	-	GO:0016791//phosphatase activity	-	gi|255557627|ref|XP_002519843.1|
gnl|UG|Gma#S15938721	505	58	0	17.75608711	0.001	-14.11602607	Down	8.84E-19	3.47E-18	-	-	-	gi|255648193|gb|ACU24550.1|
gnl|UG|Gma#S45539087	578	66	0	17.65333442	0.001	-14.10765309	Down	2.87E-21	1.24E-20	-	-	-	gi|255627227|gb|ACU13958.1|
gnl|UG|Gma#S46509108	202	23	0	17.60301739	0.001	-14.10353513	Down	6.84E-08	1.54E-07	-	-	-	-
gnl|UG|Gma#S22952281	844	96	0	17.58488117	0.001	-14.10204797	Down	1.33E-30	7.55E-30	GO:0043231//intracellular membrane-bounded organelle	-	-	gi|255585490|ref|XP_002533437.1|
gnl|UG|Gma#S21537453	743	84	0	17.47837785	0.001	-14.09328368	Down	7.22E-27	3.67E-26	-	GO:0015036//disulfide oxidoreductase activity	GO:0019725//cellular homeostasis	gi|255555547|ref|XP_002518810.1|
gnl|UG|Gma#S53035175	1134	128	0	17.4504876	0.001	-14.09097973	Down	1.48E-40	1.06E-39	-	GO:0004672//protein kinase activity;GO:0032559//adenyl ribonucleotide binding	GO:0006464//protein modification process	gi|223452486|gb|ACM89570.1|
gnl|UG|Gma#S5056026	576	65	0	17.44622723	0.001	-14.09062746	Down	5.88E-21	2.50E-20	-	-	-	gi|224059212|ref|XP_002299770.1|
gnl|UG|Gma#S48526161	561	63	0	17.36154377	0.001	-14.08360762	Down	2.46E-20	1.02E-19	-	-	GO:0000003//reproduction	gi|217072656|gb|ACJ84688.1|
gnl|UG|Gma#S5138804	597	67	0	17.35046518	0.001	-14.08268672	Down	1.40E-21	6.10E-21	-	-	-	gi|225459856|ref|XP_002285930.1|
gnl|UG|Gma#S53085023	1366	153	0	17.31615174	0.001	-14.07983073	Down	2.47E-48	2.06E-47	-	-	-	gi|255647393|gb|ACU24162.1|
gnl|UG|Gma#S4907909	306	34	0	17.17782373	0.001	-14.06825965	Down	2.59E-11	7.11E-11	-	-	-	-
gnl|UG|Gma#S48314252	991	110	0	17.1604899	0.001	-14.06680312	Down	5.89E-35	3.70E-34	GO:0005618//cell wall;GO:0043231//intracellular membrane-bounded organelle;GO:0005576//extracellular region	GO:0046914//transition metal ion binding;GO:0004871//signal transducer activity;GO:0016623	GO:0006950//response to stress;GO:0009755//hormone-mediated signaling pathway	gi|196122024|gb|ACG69486.1|
gnl|UG|Gma#S46783282	163	18	0	17.07243831	0.001	-14.0593815	Down	2.46E-06	4.97E-06	-	-	-	-
gnl|UG|Gma#S46720926	218	24	0	17.02022902	0.001	-14.05496283	Down	3.34E-08	7.69E-08	-	-	-	-
gnl|UG|Gma#S19781781	2009	221	0	17.00681503	0.001	-14.05382536	Down	1.73E-69	2.01E-68	GO:0019897//extrinsic to plasma membrane;GO:0009536//plastid	-	GO:0023060	gi|42362327|gb|AAS13372.1|
gnl|UG|Gma#S5105394	339	37	0	16.87379145	0.001	-14.04249656	Down	3.02E-12	8.73E-12	-	-	-	-
gnl|UG|Gma#S45544350	660	72	0	16.86549966	0.001	-14.04178744	Down	3.90E-23	1.78E-22	-	-	GO:0009607//response to biotic stimulus	gi|255631304|gb|ACU16019.1|
gnl|UG|Gma#S47453769	275	30	0	16.86549966	0.001	-14.04178744	Down	4.54E-10	1.17E-09	-	GO:0046872//metal ion binding;GO:0016702//oxidoreductase activity, acting on single donors with incorporation of molecular oxygen, incorporation of two atoms of oxygen	GO:0006633//fatty acid biosynthetic process	gi|225435556|ref|XP_002285574.1|
gnl|UG|Gma#S48315971	977	106	0	16.77343279	0.001	-14.03389036	Down	1.03E-33	6.31E-33	GO:0016020//membrane;GO:0009536//plastid	-	GO:0010260//organ senescence;GO:0006952//defense response;GO:0002252;GO:0051707//response to other organism	gi|255640630|gb|ACU20600.1|
gnl|UG|Gma#S4994127	627	68	0	16.76687101	0.001	-14.03332586	Down	6.85E-22	3.02E-21	-	GO:0016788//hydrolase activity, acting on ester bonds	-	gi|224136894|ref|XP_002322442.1|
gnl|UG|Gma#S53090556	1608	174	0	16.72914923	0.001	-14.03007646	Down	7.25E-55	6.79E-54	GO:0016020//membrane	GO:0004871//signal transducer activity;GO:0004672//protein kinase activity;GO:0032559//adenyl ribonucleotide binding	GO:0006464//protein modification process	gi|255634873|gb|ACU17795.1|
gnl|UG|Gma#S5129810	768	83	0	16.70811761	0.001	-14.02826158	Down	1.48E-26	7.44E-26	-	-	-	gi|255629281|gb|ACU14985.1|
gnl|UG|Gma#S15942319	594	64	0	16.65728362	0.001	-14.02386553	Down	1.20E-20	5.05E-20	GO:0043231//intracellular membrane-bounded organelle;GO:0009523//photosystem II	GO:0046872//metal ion binding	GO:0044237//cellular metabolic process	gi|255626267|gb|ACU13478.1|
gnl|UG|Gma#S48312292	1951	210	0	16.6407416	0.001	-14.02243211	Down	4.58E-66	5.04E-65	GO:0009536//plastid	GO:0030528//transcription regulator activity;GO:0005488//binding;GO:0016620//oxidoreductase activity, acting on the aldehyde or oxo group of donors, NAD or NADP as acceptor;GO:0001071	GO:0006633//fatty acid biosynthetic process;GO:0006970//response to osmotic stress;GO:0010017//red or far-red light signaling pathway	gi|225436687|ref|XP_002263127.1|
gnl|UG|Gma#S4958573	446	48	0	16.63860953	0.001	-14.02224725	Down	1.14E-15	3.94E-15	GO:0031224//intrinsic to membrane	GO:0015301//anion:anion antiporter activity	GO:0010035//response to inorganic substance;GO:0006811//ion transport	gi|297744033|emb|CBI37003.3|
gnl|UG|Gma#S39301127	679	73	0	16.62125212	0.001	-14.02074145	Down	1.91E-23	8.76E-23	-	-	-	gi|255626659|gb|ACU13674.1|
gnl|UG|Gma#S5874124	494	53	0	16.58668405	0.001	-14.01773788	Down	3.18E-17	1.18E-16	GO:0044464//cell part	GO:0016757//transferase activity, transferring glycosyl groups	-	gi|255632175|gb|ACU16447.1|
gnl|UG|Gma#S47259041	261	28	0	16.58548498	0.001	-14.01763358	Down	1.90E-09	4.73E-09	-	-	-	gi|92882347|gb|ABE86678.1|
gnl|UG|Gma#S47064635	262	28	0	16.5221816	0.001	-14.01211657	Down	1.90E-09	4.73E-09	-	-	-	-
gnl|UG|Gma#S47076500	309	33	0	16.51072378	0.001	-14.01111574	Down	5.30E-11	1.43E-10	-	-	-	-
gnl|UG|Gma#S47467973	122	13	0	16.47381456	0.001	-14.00788703	Down	8.83E-05	0.00015684	-	-	-	-
gnl|UG|Gma#S36141342	734	78	0	16.42892678	0.001	-14.00395062	Down	5.31E-25	2.56E-24	-	-	-	gi|255636364|gb|ACU18521.1|
gnl|UG|Gma#S46505438	245	26	0	16.4065745	0.001	-14.00198643	Down	7.97E-09	1.90E-08	-	-	-	-
gnl|UG|Gma#S39309243	804	85	0	16.34457109	0.001	-13.9965239	Down	3.53E-27	1.81E-26	GO:0031410//cytoplasmic vesicle	GO:0030554//adenyl nucleotide binding;GO:0016645//oxidoreductase activity, acting on the CH-NH group of donors	GO:0006725//cellular aromatic compound metabolic process;GO:0006091//generation of precursor metabolites and energy	gi|255644805|gb|ACU22904.1|
gnl|UG|Gma#S47710902	833	88	0	16.33233661	0.001	-13.99544359	Down	4.11E-28	2.17E-27	GO:0043231//intracellular membrane-bounded organelle;GO:0031224//intrinsic to membrane	GO:0004672//protein kinase activity;GO:0016628//oxidoreductase activity, acting on the CH-CH group of donors, NAD or NADP as acceptor;GO:0032559//adenyl ribonucleotide binding	GO:0006464//protein modification process;GO:0007167//enzyme linked receptor protein signaling pathway	gi|255537699|ref|XP_002509916.1|
gnl|UG|Gma#S22668583	1205	127	0	16.2939855	0.001	-13.99205191	Down	3.03E-40	2.15E-39	-	-	GO:0010468//regulation of gene expression;GO:0006350//transcription	gi|55824656|gb|AAV66464.1|
gnl|UG|Gma#S45549000	665	70	0	16.27372775	0.001	-13.99025714	Down	1.64E-22	7.33E-22	-	-	-	gi|255640442|gb|ACU20508.1|
gnl|UG|Gma#S53089580	867	91	0	16.22680235	0.001	-13.98609111	Down	4.79E-29	2.60E-28	-	-	-	gi|255634588|gb|ACU17656.1|
gnl|UG|Gma#S22951319	477	50	0	16.20549409	0.001	-13.98419539	Down	2.73E-16	9.70E-16	-	GO:0003824//catalytic activity	GO:0044238//primary metabolic process	gi|217074300|gb|ACJ85510.1|
gnl|UG|Gma#S4966407	278	29	0	16.12738127	0.001	-13.97722458	Down	9.30E-10	2.35E-09	-	-	-	-
gnl|UG|Gma#S4957699	384	40	0	16.10420975	0.001	-13.97515025	Down	3.52E-13	1.07E-12	-	-	-	-
gnl|UG|Gma#S46731159	173	18	0	16.08559217	0.001	-13.97348143	Down	2.46E-06	4.97E-06	-	-	-	-
gnl|UG|Gma#S4994736	512	53	0	16.00355844	0.001	-13.96610511	Down	3.18E-17	1.18E-16	-	-	-	-
gnl|UG|Gma#S46758624	174	18	0	15.99314623	0.001	-13.96516616	Down	2.46E-06	4.96E-06	-	-	-	gi|225449220|ref|XP_002276197.1|
gnl|UG|Gma#S47707255	658	68	0	15.97694244	0.001	-13.96370372	Down	6.85E-22	3.02E-21	GO:0005576//extracellular region	GO:0060089//molecular transducer activity	GO:0019932//second-messenger-mediated signaling	gi|255637381|gb|ACU19019.1|
gnl|UG|Gma#S47703991	339	35	0	15.96169462	0.001	-13.96232621	Down	1.26E-11	3.53E-11	-	-	-	-
gnl|UG|Gma#S21539621	785	81	0	15.95239936	0.001	-13.96148581	Down	6.19E-26	3.07E-25	-	-	-	gi|224090302|ref|XP_002308968.1|
gnl|UG|Gma#S47702813	630	65	0	15.95083632	0.001	-13.96134445	Down	5.88E-21	2.50E-20	-	-	-	-
gnl|UG|Gma#S46695164	262	27	0	15.93210369	0.001	-13.95964915	Down	3.89E-09	9.52E-09	-	-	-	gi|289540923|gb|ADD09595.1|
gnl|UG|Gma#S44358730	929	95	0	15.80951484	0.001	-13.94850548	Down	2.73E-30	1.54E-29	-	-	-	gi|187940307|gb|ACD39384.1|
gnl|UG|Gma#S21538249	813	83	0	15.78331406	0.001	-13.94611254	Down	1.48E-26	7.45E-26	-	-	-	gi|57545995|gb|AAW51884.1|
gnl|UG|Gma#S47176004	255	26	0	15.76317942	0.001	-13.94427093	Down	7.97E-09	1.90E-08	-	-	-	-
gnl|UG|Gma#S47710964	838	85	0	15.6814262	0.001	-13.93676916	Down	3.53E-27	1.81E-26	-	GO:0070011//peptidase activity, acting on L-amino acid peptides	GO:0008152//metabolic process	gi|296086161|emb|CBI31602.3|
gnl|UG|Gma#S4930680	583	59	0	15.64566793	0.001	-13.93347563	Down	4.32E-19	1.71E-18	GO:0043231//intracellular membrane-bounded organelle	-	-	gi|255545850|ref|XP_002513985.1|
gnl|UG|Gma#S39311666	257	26	0	15.64050877	0.001	-13.93299982	Down	7.97E-09	1.91E-08	GO:0005618//cell wall;GO:0043231//intracellular membrane-bounded organelle;GO:0044444//cytoplasmic part;GO:0016020//membrane	GO:0015929//hexosaminidase activity	GO:0044238//primary metabolic process	gi|148906676|gb|ABR16487.1|
gnl|UG|Gma#S46847530	287	29	0	15.62164458	0.001	-13.93125872	Down	9.30E-10	2.35E-09	-	GO:0005543//phospholipid binding	GO:0023060	gi|224082678|ref|XP_002306791.1|
gnl|UG|Gma#S45540896	733	74	0	15.60768159	0.001	-13.92996863	Down	9.32E-24	4.32E-23	GO:0043231//intracellular membrane-bounded organelle	GO:0003677//DNA binding;GO:0001071	GO:0010468//regulation of gene expression;GO:0006351//transcription, DNA-dependent	gi|45775302|gb|AAS77254.1|
gnl|UG|Gma#S4989862	804	81	0	15.5754148	0.001	-13.92698296	Down	6.19E-26	3.07E-25	-	GO:0046872//metal ion binding	-	gi|296086391|emb|CBI31980.3|
gnl|UG|Gma#S4886305	487	49	0	15.55527775	0.001	-13.92511654	Down	5.58E-16	1.96E-15	-	GO:0003676//nucleic acid binding	-	gi|255547976|ref|XP_002515045.1|
gnl|UG|Gma#S45531246	756	76	0	15.54184052	0.001	-13.92386974	Down	2.22E-24	1.05E-23	-	-	-	gi|225445074|ref|XP_002280341.1|
gnl|UG|Gma#S45545932	378	38	0	15.54184052	0.001	-13.92386974	Down	1.47E-12	4.34E-12	-	-	-	gi|255635303|gb|ACU18005.1|
gnl|UG|Gma#S46862036	301	30	0	15.4086791	0.001	-13.91145557	Down	4.54E-10	1.17E-09	-	-	-	-
gnl|UG|Gma#S4907538	483	48	0	15.36401626	0.001	-13.90726778	Down	1.14E-15	3.94E-15	GO:0005576//extracellular region;GO:0030312//external encapsulating structure	GO:0016798//hydrolase activity, acting on glycosyl bonds;GO:0016758//transferase activity, transferring hexosyl groups	GO:0045229//external encapsulating structure organization;GO:0044042//glucan metabolic process	gi|255647007|gb|ACU23972.1|
gnl|UG|Gma#S4935056	574	57	0	15.35230588	0.001	-13.90616774	Down	1.81E-18	7.01E-18	-	-	-	-
gnl|UG|Gma#S21539555	756	75	0	15.33734262	0.001	-13.90476092	Down	4.55E-24	2.13E-23	GO:0043231//intracellular membrane-bounded organelle	GO:0005488//binding	GO:0009813//flavonoid biosynthetic process;GO:0009267//cellular response to starvation;GO:0010468//regulation of gene expression;GO:0048513//organ development;GO:0048468//cell development	gi|116268417|gb|ABJ96374.1|
gnl|UG|Gma#S39303186	787	78	0	15.32253146	0.001	-13.90336705	Down	5.31E-25	2.56E-24	GO:0043231//intracellular membrane-bounded organelle	GO:0015556//C4-dicarboxylate transmembrane transporter activity	GO:0030641//regulation of cellular pH;GO:0030001//metal ion transport;GO:0015740//C4-dicarboxylate transport	gi|296084800|emb|CBI25939.3|
gnl|UG|Gma#S47705200	646	64	0	15.31644964	0.001	-13.9027943	Down	1.20E-20	5.05E-20	GO:0043231//intracellular membrane-bounded organelle	GO:0004497//monooxygenase activity;GO:0005506//iron ion binding	GO:0009411//response to UV;GO:0012501//programmed cell death;GO:0006631//fatty acid metabolic process;GO:0009699//phenylpropanoid biosynthetic process	gi|77744233|gb|ABB02161.1|
gnl|UG|Gma#S46473049	263	26	0	15.28369108	0.001	-13.89970538	Down	7.97E-09	1.90E-08	-	-	-	-
gnl|UG|Gma#S46858926	233	23	0	15.26098503	0.001	-13.89756046	Down	6.84E-08	1.54E-07	GO:0043231//intracellular membrane-bounded organelle	GO:0004871//signal transducer activity;GO:0003676//nucleic acid binding;GO:0001071	GO:0010468//regulation of gene expression;GO:0006351//transcription, DNA-dependent;GO:0023060;GO:0048511//rhythmic process	gi|224126555|ref|XP_002329583.1|
gnl|UG|Gma#S47122030	223	22	0	15.25205874	0.001	-13.89671637	Down	1.40E-07	3.10E-07	-	-	-	-
gnl|UG|Gma#S47295410	244	24	0	15.20659806	0.001	-13.89240982	Down	3.34E-08	7.69E-08	GO:0030312//external encapsulating structure	GO:0004553//hydrolase activity, hydrolyzing O-glycosyl compounds	GO:0044238//primary metabolic process	gi|87240831|gb|ABD32689.1|
gnl|UG|Gma#S39316276	756	74	0	15.13284472	0.001	-13.88539559	Down	9.32E-24	4.32E-23	GO:0031410//cytoplasmic vesicle	GO:0005506//iron ion binding;GO:0016634	GO:0008152//metabolic process	gi|147865437|emb|CAN79415.1|
gnl|UG|Gma#S47059824	276	27	0	15.1239535	0.001	-13.8845477	Down	3.89E-09	9.51E-09	-	-	-	-
gnl|UG|Gma#S4995820	552	54	0	15.1239535	0.001	-13.8845477	Down	1.55E-17	5.82E-17	-	GO:0046872//metal ion binding	-	gi|255645666|gb|ACU23327.1|
gnl|UG|Gma#S46476120	266	26	0	15.11131862	0.001	-13.88334194	Down	7.97E-09	1.90E-08	-	-	-	-
gnl|UG|Gma#S47159356	256	25	0	15.09769664	0.001	-13.88204084	Down	1.63E-08	3.83E-08	-	-	-	-
gnl|UG|Gma#S46772924	278	27	0	15.01514808	0.001	-13.87413108	Down	3.89E-09	9.51E-09	-	-	-	gi|255628847|gb|ACU14768.1|
gnl|UG|Gma#S5038181	578	56	0	14.97858678	0.001	-13.87061389	Down	3.71E-18	1.42E-17	GO:0043231//intracellular membrane-bounded organelle	GO:0046527//glucosyltransferase activity	-	gi|225443288|ref|XP_002274399.1|
gnl|UG|Gma#S21568483	827	80	0	14.95529998	0.001	-13.86836923	Down	1.27E-25	6.24E-25	-	-	-	-
gnl|UG|Gma#S15850619	364	35	0	14.86542438	0.001	-13.85967303	Down	1.26E-11	3.54E-11	-	-	-	-
gnl|UG|Gma#S46448999	250	24	0	14.8416397	0.001	-13.85736287	Down	3.34E-08	7.69E-08	-	-	-	-
gnl|UG|Gma#S47359491	271	26	0	14.832512	0.001	-13.85647533	Down	7.97E-09	1.91E-08	GO:0030312//external encapsulating structure	GO:0004553//hydrolase activity, hydrolyzing O-glycosyl compounds	GO:0044238//primary metabolic process	gi|87240831|gb|ABD32689.1|
gnl|UG|Gma#S45547894	627	60	0	14.79429795	0.001	-13.85275362	Down	2.11E-19	8.47E-19	-	-	-	gi|255646549|gb|ACU23749.1|
gnl|UG|Gma#S5146217	1234	118	0	14.78350794	0.001	-13.85170102	Down	1.91E-37	1.28E-36	GO:0043231//intracellular membrane-bounded organelle	GO:0046914//transition metal ion binding;GO:0001071	-	gi|18376601|emb|CAC86165.1|
gnl|UG|Gma#S21566668	817	78	0	14.75989261	0.001	-13.8493946	Down	5.31E-25	2.56E-24	GO:0009532//plastid stroma	-	GO:0019725//cellular homeostasis	gi|225458613|ref|XP_002284743.1|
gnl|UG|Gma#S46710775	241	23	0	14.75439632	0.001	-13.84885727	Down	6.84E-08	1.54E-07	-	-	-	-
gnl|UG|Gma#S5126362	780	74	0	14.66721872	0.001	-13.84030771	Down	9.32E-24	4.32E-23	-	-	-	gi|224087591|ref|XP_002308193.1|
gnl|UG|Gma#S39300751	654	62	0	14.65630832	0.001	-13.83923414	Down	5.04E-20	2.07E-19	-	-	-	gi|255626465|gb|ACU13577.1|
gnl|UG|Gma#S48533123	528	50	0	14.64019068	0.001	-13.83764672	Down	2.73E-16	9.71E-16	-	-	-	gi|255641312|gb|ACU20933.1|
gnl|UG|Gma#S47242233	254	24	0	14.60791309	0.001	-13.83446247	Down	3.34E-08	7.69E-08	GO:0043234//protein complex	-	GO:0048827//phyllome development;GO:0051726//regulation of cell cycle;GO:0048229//gametophyte development;GO:0009933//meristem structural organization;GO:0000725//recombinational repair;GO:0035315//hair cell differentiation;GO:0034728;GO:0006338//chromatin remodeling	gi|94483173|gb|ABF22650.1|
gnl|UG|Gma#S47722676	466	44	0	14.59746394	0.001	-13.83343013	Down	2.00E-14	6.57E-14	GO:0016020//membrane	GO:0004672//protein kinase activity;GO:0032559//adenyl ribonucleotide binding	GO:0006464//protein modification process	gi|255634873|gb|ACU17795.1|
gnl|UG|Gma#S23068868	848	80	0	14.58494468	0.001	-13.83219229	Down	1.27E-25	6.24E-25	-	-	-	gi|224095345|ref|XP_002310379.1|
gnl|UG|Gma#S46785175	265	25	0	14.58494468	0.001	-13.83219229	Down	1.63E-08	3.83E-08	-	-	-	-
gnl|UG|Gma#S47721338	573	54	0	14.56967248	0.001	-13.83068083	Down	1.55E-17	5.82E-17	GO:0009521;GO:0031224//intrinsic to membrane;GO:0009534//chloroplast thylakoid	GO:0046906//tetrapyrrole binding;GO:0043169//cation binding	GO:0006464//protein modification process;GO:0006091//generation of precursor metabolites and energy	gi|255646685|gb|ACU23816.1|
gnl|UG|Gma#S23065569	935	88	0	14.55062716	0.001	-13.82879372	Down	4.11E-28	2.17E-27	-	-	-	gi|296081950|emb|CBI20955.3|
gnl|UG|Gma#S47698257	649	61	0	14.5310096	0.001	-13.82684732	Down	1.03E-19	4.19E-19	GO:0009536//plastid	GO:0046914//transition metal ion binding;GO:0016702//oxidoreductase activity, acting on single donors with incorporation of molecular oxygen, incorporation of two atoms of oxygen	GO:0006633//fatty acid biosynthetic process;GO:0006950//response to stress;GO:0009694//jasmonic acid metabolic process;GO:0042221//response to chemical stimulus;GO:0051707//response to other organism	gi|225425842|ref|XP_002265505.1|
gnl|UG|Gma#S5086363	501	47	0	14.50343201	0.001	-13.82410671	Down	2.34E-15	7.99E-15	-	GO:0003677//DNA binding	GO:0010467//gene expression	gi|151934221|gb|ABS18448.1|
gnl|UG|Gma#S46673048	267	25	0	14.47569416	0.001	-13.82134491	Down	1.63E-08	3.83E-08	-	-	-	-
gnl|UG|Gma#S4896055	374	35	0	14.46795314	0.001	-13.82057321	Down	1.26E-11	3.54E-11	-	-	-	gi|224091751|ref|XP_002309341.1|
gnl|UG|Gma#S45565958	727	68	0	14.46056138	0.001	-13.81983594	Down	6.85E-22	3.01E-21	GO:0016020//membrane	-	GO:0008152//metabolic process	gi|296082049|emb|CBI21054.3|
gnl|UG|Gma#S46836873	268	25	0	14.42168037	0.001	-13.81595165	Down	1.63E-08	3.83E-08	-	-	-	gi|297743366|emb|CBI36233.3|
gnl|UG|Gma#S4956543	580	54	0	14.39383161	0.001	-13.81316307	Down	1.55E-17	5.83E-17	-	-	-	gi|302142475|emb|CBI19678.3|
gnl|UG|Gma#S21538609	571	53	0	14.34995082	0.001	-13.80875817	Down	3.18E-17	1.18E-16	-	GO:0043169//cation binding	GO:0000041//transition metal ion transport	gi|224137006|ref|XP_002322470.1|
gnl|UG|Gma#S5123210	582	54	0	14.34436827	0.001	-13.80819681	Down	1.55E-17	5.83E-17	GO:0016020//membrane	GO:0016491//oxidoreductase activity;GO:0022857//transmembrane transporter activity	GO:0006810//transport	gi|33636084|emb|CAD91335.1|
gnl|UG|Gma#S4875585	626	58	0	14.32399998	0.001	-13.8061468	Down	8.84E-19	3.46E-18	-	-	-	gi|297744385|emb|CBI37359.3|
gnl|UG|Gma#S46726319	173	16	0	14.29830415	0.001	-13.80355643	Down	1.03E-05	2.00E-05	-	-	-	-
gnl|UG|Gma#S47328907	249	23	0	14.28035949	0.001	-13.80174468	Down	6.84E-08	1.54E-07	-	GO:0003824//catalytic activity	-	gi|296089072|emb|CBI38775.3|
gnl|UG|Gma#S39305240	791	73	0	14.2678005	0.001	-13.80047533	Down	1.91E-23	8.76E-23	-	-	-	gi|225016160|gb|ACN78983.1|
gnl|UG|Gma#S53084517	1411	130	0	14.24383683	0.001	-13.79805019	Down	3.53E-41	2.56E-40	-	-	-	gi|255648381|gb|ACU24641.1|
gnl|UG|Gma#S47319797	174	16	0	14.21612999	0.001	-13.79524116	Down	1.03E-05	1.99E-05	-	-	-	-
gnl|UG|Gma#S5126139	653	60	0	14.20524474	0.001	-13.79413607	Down	2.11E-19	8.47E-19	GO:0031410//cytoplasmic vesicle	GO:0016209//antioxidant activity;GO:0005506//iron ion binding;GO:0003824//catalytic activity	GO:0042743//hydrogen peroxide metabolic process;GO:0006950//response to stress	gi|255645455|gb|ACU23223.1|
gnl|UG|Gma#S5129434	775	71	0	14.16339273	0.001	-13.78987927	Down	7.99E-23	3.61E-22	GO:0005618//cell wall	GO:0015926//glucosidase activity	GO:0044238//primary metabolic process	gi|225437531|ref|XP_002270249.1|
gnl|UG|Gma#S21538349	767	70	0	14.10955535	0.001	-13.7843849	Down	1.64E-22	7.33E-22	-	GO:0005488//binding	-	gi|225437008|ref|XP_002272541.1|
gnl|UG|Gma#S45533839	835	76	0	14.07141489	0.001	-13.78047978	Down	2.22E-24	1.05E-23	GO:0043231//intracellular membrane-bounded organelle	-	GO:0006350//transcription	gi|297739654|emb|CBI29836.3|
gnl|UG|Gma#S47312489	264	24	0	14.05458305	0.001	-13.77875303	Down	3.34E-08	7.69E-08	-	-	-	-
gnl|UG|Gma#S23071852	838	76	0	14.0210399	0.001	-13.77530573	Down	2.22E-24	1.05E-23	-	-	-	gi|223452605|gb|ACM89629.1|
gnl|UG|Gma#S47450549	254	23	0	13.99925005	0.001	-13.77306192	Down	6.84E-08	1.54E-07	-	-	-	gi|87240831|gb|ABD32689.1|
gnl|UG|Gma#S46430310	243	22	0	13.99674526	0.001	-13.77280377	Down	1.40E-07	3.10E-07	-	-	-	gi|124360660|gb|ABN08649.1|
gnl|UG|Gma#S53086619	685	62	0	13.99303013	0.001	-13.77242079	Down	5.04E-20	2.07E-19	GO:0030312//external encapsulating structure	GO:0004553//hydrolase activity, hydrolyzing O-glycosyl compounds	GO:0006026	gi|255642569|gb|ACU21548.1|
gnl|UG|Gma#S21539519	763	69	0	13.98090241	0.001	-13.77116986	Down	3.35E-22	1.49E-21	-	GO:0003676//nucleic acid binding	-	gi|148927336|gb|ABR19817.1|
gnl|UG|Gma#S23067066	842	76	0	13.95443163	0.001	-13.76843574	Down	2.22E-24	1.05E-23	-	-	-	gi|225459006|ref|XP_002285601.1|
gnl|UG|Gma#S39315676	554	50	0	13.95310592	0.001	-13.76829868	Down	2.73E-16	9.70E-16	-	-	-	gi|255629742|gb|ACU15220.1|
gnl|UG|Gma#S4993839	543	49	0	13.95105021	0.001	-13.76808611	Down	5.58E-16	1.96E-15	-	-	-	gi|255537689|ref|XP_002509911.1|
gnl|UG|Gma#S15933833	488	44	0	13.93938155	0.001	-13.76687893	Down	2.00E-14	6.57E-14	GO:0015630//microtubule cytoskeleton	GO:0003774//motor activity;GO:0032559//adenyl ribonucleotide binding	GO:0007349//cellularization;GO:0048229//gametophyte development;GO:0000226//microtubule cytoskeleton organization;GO:0033206//cytokinesis after meiosis	gi|297815436|ref|XP_002875601.1|
gnl|UG|Gma#S53086647	1332	120	0	13.92796519	0.001	-13.76569688	Down	4.56E-38	3.09E-37	-	GO:0042802//identical protein binding	GO:0048513//organ development;GO:0009725//response to hormone stimulus	gi|255642513|gb|ACU21520.1|
gnl|UG|Gma#S4914553	278	25	0	13.90291489	0.001	-13.76309977	Down	1.63E-08	3.83E-08	-	-	-	-
gnl|UG|Gma#S47702812	646	58	0	13.88053249	0.001	-13.76077529	Down	8.84E-19	3.47E-18	-	-	-	gi|224055673|ref|XP_002298596.1|
gnl|UG|Gma#S53089336	947	85	0	13.87648908	0.001	-13.76035497	Down	3.53E-27	1.81E-26	-	-	-	gi|255637257|gb|ACU18959.1|
gnl|UG|Gma#S15932971	608	54	0	13.73095779	0.001	-13.74514464	Down	1.55E-17	5.82E-17	-	-	-	gi|255560786|ref|XP_002521406.1|
gnl|UG|Gma#S48313788	935	83	0	13.72388698	0.001	-13.74440153	Down	1.48E-26	7.45E-26	GO:0009534//chloroplast thylakoid	GO:0005488//binding	GO:0006810//transport	gi|255631195|gb|ACU15963.1|
gnl|UG|Gma#S47345155	169	15	0	13.7219302	0.001	-13.74419581	Down	2.11E-05	3.96E-05	-	-	-	-
gnl|UG|Gma#S5932708	620	55	0	13.71455282	0.001	-13.74341996	Down	7.59E-18	2.88E-17	GO:0005576//extracellular region;GO:0031410//cytoplasmic vesicle	GO:0016788//hydrolase activity, acting on ester bonds;GO:0005488//binding	-	gi|255573002|ref|XP_002527431.1|
gnl|UG|Gma#S47334993	272	24	0	13.64121296	0.001	-13.73568431	Down	3.34E-08	7.69E-08	GO:0043231//intracellular membrane-bounded organelle;GO:0043234//protein complex;GO:0043232	GO:0042623//ATPase activity, coupled;GO:0001071;GO:0003916//DNA topoisomerase activity;GO:0032559//adenyl ribonucleotide binding	GO:0006259//DNA metabolic process;GO:0006351//transcription, DNA-dependent	gi|224055129|ref|XP_002298421.1|
gnl|UG|Gma#S48313938	1094	96	0	13.56639827	0.001	-13.72775013	Down	1.33E-30	7.54E-30	-	-	-	gi|255630871|gb|ACU15798.1|
gnl|UG|Gma#S4892972	492	43	0	13.51182476	0.001	-13.7219349	Down	4.10E-14	1.32E-13	-	-	-	gi|255627163|gb|ACU13926.1|
gnl|UG|Gma#S4871098	229	20	0	13.50221953	0.001	-13.72090896	Down	5.86E-07	1.24E-06	-	-	-	-
gnl|UG|Gma#S39307978	584	51	0	13.50106352	0.001	-13.72078544	Down	1.33E-16	4.80E-16	-	GO:0043169//cation binding	GO:0006812//cation transport	gi|224061523|ref|XP_002300522.1|
gnl|UG|Gma#S46546573	275	24	0	13.49239973	0.001	-13.71985935	Down	3.34E-08	7.69E-08	-	-	-	-
gnl|UG|Gma#S53090533	1222	106	0	13.41051051	0.001	-13.71107654	Down	1.03E-33	6.32E-33	GO:0005576//extracellular region;GO:0030312//external encapsulating structure	GO:0016798//hydrolase activity, acting on glycosyl bonds;GO:0016758//transferase activity, transferring hexosyl groups	GO:0044042//glucan metabolic process	gi|255634919|gb|ACU17818.1|
gnl|UG|Gma#S21539523	775	67	0	13.36545511	0.001	-13.70622134	Down	1.40E-21	6.10E-21	GO:0016020//membrane	-	-	gi|224126939|ref|XP_002319965.1|
gnl|UG|Gma#S47059526	255	22	0	13.3380749	0.001	-13.70326283	Down	1.40E-07	3.10E-07	GO:0043231//intracellular membrane-bounded organelle	GO:0001071	GO:0009996//negative regulation of cell fate specification;GO:0006351//transcription, DNA-dependent	gi|225442611|ref|XP_002284502.1|
gnl|UG|Gma#S47693390	582	50	0	13.28182247	0.001	-13.6971655	Down	2.73E-16	9.70E-16	GO:0016020//membrane	GO:0003779//actin binding	GO:0007010//cytoskeleton organization	gi|124361016|gb|ABN08988.1|
gnl|UG|Gma#S46697571	268	23	0	13.26794594	0.001	-13.69565742	Down	6.84E-08	1.54E-07	-	-	-	-
gnl|UG|Gma#S5872050	551	47	0	13.1873311	0.001	-13.686865	Down	2.34E-15	7.99E-15	-	-	-	gi|225468147|ref|XP_002267660.1|
gnl|UG|Gma#S47205390	258	22	0	13.182981	0.001	-13.68638902	Down	1.40E-07	3.10E-07	-	-	-	-
gnl|UG|Gma#S39311790	739	63	0	13.17973756	0.001	-13.68603402	Down	2.46E-20	1.02E-19	-	-	-	gi|297742931|emb|CBI35798.3|
gnl|UG|Gma#S21540566	787	67	0	13.16166164	0.001	-13.68405402	Down	1.40E-21	6.10E-21	-	GO:0004672//protein kinase activity;GO:0032559//adenyl ribonucleotide binding	GO:0006464//protein modification process	gi|297734615|emb|CBI16666.3|
gnl|UG|Gma#S48543695	564	48	0	13.15748201	0.001	-13.6835958	Down	1.14E-15	3.94E-15	GO:0009536//plastid	GO:0004030//aldehyde dehydrogenase [NAD(P)+] activity;GO:0032559//adenyl ribonucleotide binding	GO:0008152//metabolic process;GO:0010038//response to metal ion	gi|29373073|gb|AAO72532.1|
gnl|UG|Gma#S46823902	271	23	0	13.12106831	0.001	-13.67959757	Down	6.84E-08	1.54E-07	GO:0015630//microtubule cytoskeleton	GO:0003774//motor activity;GO:0032559//adenyl ribonucleotide binding	GO:0007017//microtubule-based process	gi|224053893|ref|XP_002298032.1|
gnl|UG|Gma#S5126977	743	63	0	13.10878339	0.001	-13.67824618	Down	2.46E-20	1.02E-19	GO:0031410//cytoplasmic vesicle	GO:0046872//metal ion binding;GO:0003824//catalytic activity	GO:0006950//response to stress;GO:0008152//metabolic process	gi|205326623|gb|ACI03401.1|
gnl|UG|Gma#S23068806	696	59	0	13.10549483	0.001	-13.67788421	Down	4.32E-19	1.71E-18	-	-	-	gi|296089979|emb|CBI39798.3|
gnl|UG|Gma#S53086874	1110	94	0	13.09228728	0.001	-13.67642954	Down	5.59E-30	3.11E-29	-	GO:0016628//oxidoreductase activity, acting on the CH-CH group of donors, NAD or NADP as acceptor	GO:0008152//metabolic process	gi|255642064|gb|ACU21298.1|
gnl|UG|Gma#S46437213	213	18	0	13.06482368	0.001	-13.67340003	Down	2.46E-06	4.96E-06	-	-	-	-
gnl|UG|Gma#S23061359	817	69	0	13.05682808	0.001	-13.67251684	Down	3.35E-22	1.49E-21	GO:0031410//cytoplasmic vesicle	-	-	gi|255647102|gb|ACU24019.1|
gnl|UG|Gma#S23070789	770	65	0	13.05068426	0.001	-13.67183783	Down	5.88E-21	2.50E-20	GO:0031224//intrinsic to membrane	-	GO:0006810//transport	gi|255639497|gb|ACU20043.1|
gnl|UG|Gma#S48542361	545	46	0	13.04884225	0.001	-13.67163419	Down	4.78E-15	1.61E-14	-	-	-	gi|224133446|ref|XP_002328044.1|
gnl|UG|Gma#S39545378	948	80	0	13.0464484	0.001	-13.6713695	Down	1.27E-25	6.23E-25	-	-	-	gi|151934209|gb|ABS18442.1|
gnl|UG|Gma#S47119248	333	28	0	12.99943418	0.001	-13.66616121	Down	1.90E-09	4.73E-09	-	-	-	-
gnl|UG|Gma#S34534188	598	50	0	12.92645599	0.001	-13.65803917	Down	2.73E-16	9.70E-16	-	-	-	gi|112363382|gb|ABI16015.1|
gnl|UG|Gma#S53088652	646	54	0	12.92325439	0.001	-13.6576818	Down	1.55E-17	5.83E-17	-	-	-	gi|255638578|gb|ACU19596.1|
gnl|UG|Gma#S5041645	420	35	0	12.8833678	0.001	-13.65322215	Down	1.26E-11	3.53E-11	-	-	-	-
gnl|UG|Gma#S5076633	204	17	0	12.8833678	0.001	-13.65322215	Down	5.03E-06	9.94E-06	-	-	-	-
gnl|UG|Gma#S4896844	675	56	0	12.82610839	0.001	-13.64679588	Down	3.71E-18	1.42E-17	GO:0031981//nuclear lumen;GO:0009532//plastid stroma;GO:0009526//plastid envelope	GO:0030554//adenyl nucleotide binding;GO:0016668//oxidoreductase activity, acting on sulfur group of donors, NAD or NADP as acceptor	GO:0006085//acetyl-CoA biosynthetic process;GO:0006091//generation of precursor metabolites and energy;GO:0019725//cellular homeostasis	gi|87240458|gb|ABD32316.1|
gnl|UG|Gma#S39315145	630	52	0	12.76066906	0.001	-13.63941635	Down	6.50E-17	2.38E-16	GO:0031224//intrinsic to membrane	GO:0005275//amine transmembrane transporter activity;GO:0080161;GO:0015291//secondary active transmembrane transporter activity	GO:0060918//auxin transport;GO:0010102//lateral root morphogenesis;GO:0009755//hormone-mediated signaling pathway;GO:0015837//amine transport	gi|75262335|sp|Q9FEL6.1|LAX3_MEDTR
gnl|UG|Gma#S4989819	752	62	0	12.74631069	0.001	-13.63779211	Down	5.04E-20	2.07E-19	-	GO:0016620//oxidoreductase activity, acting on the aldehyde or oxo group of donors, NAD or NADP as acceptor;GO:0005488//binding;GO:0016616//oxidoreductase activity, acting on the CH-OH group of donors, NAD or NADP as acceptor	GO:0009699//phenylpropanoid biosynthetic process	gi|255646320|gb|ACU23643.1|
gnl|UG|Gma#S46479208	267	22	0	12.73861086	0.001	-13.63692034	Down	1.40E-07	3.10E-07	-	GO:0005488//binding	GO:0023060	gi|224113867|ref|XP_002316597.1|
gnl|UG|Gma#S5126552	777	64	0	12.7341396	0.001	-13.63641386	Down	1.20E-20	5.05E-20	-	-	-	gi|224145635|ref|XP_002325712.1|
gnl|UG|Gma#S21537472	814	67	0	12.72509547	0.001	-13.63538886	Down	1.40E-21	6.10E-21	-	-	-	gi|255635522|gb|ACU18112.1|
gnl|UG|Gma#S47237627	257	21	0	12.63271862	0.001	-13.62487753	Down	2.86E-07	6.20E-07	-	-	-	-
gnl|UG|Gma#S39316147	649	53	0	12.62530342	0.001	-13.62403044	Down	3.18E-17	1.18E-16	-	-	GO:0008152//metabolic process	gi|255634465|gb|ACU17597.1|
gnl|UG|Gma#S15936152	356	29	0	12.59385392	0.001	-13.62043222	Down	9.30E-10	2.35E-09	-	-	-	-
gnl|UG|Gma#S52650529	786	64	0	12.58832884	0.001	-13.61979915	Down	1.20E-20	5.05E-20	GO:0043231//intracellular membrane-bounded organelle	GO:0003677//DNA binding;GO:0001071;GO:0005515//protein binding	GO:0010468//regulation of gene expression;GO:0006351//transcription, DNA-dependent;GO:0006952//defense response;GO:0009743//response to carbohydrate stimulus	gi|151934187|gb|ABS18431.1|
gnl|UG|Gma#S15935436	639	52	0	12.58094132	0.001	-13.61895225	Down	6.50E-17	2.38E-16	GO:0043231//intracellular membrane-bounded organelle;GO:0009523//photosystem II	GO:0046872//metal ion binding	GO:0044237//cellular metabolic process	gi|255542546|ref|XP_002512336.1|
gnl|UG|Gma#S39313062	863	70	0	12.54001037	0.001	-13.61425092	Down	1.64E-22	7.33E-22	GO:0031224//intrinsic to membrane;GO:0005789//endoplasmic reticulum membrane	GO:0016836//hydro-lyase activity	GO:0048869//cellular developmental process;GO:0045926//negative regulation of growth;GO:0001933//negative regulation of protein amino acid phosphorylation	gi|255631664|gb|ACU16199.1|
gnl|UG|Gma#S47213144	247	20	0	12.51825211	0.001	-13.61174552	Down	5.86E-07	1.24E-06	-	-	-	-
gnl|UG|Gma#S47320426	260	21	0	12.48695648	0.001	-13.60813426	Down	2.86E-07	6.20E-07	-	-	-	-
gnl|UG|Gma#S21566761	756	61	0	12.474372	0.001	-13.60667957	Down	1.03E-19	4.19E-19	GO:0009526//plastid envelope	GO:0015631//tubulin binding	GO:0007051//spindle organization	gi|224071621|ref|XP_002303544.1|
gnl|UG|Gma#S4890109	471	38	0	12.47306946	0.001	-13.60652892	Down	1.47E-12	4.35E-12	-	-	-	-
gnl|UG|Gma#S29720943	199	16	0	12.43018401	0.001	-13.60156003	Down	1.03E-05	2.00E-05	-	-	-	-
gnl|UG|Gma#S45547389	597	48	0	12.43018401	0.001	-13.60156003	Down	1.14E-15	3.94E-15	GO:0031410//cytoplasmic vesicle	-	GO:0003002//regionalization;GO:0009791//post-embryonic development	gi|255633722|gb|ACU17221.1|
gnl|UG|Gma#S5143745	624	50	0	12.38785365	0.001	-13.59663862	Down	2.73E-16	9.71E-16	-	GO:0035251//UDP-glucosyltransferase activity	GO:0009607//response to biotic stimulus;GO:0016128	gi|255556774|ref|XP_002519420.1|
gnl|UG|Gma#S47110363	275	22	0	12.36803309	0.001	-13.59432846	Down	1.40E-07	3.09E-07	-	-	-	-
gnl|UG|Gma#S47160865	226	18	0	12.31330728	0.001	-13.58793069	Down	2.46E-06	4.97E-06	-	-	-	-
gnl|UG|Gma#S46728262	239	19	0	12.29040945	0.001	-13.58524536	Down	1.20E-06	2.48E-06	-	GO:0016741//transferase activity, transferring one-carbon groups	-	gi|224095734|ref|XP_002310457.1|
gnl|UG|Gma#S52653498	567	45	0	12.26987409	0.001	-13.58283282	Down	9.79E-15	3.26E-14	-	-	-	gi|255633044|gb|ACU16877.1|
gnl|UG|Gma#S46541715	252	20	0	12.26987409	0.001	-13.58283282	Down	5.86E-07	1.24E-06	-	GO:0016301//kinase activity	-	gi|264664531|sp|C0LGG8.1|Y5343_ARATH
gnl|UG|Gma#S21537454	807	64	0	12.26075151	0.001	-13.58175979	Down	1.20E-20	5.05E-20	GO:0043231//intracellular membrane-bounded organelle	GO:0003677//DNA binding;GO:0001071	GO:0006351//transcription, DNA-dependent	gi|296089063|emb|CBI38766.3|
gnl|UG|Gma#S45566993	694	55	0	12.25219416	0.001	-13.58075251	Down	7.59E-18	2.88E-17	-	-	-	gi|255631376|gb|ACU16055.1|
gnl|UG|Gma#S47043453	253	20	0	12.22137657	0.001	-13.57711917	Down	5.86E-07	1.24E-06	-	GO:0003676//nucleic acid binding	GO:0010468//regulation of gene expression	gi|255542652|ref|XP_002512389.1|
gnl|UG|Gma#S46542309	253	20	0	12.22137657	0.001	-13.57711917	Down	5.86E-07	1.24E-06	GO:0016020//membrane;GO:0015630//microtubule cytoskeleton	GO:0003774//motor activity;GO:0000166//nucleotide binding	-	gi|225439866|ref|XP_002274736.1|
gnl|UG|Gma#S47174260	253	20	0	12.22137657	0.001	-13.57711917	Down	5.86E-07	1.24E-06	-	GO:0016740//transferase activity	-	gi|224101819|ref|XP_002312432.1|
gnl|UG|Gma#S4986240	571	45	0	12.18392051	0.001	-13.57269081	Down	9.79E-15	3.25E-14	-	-	-	gi|124359732|gb|ABD32835.2|
gnl|UG|Gma#S4960072	330	26	0	12.18063865	0.001	-13.57230216	Down	7.97E-09	1.90E-08	-	-	-	-
gnl|UG|Gma#S47313822	216	17	0	12.16762514	0.001	-13.57075999	Down	5.03E-06	9.95E-06	-	-	-	-
gnl|UG|Gma#S48550785	637	50	0	12.13504031	0.001	-13.56689128	Down	2.73E-16	9.71E-16	GO:0031224//intrinsic to membrane	GO:0004702//receptor signaling protein serine/threonine kinase activity;GO:0032559//adenyl ribonucleotide binding	GO:0006464//protein modification process	gi|212717119|gb|ACJ37401.1|
gnl|UG|Gma#S4959055	497	39	0	12.13162199	0.001	-13.56648483	Down	7.20E-13	2.16E-12	-	-	-	gi|255554467|ref|XP_002518272.1|
gnl|UG|Gma#S5129319	778	61	0	12.12162626	0.001	-13.56529565	Down	1.03E-19	4.19E-19	-	-	-	gi|224104943|ref|XP_002313627.1|
gnl|UG|Gma#S22952252	881	69	0	12.10831843	0.001	-13.5637109	Down	3.35E-22	1.49E-21	-	-	-	gi|224084185|ref|XP_002307231.1|
gnl|UG|Gma#S5125930	745	58	0	12.03600535	0.001	-13.55506903	Down	8.84E-19	3.47E-18	-	-	-	gi|169666736|gb|ACA63936.1|
gnl|UG|Gma#S4992430	360	28	0	12.02447661	0.001	-13.55368648	Down	1.90E-09	4.73E-09	-	-	-	-
gnl|UG|Gma#S46594296	284	22	0	11.97608838	0.001	-13.54786915	Down	1.40E-07	3.10E-07	-	-	-	-
gnl|UG|Gma#S47723905	636	49	0	11.91103815	0.001	-13.54001154	Down	5.58E-16	1.96E-15	GO:0043231//intracellular membrane-bounded organelle	GO:0003676//nucleic acid binding	GO:0010468//regulation of gene expression;GO:0009913//epidermal cell differentiation;GO:0006351//transcription, DNA-dependent	gi|87241137|gb|ABD32995.1|
gnl|UG|Gma#S53090467	676	52	0	11.89233951	0.001	-13.53774494	Down	6.50E-17	2.38E-16	-	-	-	gi|255635050|gb|ACU17883.1|
gnl|UG|Gma#S47049870	221	17	0	11.89233951	0.001	-13.53774494	Down	5.03E-06	9.96E-06	-	-	-	-
gnl|UG|Gma#S46840527	234	18	0	11.89233951	0.001	-13.53774494	Down	2.46E-06	4.97E-06	-	-	-	-
gnl|UG|Gma#S47105712	273	21	0	11.89233951	0.001	-13.53774494	Down	2.86E-07	6.20E-07	-	-	-	-
gnl|UG|Gma#S4965528	364	28	0	11.89233951	0.001	-13.53774494	Down	1.90E-09	4.73E-09	GO:0044424//intracellular part	GO:0008135//translation factor activity, nucleic acid binding	GO:0034660;GO:0019827//stem cell maintenance;GO:0048827//phyllome development	gi|255576932|ref|XP_002529351.1|
gnl|UG|Gma#S23061554	1028	79	0	11.88077108	0.001	-13.53634085	Down	2.59E-25	1.26E-24	-	-	-	gi|255634737|gb|ACU17730.1|
gnl|UG|Gma#S23069371	625	48	0	11.87331176	0.001	-13.53543477	Down	1.14E-15	3.94E-15	-	GO:0005515//protein binding	-	gi|255585599|ref|XP_002533487.1|
gnl|UG|Gma#S46872987	196	15	0	11.83166431	0.001	-13.5303654	Down	2.11E-05	3.96E-05	-	-	-	-
gnl|UG|Gma#S45536396	824	63	0	11.82017725	0.001	-13.52896405	Down	2.46E-20	1.02E-19	-	-	GO:0009987//cellular process	gi|255647496|gb|ACU24212.1|
gnl|UG|Gma#S53090719	1105	84	0	11.75242963	0.001	-13.52067142	Down	7.22E-27	3.67E-26	GO:0016020//membrane;GO:0005618//cell wall;GO:0009536//plastid	GO:0016791//phosphatase activity	-	gi|255634555|gb|ACU17640.1|
gnl|UG|Gma#S53089099	869	66	0	11.74180356	0.001	-13.51936641	Down	2.87E-21	1.24E-20	-	GO:0030528//transcription regulator activity;GO:0005488//binding	GO:0010087//phloem or xylem histogenesis	gi|255637715|gb|ACU19180.1|
gnl|UG|Gma#S53085943	1283	97	0	11.68841786	0.001	-13.51279204	Down	6.52E-31	3.72E-30	-	-	-	gi|255645586|gb|ACU23287.1|
gnl|UG|Gma#S45548474	611	46	0	11.63931101	0.001	-13.50671804	Down	4.78E-15	1.61E-14	-	-	-	gi|255637939|gb|ACU19286.1|
gnl|UG|Gma#S4928247	412	31	0	11.63255539	0.001	-13.50588044	Down	2.22E-10	5.81E-10	-	-	-	gi|255637257|gb|ACU18959.1|
gnl|UG|Gma#S5131154	479	36	0	11.61923776	0.001	-13.50422781	Down	6.18E-12	1.76E-11	-	-	-	gi|219879368|gb|ACL51016.1|
gnl|UG|Gma#S15921107	684	51	0	11.52722382	0.001	-13.49275748	Down	1.33E-16	4.80E-16	-	-	-	gi|224140619|ref|XP_002323679.1|
gnl|UG|Gma#S19677803	606	45	0	11.48022873	0.001	-13.48686377	Down	9.79E-15	3.26E-14	-	-	-	gi|255642283|gb|ACU21406.1|
gnl|UG|Gma#S5125811	595	44	0	11.43263563	0.001	-13.48087041	Down	2.00E-14	6.57E-14	-	-	-	gi|223452605|gb|ACM89629.1|
gnl|UG|Gma#S46512125	284	21	0	11.43172072	0.001	-13.48075496	Down	2.86E-07	6.20E-07	-	-	-	gi|255538812|ref|XP_002510471.1|
gnl|UG|Gma#S46455945	257	19	0	11.42960256	0.001	-13.48048762	Down	1.20E-06	2.48E-06	-	-	-	-
gnl|UG|Gma#S39301960	826	61	0	11.41722183	0.001	-13.47892402	Down	1.03E-19	4.19E-19	GO:0031224//intrinsic to membrane	GO:0046914//transition metal ion binding	-	gi|255627039|gb|ACU13864.1|
gnl|UG|Gma#S53090766	1154	85	0	11.38737882	0.001	-13.47514808	Down	3.53E-27	1.81E-26	-	GO:0016491//oxidoreductase activity	GO:0010468//regulation of gene expression	gi|255634465|gb|ACU17597.1|
gnl|UG|Gma#S53086058	1482	109	0	11.37074567	0.001	-13.47303925	Down	1.21E-34	7.52E-34	-	-	-	gi|255645361|gb|ACU23177.1|
gnl|UG|Gma#S45545408	640	47	0	11.35346787	0.001	-13.47084541	Down	2.34E-15	7.99E-15	-	-	GO:0010476//gibberellin mediated signaling pathway;GO:0034285;GO:0009746	gi|255630452|gb|ACU15584.1|
gnl|UG|Gma#S46432394	259	19	0	11.34134308	0.001	-13.46930388	Down	1.20E-06	2.49E-06	-	-	-	-
gnl|UG|Gma#S5129270	669	49	0	11.32349816	0.001	-13.4670321	Down	5.58E-16	1.96E-15	-	-	-	gi|296085465|emb|CBI29197.3|
gnl|UG|Gma#S48537171	519	38	0	11.31949078	0.001	-13.46652144	Down	1.47E-12	4.34E-12	GO:0043229//intracellular organelle	-	-	gi|255550012|ref|XP_002516057.1|
gnl|UG|Gma#S46468817	302	22	0	11.26228178	0.001	-13.45921153	Down	1.40E-07	3.10E-07	-	-	-	-
gnl|UG|Gma#S53084969	783	57	0	11.25443624	0.001	-13.45820617	Down	1.81E-18	7.02E-18	GO:0043231//intracellular membrane-bounded organelle	GO:0001071;GO:0005515//protein binding	GO:0006412//translation;GO:0010468//regulation of gene expression;GO:0009755//hormone-mediated signaling pathway	gi|255645910|gb|ACU23444.1|
gnl|UG|Gma#S45533553	742	54	0	11.25124304	0.001	-13.45779678	Down	1.55E-17	5.82E-17	-	GO:0004030//aldehyde dehydrogenase [NAD(P)+] activity	GO:0009698//phenylpropanoid metabolic process	gi|255546541|ref|XP_002514330.1|
gnl|UG|Gma#S4913255	646	47	0	11.24801771	0.001	-13.45738315	Down	2.34E-15	7.99E-15	-	-	-	gi|225425623|ref|XP_002266484.1|
gnl|UG|Gma#S46790181	220	16	0	11.24366644	0.001	-13.45682494	Down	1.03E-05	2.00E-05	GO:0043231//intracellular membrane-bounded organelle	GO:0008374//O-acyltransferase activity	-	gi|297843036|ref|XP_002889399.1|
gnl|UG|Gma#S47231125	262	19	0	11.21148037	0.001	-13.45268917	Down	1.20E-06	2.48E-06	GO:0043231//intracellular membrane-bounded organelle	GO:0003676//nucleic acid binding;GO:0001071	GO:0010468//regulation of gene expression;GO:0006351//transcription, DNA-dependent;GO:0003006//reproductive developmental process	gi|110931736|gb|ABH02867.1|
gnl|UG|Gma#S47444742	276	20	0	11.20292852	0.001	-13.45158829	Down	5.86E-07	1.24E-06	-	-	-	gi|302143085|emb|CBI20380.3|
gnl|UG|Gma#S45541485	773	56	0	11.20002996	0.001	-13.45121497	Down	3.71E-18	1.42E-17	GO:0031410//cytoplasmic vesicle	-	GO:0009725//response to hormone stimulus;GO:0006972//hyperosmotic response	gi|255628623|gb|ACU14656.1|
gnl|UG|Gma#S5122573	497	36	0	11.1984203	0.001	-13.45100761	Down	6.18E-12	1.76E-11	-	GO:0016740//transferase activity	-	gi|224138074|ref|XP_002322723.1|
gnl|UG|Gma#S48555450	582	42	0	11.15673088	0.001	-13.44562673	Down	8.40E-14	2.66E-13	GO:0044421//extracellular region part;GO:0030312//external encapsulating structure	GO:0070011//peptidase activity, acting on L-amino acid peptides	GO:0008152//metabolic process	gi|224127486|ref|XP_002320086.1|
gnl|UG|Gma#S47692575	652	47	0	11.14450834	0.001	-13.44404535	Down	2.34E-15	8.00E-15	GO:0044464//cell part	GO:0016787//hydrolase activity	GO:0044238//primary metabolic process	gi|255646175|gb|ACU23573.1|
gnl|UG|Gma#S39317583	695	50	0	11.12233191	0.001	-13.44117168	Down	2.73E-16	9.70E-16	-	-	-	gi|255632520|gb|ACU16610.1|
gnl|UG|Gma#S46722677	306	22	0	11.11506241	0.001	-13.44022843	Down	1.40E-07	3.09E-07	-	-	-	-
gnl|UG|Gma#S4900400	266	19	0	11.04288668	0.001	-13.43082973	Down	1.20E-06	2.49E-06	-	-	-	-
gnl|UG|Gma#S5128729	519	37	0	11.02160945	0.001	-13.42804729	Down	3.02E-12	8.73E-12	GO:0009526//plastid envelope	GO:0015291//secondary active transmembrane transporter activity	GO:0015698//inorganic anion transport	gi|255646024|gb|ACU23499.1|
gnl|UG|Gma#S4990377	674	48	0	11.01011848	0.001	-13.42654237	Down	1.14E-15	3.94E-15	-	-	-	gi|255570374|ref|XP_002526146.1|
gnl|UG|Gma#S47305828	225	16	0	10.99380719	0.001	-13.42440346	Down	1.03E-05	1.99E-05	-	-	-	-
gnl|UG|Gma#S53089432	1508	107	0	10.96965799	0.001	-13.42123093	Down	5.05E-34	3.10E-33	-	GO:0015036//disulfide oxidoreductase activity	GO:0019725//cellular homeostasis	gi|255637067|gb|ACU18865.1|
gnl|UG|Gma#S34179449	551	39	0	10.942679	0.001	-13.41767836	Down	7.20E-13	2.16E-12	-	GO:0004553//hydrolase activity, hydrolyzing O-glycosyl compounds;GO:0043167//ion binding	GO:0006026	gi|151558784|emb|CAO78600.1|
gnl|UG|Gma#S48554542	424	30	0	10.93870851	0.001	-13.41715479	Down	4.54E-10	1.17E-09	-	-	-	gi|255545772|ref|XP_002513946.1|
gnl|UG|Gma#S53090075	962	68	0	10.92809576	0.001	-13.41575441	Down	6.85E-22	3.02E-21	-	-	-	gi|255635815|gb|ACU18256.1|
gnl|UG|Gma#S47093346	241	17	0	10.90542337	0.001	-13.41275816	Down	5.03E-06	9.94E-06	-	-	-	-
gnl|UG|Gma#S45537536	724	51	0	10.89036063	0.001	-13.41076411	Down	1.33E-16	4.80E-16	-	-	-	gi|255629454|gb|ACU15073.1|
gnl|UG|Gma#S46433200	285	20	0	10.84915183	0.001	-13.40529464	Down	5.86E-07	1.24E-06	-	-	-	gi|302143839|emb|CBI22700.3|
gnl|UG|Gma#S47170022	271	19	0	10.83914339	0.001	-13.40396313	Down	1.20E-06	2.48E-06	-	-	-	-
gnl|UG|Gma#S4954288	571	40	0	10.83015156	0.001	-13.40276581	Down	3.52E-13	1.07E-12	GO:0043231//intracellular membrane-bounded organelle	GO:0001071;GO:0003677//DNA binding	GO:0010468//regulation of gene expression;GO:0043479;GO:0048513//organ development;GO:0006351//transcription, DNA-dependent	gi|224063979|ref|XP_002301331.1|
gnl|UG|Gma#S4991656	659	46	0	10.79153115	0.001	-13.39761195	Down	4.78E-15	1.61E-14	-	-	-	-
gnl|UG|Gma#S5082073	287	20	0	10.77354799	0.001	-13.39520582	Down	5.86E-07	1.24E-06	-	-	-	-
gnl|UG|Gma#S45552698	646	45	0	10.76937866	0.001	-13.39464739	Down	9.79E-15	3.26E-14	-	-	-	gi|255630605|gb|ACU15662.1|
gnl|UG|Gma#S46498150	158	11	0	10.76331993	0.001	-13.39383552	Down	0.000369782	0.000622264	-	-	-	-
gnl|UG|Gma#S23061880	880	61	0	10.71661958	0.001	-13.38756228	Down	1.03E-19	4.19E-19	-	GO:0016301//kinase activity	-	gi|124360373|gb|ABN08386.1|
gnl|UG|Gma#S45544572	707	49	0	10.71488015	0.001	-13.38732809	Down	5.58E-16	1.96E-15	-	-	-	gi|255633614|gb|ACU17166.1|
gnl|UG|Gma#S39311880	679	47	0	10.70135411	0.001	-13.38550574	Down	2.34E-15	7.99E-15	GO:0043231//intracellular membrane-bounded organelle	-	GO:0010468//regulation of gene expression	gi|255631454|gb|ACU16094.1|
gnl|UG|Gma#S15942626	607	42	0	10.69722796	0.001	-13.38494937	Down	8.40E-14	2.66E-13	-	-	-	gi|124361072|gb|ABN09044.1|
gnl|UG|Gma#S5933555	318	22	0	10.6956261	0.001	-13.38473332	Down	1.40E-07	3.10E-07	GO:0043231//intracellular membrane-bounded organelle;GO:0016020//membrane	GO:0016628//oxidoreductase activity, acting on the CH-CH group of donors, NAD or NADP as acceptor;GO:0032559//adenyl ribonucleotide binding	GO:0006950//response to stress;GO:0008152//metabolic process;GO:0010038//response to metal ion	gi|297743290|emb|CBI36157.3|
gnl|UG|Gma#S5142658	507	35	0	10.67261238	0.001	-13.38162573	Down	1.26E-11	3.54E-11	-	GO:0015036//disulfide oxidoreductase activity	GO:0019725//cellular homeostasis	gi|255634524|gb|ACU17625.1|
gnl|UG|Gma#S47712344	565	39	0	10.67153297	0.001	-13.38147981	Down	7.20E-13	2.16E-12	-	-	-	gi|224074015|ref|XP_002304215.1|
gnl|UG|Gma#S39318531	870	60	0	10.66209749	0.001	-13.38020366	Down	2.11E-19	8.47E-19	GO:0009536//plastid	GO:0016787//hydrolase activity	-	gi|255632691|gb|ACU16697.1|
gnl|UG|Gma#S53085789	1335	92	0	10.6541109	0.001	-13.37912258	Down	2.34E-29	1.28E-28	GO:0005576//extracellular region;GO:0030312//external encapsulating structure	GO:0016798//hydrolase activity, acting on glycosyl bonds;GO:0016758//transferase activity, transferring hexosyl groups	GO:0044042//glucan metabolic process	gi|255645885|gb|ACU23432.1|
gnl|UG|Gma#S5144780	653	45	0	10.65393356	0.001	-13.37909857	Down	9.79E-15	3.26E-14	GO:0005618//cell wall	GO:0016787//hydrolase activity	GO:0019538//protein metabolic process	gi|297819968|ref|XP_002877867.1|
gnl|UG|Gma#S21537974	624	43	0	10.65355414	0.001	-13.37904719	Down	4.10E-14	1.32E-13	-	GO:0004553//hydrolase activity, hydrolyzing O-glycosyl compounds	GO:0006026	gi|151558784|emb|CAO78600.1|
gnl|UG|Gma#S4889096	422	29	0	10.62419904	0.001	-13.37506646	Down	9.30E-10	2.35E-09	-	GO:0046872//metal ion binding;GO:0016831//carboxy-lyase activity;GO:0019842//vitamin binding	GO:0006950//response to stress	gi|255547177|ref|XP_002514646.1|
gnl|UG|Gma#S4977624	569	39	0	10.59651341	0.001	-13.37130203	Down	7.20E-13	2.16E-12	GO:0016020//membrane	-	-	gi|163889363|gb|ABY48133.1|
gnl|UG|Gma#S22952673	832	57	0	10.59161487	0.001	-13.37063495	Down	1.81E-18	7.02E-18	-	-	-	gi|82697941|gb|ABB89005.1|
gnl|UG|Gma#S46446165	292	20	0	10.58906942	0.001	-13.37028819	Down	5.86E-07	1.24E-06	-	-	-	-
gnl|UG|Gma#S45539838	570	39	0	10.57792303	0.001	-13.36876876	Down	7.20E-13	2.16E-12	-	-	-	-
gnl|UG|Gma#S4994053	776	53	0	10.55904887	0.001	-13.36619227	Down	3.18E-17	1.18E-16	GO:0043231//intracellular membrane-bounded organelle	GO:0016759//cellulose synthase activity	-	gi|7635490|emb|CAB88664.1|
gnl|UG|Gma#S4966067	498	34	0	10.55504832	0.001	-13.36564556	Down	2.59E-11	7.11E-11	-	-	-	-
gnl|UG|Gma#S15937697	645	44	0	10.5463848	0.001	-13.36446092	Down	2.00E-14	6.57E-14	-	-	-	-
gnl|UG|Gma#S45557232	660	45	0	10.54093729	0.001	-13.36371554	Down	9.79E-15	3.26E-14	-	-	-	gi|255647084|gb|ACU24010.1|
gnl|UG|Gma#S48314560	704	48	0	10.54093729	0.001	-13.36371554	Down	1.14E-15	3.94E-15	-	-	-	gi|255626257|gb|ACU13473.1|
gnl|UG|Gma#S5118952	514	35	0	10.52726552	0.001	-13.36184312	Down	1.26E-11	3.53E-11	-	GO:0005488//binding	-	gi|171466739|gb|ACB46529.1|
gnl|UG|Gma#S47034561	235	16	0	10.52598561	0.001	-13.36166771	Down	1.03E-05	2.00E-05	GO:0016020//membrane;GO:0030312//external encapsulating structure;GO:0009536//plastid	GO:0016628//oxidoreductase activity, acting on the CH-CH group of donors, NAD or NADP as acceptor;GO:0032559//adenyl ribonucleotide binding	GO:0006950//response to stress;GO:0044267//cellular protein metabolic process	gi|186898205|gb|ACC93947.1|
gnl|UG|Gma#S53086637	1354	92	0	10.50460713	0.001	-13.35873459	Down	2.34E-29	1.28E-28	-	-	-	gi|255642533|gb|ACU21530.1|
gnl|UG|Gma#S5874337	560	38	0	10.49074235	0.001	-13.35682915	Down	1.47E-12	4.34E-12	GO:0016020//membrane	-	-	gi|255631652|gb|ACU16193.1|
gnl|UG|Gma#S4936929	752	51	0	10.48486847	0.001	-13.35602114	Down	1.33E-16	4.80E-16	-	-	-	gi|110333701|gb|ABG67697.1|
gnl|UG|Gma#S46446021	177	12	0	10.48138397	0.001	-13.3555416	Down	0.000180657	0.00031372	-	-	-	-
gnl|UG|Gma#S5141676	651	44	0	10.4491831	0.001	-13.35110254	Down	2.00E-14	6.57E-14	-	-	-	-
gnl|UG|Gma#S5060830	431	29	0	10.40234801	0.001	-13.34462159	Down	9.30E-10	2.35E-09	GO:0043231//intracellular membrane-bounded organelle	GO:0001071	GO:0010468//regulation of gene expression;GO:0009791//post-embryonic development	gi|255545056|ref|XP_002513589.1|
gnl|UG|Gma#S4990904	758	51	0	10.40187479	0.001	-13.34455596	Down	1.33E-16	4.80E-16	-	-	-	gi|255641244|gb|ACU20899.1|
gnl|UG|Gma#S45565167	865	58	0	10.36627051	0.001	-13.33960933	Down	8.84E-19	3.46E-18	GO:0031410//cytoplasmic vesicle	-	-	gi|255632526|gb|ACU16613.1|
gnl|UG|Gma#S4986309	448	30	0	10.35270627	0.001	-13.33772033	Down	4.54E-10	1.17E-09	-	-	-	-
gnl|UG|Gma#S5142553	554	37	0	10.32529838	0.001	-13.33389585	Down	3.02E-12	8.73E-12	-	-	-	-
gnl|UG|Gma#S46440807	285	19	0	10.30669424	0.001	-13.33129406	Down	1.20E-06	2.48E-06	-	-	-	gi|255538812|ref|XP_002510471.1|
gnl|UG|Gma#S47712131	420	28	0	10.30669424	0.001	-13.33129406	Down	1.90E-09	4.73E-09	-	-	-	gi|296080895|emb|CBI18827.3|
gnl|UG|Gma#S47290346	271	18	0	10.26866216	0.001	-13.32596061	Down	2.46E-06	4.96E-06	-	-	-	-
gnl|UG|Gma#S4871362	332	22	0	10.24460572	0.001	-13.32257684	Down	1.40E-07	3.10E-07	-	-	-	gi|255577344|ref|XP_002529552.1|
gnl|UG|Gma#S21566967	846	56	0	10.23359712	0.001	-13.32102572	Down	3.71E-18	1.42E-17	-	-	GO:0009888//tissue development;GO:0048364//root development;GO:0010051//xylem and phloem pattern formation	gi|255580882|ref|XP_002531260.1|
gnl|UG|Gma#S23069029	998	66	0	10.22407545	0.001	-13.31968277	Down	2.87E-21	1.24E-20	-	-	-	gi|225466725|ref|XP_002267600.1|
gnl|UG|Gma#S48533479	667	44	0	10.19852803	0.001	-13.31607332	Down	2.00E-14	6.57E-14	-	-	-	gi|225446807|ref|XP_002279141.1|
gnl|UG|Gma#S5099050	349	23	0	10.18856594	0.001	-13.31466338	Down	6.84E-08	1.54E-07	GO:0044464//cell part	GO:0022820//potassium ion symporter activity	GO:0030001//metal ion transport	gi|297790496|ref|XP_002863133.1|
gnl|UG|Gma#S46676586	258	17	0	10.18684896	0.001	-13.31442024	Down	5.03E-06	9.95E-06	-	-	-	-
gnl|UG|Gma#S47394097	167	11	0	10.18326078	0.001	-13.31391198	Down	0.000369782	0.000622761	-	-	-	-
gnl|UG|Gma#S21538020	699	46	0	10.17399002	0.001	-13.31259796	Down	4.78E-15	1.61E-14	GO:0043231//intracellular membrane-bounded organelle	GO:0016791//phosphatase activity	-	gi|255562534|ref|XP_002522273.1|
gnl|UG|Gma#S45550710	777	51	0	10.14751749	0.001	-13.30883921	Down	1.33E-16	4.80E-16	-	-	GO:0016049//cell growth;GO:0006350//transcription	gi|255631858|gb|ACU16296.1|
gnl|UG|Gma#S5093072	229	15	0	10.12666465	0.001	-13.30587146	Down	2.11E-05	3.97E-05	-	-	-	-
gnl|UG|Gma#S47252061	260	17	0	10.10848858	0.001	-13.30327968	Down	5.03E-06	9.97E-06	GO:0043231//intracellular membrane-bounded organelle;GO:0044444//cytoplasmic part	GO:0003723//RNA binding;GO:0004519//endonuclease activity	GO:0009725//response to hormone stimulus;GO:0048364//root development;GO:0042445//hormone metabolic process;GO:0045087//innate immune response;GO:0009887//organ morphogenesis;GO:0035194//posttranscriptional gene silencing by RNA;GO:0048468//cell development;GO:0003006//reproductive developmental process;GO:0009639//response to red or far red light	gi|297734872|emb|CBI17106.3|
gnl|UG|Gma#S5099538	291	19	0	10.09418508	0.001	-13.30123682	Down	1.20E-06	2.48E-06	-	-	-	-
gnl|UG|Gma#S47701204	814	53	0	10.06612029	0.001	-13.29722012	Down	3.18E-17	1.18E-16	-	GO:0070011//peptidase activity, acting on L-amino acid peptides	GO:0009725//response to hormone stimulus;GO:0010101;GO:0008152//metabolic process	gi|296090005|emb|CBI39824.3|
gnl|UG|Gma#S45544010	773	50	0	10.00002675	0.001	-13.28771624	Down	2.73E-16	9.70E-16	-	-	-	gi|255550481|ref|XP_002516291.1|
gnl|UG|Gma#S47178775	248	16	0	9.974220231	0.001	-13.28398834	Down	1.03E-05	1.99E-05	-	-	-	-
gnl|UG|Gma#S47087576	264	17	0	9.955329663	0.001	-13.28125338	Down	5.03E-06	9.96E-06	GO:0043231//intracellular membrane-bounded organelle	-	GO:0010468//regulation of gene expression	gi|218191340|gb|EEC73767.1|
gnl|UG|Gma#S5122596	404	26	0	9.949531567	0.001	-13.28041289	Down	7.97E-09	1.90E-08	GO:0016020//membrane	GO:0030246//carbohydrate binding;GO:0004672//protein kinase activity;GO:0032559//adenyl ribonucleotide binding	GO:0006464//protein modification process;GO:0010033//response to organic substance;GO:0007167//enzyme linked receptor protein signaling pathway	gi|38112427|gb|AAR11299.1|
gnl|UG|Gma#S47059101	280	18	0	9.938598016	0.001	-13.27882664	Down	2.46E-06	4.97E-06	-	-	-	-
gnl|UG|Gma#S24210688	701	45	0	9.924420273	0.001	-13.27676712	Down	9.79E-15	3.26E-14	GO:0031410//cytoplasmic vesicle	GO:0016709//oxidoreductase activity, acting on paired donors, with incorporation or reduction of molecular oxygen, NADH or NADPH as one donor, and incorporation of one atom of oxygen;GO:0005506//iron ion binding	GO:0008152//metabolic process	gi|86129702|gb|ABC86560.1|
gnl|UG|Gma#S5144664	501	32	0	9.874677115	0.001	-13.26951786	Down	1.08E-10	2.89E-10	-	-	-	-
gnl|UG|Gma#S47381755	267	17	0	9.843472026	0.001	-13.26495156	Down	5.03E-06	9.96E-06	-	-	-	-
gnl|UG|Gma#S53088027	1148	73	0	9.830862536	0.001	-13.26310229	Down	1.91E-23	8.75E-23	-	-	-	gi|255639800|gb|ACU20193.1|
gnl|UG|Gma#S5105207	599	38	0	9.807705703	0.001	-13.25969997	Down	1.47E-12	4.35E-12	-	GO:0004871//signal transducer activity;GO:0004672//protein kinase activity;GO:0032559//adenyl ribonucleotide binding	GO:0006464//protein modification process	gi|297734241|emb|CBI15488.3|
gnl|UG|Gma#S47073767	268	17	0	9.806742653	0.001	-13.2595583	Down	5.03E-06	9.96E-06	-	-	-	-
gnl|UG|Gma#S4870507	237	15	0	9.784836303	0.001	-13.256332	Down	2.11E-05	3.96E-05	-	-	-	-
gnl|UG|Gma#S5146247	2317	146	0	9.741761063	0.001	-13.24996688	Down	3.72E-46	2.98E-45	-	GO:0005515//protein binding;GO:0004175//endopeptidase activity	GO:0019538//protein metabolic process;GO:0044092	gi|37548634|gb|AAN12272.1|
gnl|UG|Gma#S5115407	572	36	0	9.73009596	0.001	-13.24823832	Down	6.18E-12	1.76E-11	-	-	GO:0010468//regulation of gene expression	gi|224058599|ref|XP_002299559.1|
gnl|UG|Gma#S45559630	781	49	0	9.699641826	0.001	-13.24371576	Down	5.58E-16	1.96E-15	-	-	GO:0006350//transcription	gi|225428780|ref|XP_002282080.1|
gnl|UG|Gma#S53090587	1355	85	0	9.698180926	0.001	-13.24349845	Down	3.53E-27	1.81E-26	GO:0005576//extracellular region;GO:0030312//external encapsulating structure	GO:0016798//hydrolase activity, acting on glycosyl bonds;GO:0016758//transferase activity, transferring hexosyl groups	GO:0044042//glucan metabolic process	gi|255634815|gb|ACU17768.1|
gnl|UG|Gma#S39314993	829	52	0	9.69749277	0.001	-13.24339608	Down	6.50E-17	2.38E-16	GO:0043231//intracellular membrane-bounded organelle	GO:0003824//catalytic activity	-	gi|255632085|gb|ACU16395.1|
gnl|UG|Gma#S5144500	686	43	0	9.690696478	0.001	-13.24238464	Down	4.10E-14	1.32E-13	-	GO:0003824//catalytic activity	-	gi|225424544|ref|XP_002281940.1|
gnl|UG|Gma#S4992419	702	44	0	9.690054413	0.001	-13.24228905	Down	2.00E-14	6.57E-14	-	-	-	gi|297742671|emb|CBI34820.3|
gnl|UG|Gma#S53085424	1422	89	0	9.6761159	0.001	-13.24021233	Down	2.01E-28	1.07E-27	-	-	-	gi|255646608|gb|ACU23778.1|
gnl|UG|Gma#S15937457	352	22	0	9.662525849	0.001	-13.23818465	Down	1.40E-07	3.10E-07	-	-	-	gi|255648006|gb|ACU24459.1|
gnl|UG|Gma#S45552987	832	52	0	9.662525849	0.001	-13.23818465	Down	6.50E-17	2.38E-16	GO:0005618//cell wall;GO:0031410//cytoplasmic vesicle	GO:0004180//carboxypeptidase activity	GO:0019538//protein metabolic process	gi|255552491|ref|XP_002517289.1|
gnl|UG|Gma#S46832464	241	15	0	9.622432381	0.001	-13.23218591	Down	2.11E-05	3.97E-05	-	-	-	gi|296084461|emb|CBI25020.3|
gnl|UG|Gma#S5115683	450	28	0	9.61958129	0.001	-13.23175838	Down	1.90E-09	4.73E-09	-	-	-	-
gnl|UG|Gma#S53084660	611	38	0	9.615083005	0.001	-13.2310836	Down	1.47E-12	4.35E-12	-	-	-	gi|255648101|gb|ACU24505.1|
gnl|UG|Gma#S47716377	596	37	0	9.597676682	0.001	-13.2284695	Down	3.02E-12	8.74E-12	-	-	-	gi|224087355|ref|XP_002308133.1|
gnl|UG|Gma#S46796578	258	16	0	9.587622548	0.001	-13.2269574	Down	1.03E-05	1.99E-05	GO:0015630//microtubule cytoskeleton	GO:0003774//motor activity;GO:0000166//nucleotide binding	-	gi|87240830|gb|ABD32688.1|
gnl|UG|Gma#S47436381	258	16	0	9.587622548	0.001	-13.2269574	Down	1.03E-05	1.99E-05	GO:0016020//membrane;GO:0031410//cytoplasmic vesicle	GO:0004702//receptor signaling protein serine/threonine kinase activity;GO:0032559//adenyl ribonucleotide binding	GO:0006464//protein modification process	gi|255568426|ref|XP_002525187.1|
gnl|UG|Gma#S5003716	436	27	0	9.573878823	0.001	-13.22488783	Down	3.89E-09	9.50E-09	GO:0031224//intrinsic to membrane	GO:0004871//signal transducer activity;GO:0004713//protein tyrosine kinase activity;GO:0004674//protein serine/threonine kinase activity;GO:0032559//adenyl ribonucleotide binding	GO:0006464//protein modification process;GO:0007167//enzyme linked receptor protein signaling pathway	gi|297809795|ref|XP_002872781.1|
gnl|UG|Gma#S45568688	646	40	0	9.572781027	0.001	-13.22472239	Down	3.52E-13	1.07E-12	GO:0043231//intracellular membrane-bounded organelle	GO:0001071	GO:0010468//regulation of gene expression	gi|255646531|gb|ACU23740.1|
gnl|UG|Gma#S5144426	743	46	0	9.571492631	0.001	-13.22452821	Down	4.78E-15	1.61E-14	GO:0005618//cell wall;GO:0031410//cytoplasmic vesicle	GO:0004175//endopeptidase activity;GO:0005515//protein binding	GO:0019538//protein metabolic process;GO:0044092	gi|255578035|ref|XP_002529888.1|
gnl|UG|Gma#S47697771	630	39	0	9.570501793	0.001	-13.22437885	Down	7.20E-13	2.16E-12	-	GO:0046872//metal ion binding	-	gi|255572648|ref|XP_002527257.1|
gnl|UG|Gma#S39312371	808	50	0	9.566857276	0.001	-13.22382936	Down	2.73E-16	9.70E-16	GO:0044459//plasma membrane part;GO:0044424//intracellular part	GO:0016307//phosphatidylinositol phosphate kinase activity;GO:0003779//actin binding	GO:0048588//developmental cell growth;GO:0000904//cell morphogenesis involved in differentiation	gi|255544417|ref|XP_002513270.1|
gnl|UG|Gma#S52664282	792	49	0	9.564924578	0.001	-13.22353788	Down	5.58E-16	1.96E-15	-	-	-	gi|255630240|gb|ACU15475.1|
gnl|UG|Gma#S45548271	744	46	0	9.558627722	0.001	-13.2225878	Down	4.78E-15	1.62E-14	-	-	-	gi|255628099|gb|ACU14394.1|
gnl|UG|Gma#S46776223	178	11	0	9.553958143	0.001	-13.22188284	Down	0.000369782	0.000621767	-	-	-	-
gnl|UG|Gma#S46467333	211	13	0	9.525143965	0.001	-13.21752518	Down	8.83E-05	0.00015701	GO:0043231//intracellular membrane-bounded organelle	-	-	gi|255647400|gb|ACU24165.1|
gnl|UG|Gma#S16522888	668	41	0	9.488947541	0.001	-13.21203237	Down	1.72E-13	5.34E-13	-	-	-	gi|255630665|gb|ACU15692.1|
gnl|UG|Gma#S23065396	898	55	0	9.46884493	0.001	-13.20897273	Down	7.59E-18	2.88E-17	GO:0043231//intracellular membrane-bounded organelle	GO:0016491//oxidoreductase activity;GO:0004674//protein serine/threonine kinase activity;GO:0000166//nucleotide binding	GO:0008152//metabolic process	gi|255645569|gb|ACU23279.1|
gnl|UG|Gma#S45571162	735	45	0	9.465331444	0.001	-13.20843731	Down	9.79E-15	3.26E-14	-	-	GO:0010118//stomatal movement;GO:0050789//regulation of biological process;GO:0009725//response to hormone stimulus;GO:0003006//reproductive developmental process	gi|224124896|ref|XP_002319449.1|
gnl|UG|Gma#S5041907	425	26	0	9.457907655	0.001	-13.20730534	Down	7.97E-09	1.90E-08	GO:0009536//plastid	GO:0005515//protein binding;GO:0004659//prenyltransferase activity;GO:0016462//pyrophosphatase activity;GO:0032559//adenyl ribonucleotide binding	GO:0044267//cellular protein metabolic process	gi|297793407|ref|XP_002864588.1|
gnl|UG|Gma#S47151285	180	11	0	9.447803053	0.001	-13.20576318	Down	0.000369782	0.000622477	-	-	-	-
gnl|UG|Gma#S53085867	1130	69	0	9.440202246	0.001	-13.20460205	Down	3.35E-22	1.49E-21	-	-	-	gi|255645737|gb|ACU23362.1|
gnl|UG|Gma#S48555501	590	36	0	9.433245575	0.001	-13.20353851	Down	6.18E-12	1.76E-11	GO:0005618//cell wall	-	-	gi|225464828|ref|XP_002270691.1|
gnl|UG|Gma#S21537117	853	52	0	9.424644205	0.001	-13.20222244	Down	6.50E-17	2.38E-16	GO:0005576//extracellular region;GO:0031410//cytoplasmic vesicle	GO:0004175//endopeptidase activity	GO:0019538//protein metabolic process	gi|224053042|ref|XP_002297678.1|
gnl|UG|Gma#S5129391	772	47	0	9.412201345	0.001	-13.20031647	Down	2.34E-15	7.99E-15	GO:0043231//intracellular membrane-bounded organelle	GO:0005343//organic acid:sodium symporter activity	GO:0030001//metal ion transport	gi|255646378|gb|ACU23668.1|
gnl|UG|Gma#S7107737	543	33	0	9.395605246	0.001	-13.19777038	Down	5.30E-11	1.43E-10	-	-	-	-
gnl|UG|Gma#S46550710	280	17	0	9.386453682	0.001	-13.19636448	Down	5.03E-06	9.95E-06	GO:0043231//intracellular membrane-bounded organelle	-	GO:0010468//regulation of gene expression	gi|297742414|emb|CBI34563.3|
gnl|UG|Gma#S5874144	626	38	0	9.384689643	0.001	-13.19609332	Down	1.47E-12	4.35E-12	GO:0043231//intracellular membrane-bounded organelle	-	-	gi|225458723|ref|XP_002283036.1|
gnl|UG|Gma#S45539950	694	42	0	9.356220995	0.001	-13.19171022	Down	8.40E-14	2.66E-13	-	-	GO:0009725//response to hormone stimulus	gi|255626351|gb|ACU13520.1|
gnl|UG|Gma#S46505539	248	15	0	9.350831467	0.001	-13.19087894	Down	2.11E-05	3.96E-05	GO:0044464//cell part	GO:0004003//ATP-dependent DNA helicase activity;GO:0032559//adenyl ribonucleotide binding	GO:0006259//DNA metabolic process	gi|224124876|ref|XP_002319444.1|
gnl|UG|Gma#S47262193	215	13	0	9.347931984	0.001	-13.19043152	Down	8.83E-05	0.000157076	-	-	-	-
gnl|UG|Gma#S29965796	1836	111	0	9.346757031	0.001	-13.19025018	Down	2.88E-35	1.82E-34	-	GO:0016491//oxidoreductase activity	-	gi|83728524|gb|ABC41950.1|
gnl|UG|Gma#S46832123	265	16	0	9.334364594	0.001	-13.1883361	Down	1.03E-05	1.99E-05	-	GO:0004672//protein kinase activity;GO:0000166//nucleotide binding	GO:0009987//cellular process	gi|223452375|gb|ACM89515.1|
gnl|UG|Gma#S47700875	232	14	0	9.329335303	0.001	-13.18755858	Down	4.31E-05	7.87E-05	-	-	-	-
gnl|UG|Gma#S23071676	713	43	0	9.323727608	0.001	-13.18669114	Down	4.10E-14	1.32E-13	-	GO:0016740//transferase activity	-	gi|87240554|gb|ABD32412.1|
gnl|UG|Gma#S48527060	597	36	0	9.322638005	0.001	-13.18652253	Down	6.18E-12	1.76E-11	GO:0031224//intrinsic to membrane;GO:0044459//plasma membrane part;GO:0012505//endomembrane system	GO:0015562//efflux transmembrane transporter activity;GO:0015294//solute:cation symporter activity	GO:0060918//auxin transport;GO:0048588//developmental cell growth;GO:0009606//tropism;GO:0010015//root morphogenesis;GO:0000578//embryonic axis specification;GO:0000904//cell morphogenesis involved in differentiation	gi|25986771|gb|AAM55297.1|
gnl|UG|Gma#S45532396	830	50	0	9.313277927	0.001	-13.18507332	Down	2.73E-16	9.69E-16	GO:0044464//cell part	GO:0005488//binding;GO:0004672//protein kinase activity	GO:0048764	gi|225443782|ref|XP_002266057.1|
gnl|UG|Gma#S48542150	350	21	0	9.276024815	0.001	-13.17929096	Down	2.86E-07	6.20E-07	-	-	-	-
gnl|UG|Gma#S5038975	550	33	0	9.276024815	0.001	-13.17929096	Down	5.30E-11	1.43E-10	-	-	-	gi|147815115|emb|CAN65660.1|
gnl|UG|Gma#S47364978	267	16	0	9.26444426	0.001	-13.17748872	Down	1.03E-05	1.99E-05	-	-	-	-
gnl|UG|Gma#S47150912	217	13	0	9.261775929	0.001	-13.17707314	Down	8.83E-05	0.000157124	-	-	GO:0010468//regulation of gene expression;GO:0009725//response to hormone stimulus;GO:0009845//seed germination	gi|297733992|emb|CBI15239.3|
gnl|UG|Gma#S39316203	835	50	0	9.257509796	0.001	-13.17640846	Down	2.73E-16	9.70E-16	-	-	-	gi|255637257|gb|ACU18959.1|
gnl|UG|Gma#S5128078	755	45	0	9.214594187	0.001	-13.16970492	Down	9.79E-15	3.26E-14	GO:0005576//extracellular region;GO:0030312//external encapsulating structure	GO:0016798//hydrolase activity, acting on glycosyl bonds;GO:0016758//transferase activity, transferring hexosyl groups	GO:0044042//glucan metabolic process	gi|255646693|gb|ACU23820.1|
gnl|UG|Gma#S5126730	688	41	0	9.213106042	0.001	-13.1694719	Down	1.72E-13	5.34E-13	-	-	-	gi|84574832|dbj|BAE48657.1|
gnl|UG|Gma#S45534857	856	51	0	9.21100595	0.001	-13.16914301	Down	1.33E-16	4.80E-16	GO:0043231//intracellular membrane-bounded organelle	-	-	gi|224113109|ref|XP_002316393.1|
gnl|UG|Gma#S36143465	705	42	0	9.210237405	0.001	-13.16902263	Down	8.40E-14	2.66E-13	-	-	-	gi|225455996|ref|XP_002276874.1|
gnl|UG|Gma#S47693794	605	36	0	9.199363453	0.001	-13.16731832	Down	6.18E-12	1.76E-11	-	-	-	gi|255646885|gb|ACU23912.1|
gnl|UG|Gma#S45565099	622	37	0	9.196487625	0.001	-13.16686725	Down	3.02E-12	8.74E-12	-	GO:0005515//protein binding	-	gi|255584501|ref|XP_002532979.1|
gnl|UG|Gma#S45553621	690	41	0	9.186401387	0.001	-13.16528411	Down	1.72E-13	5.35E-13	-	-	-	gi|255640934|gb|ACU20748.1|
gnl|UG|Gma#S46692839	270	16	0	9.16150599	0.001	-13.16136906	Down	1.03E-05	1.99E-05	-	GO:0004672//protein kinase activity;GO:0032559//adenyl ribonucleotide binding	GO:0006464//protein modification process	gi|255541374|ref|XP_002511751.1|
gnl|UG|Gma#S36151149	827	49	0	9.16012124	0.001	-13.16115098	Down	5.58E-16	1.96E-15	-	GO:0005515//protein binding	-	gi|224121274|ref|XP_002318542.1|
gnl|UG|Gma#S53089252	1064	63	0	9.153971857	0.001	-13.16018214	Down	2.46E-20	1.02E-19	GO:0000325//plant-type vacuole;GO:0016020//membrane	GO:0005372//water transmembrane transporter activity	GO:0006810//transport	gi|255637420|gb|ACU19038.1|
gnl|UG|Gma#S47720953	304	18	0	9.153971857	0.001	-13.16018214	Down	2.46E-06	4.97E-06	-	-	-	-
gnl|UG|Gma#S4940049	237	14	0	9.132513883	0.001	-13.15679633	Down	4.31E-05	7.87E-05	-	-	-	-
gnl|UG|Gma#S4870749	254	15	0	9.129945684	0.001	-13.15639056	Down	2.11E-05	3.96E-05	-	-	-	-
gnl|UG|Gma#S46714555	271	16	0	9.127699695	0.001	-13.15603561	Down	1.03E-05	1.99E-05	-	-	-	-
gnl|UG|Gma#S46543553	255	15	0	9.094141976	0.001	-13.15072181	Down	2.11E-05	3.96E-05	-	-	-	-
gnl|UG|Gma#S53085463	1073	63	0	9.077191105	0.001	-13.14803022	Down	2.46E-20	1.02E-19	-	GO:0016491//oxidoreductase activity	GO:0008152//metabolic process	gi|255646531|gb|ACU23740.1|
gnl|UG|Gma#S53089071	1419	83	0	9.042871267	0.001	-13.14256521	Down	1.48E-26	7.45E-26	GO:0043231//intracellular membrane-bounded organelle	GO:0004091//carboxylesterase activity	-	gi|255637770|gb|ACU19207.1|
gnl|UG|Gma#S46467724	257	15	0	9.023370443	0.001	-13.1394507	Down	2.11E-05	3.97E-05	GO:0031224//intrinsic to membrane	GO:0046914//transition metal ion binding;GO:0046873//metal ion transmembrane transporter activity;GO:0019829//cation-transporting ATPase activity;GO:0005515//protein binding;GO:0032559//adenyl ribonucleotide binding	GO:0051707//response to other organism;GO:0009206;GO:0048229//gametophyte development;GO:0009566//fertilization;GO:0070838//divalent metal ion transport	gi|255546632|ref|XP_002514375.1|
gnl|UG|Gma#S39309048	791	46	0	8.990668805	0.001	-13.13421272	Down	4.78E-15	1.61E-14	-	-	-	gi|255630669|gb|ACU15694.1|
gnl|UG|Gma#S46510874	276	16	0	8.962342817	0.001	-13.1296602	Down	1.03E-05	1.99E-05	-	-	-	-
gnl|UG|Gma#S5030726	467	27	0	8.938353676	0.001	-13.12579342	Down	3.89E-09	9.52E-09	-	-	-	gi|255565188|ref|XP_002523586.1|
gnl|UG|Gma#S52634549	764	44	0	8.903688741	0.001	-13.12018744	Down	2.00E-14	6.57E-14	GO:0031224//intrinsic to membrane	-	GO:0009607//response to biotic stimulus	gi|190613919|gb|ACE80963.1|
gnl|UG|Gma#S47358689	261	15	0	8.885081241	0.001	-13.11716925	Down	2.11E-05	3.96E-05	-	-	-	gi|255569432|ref|XP_002525683.1|
gnl|UG|Gma#S39313662	609	35	0	8.885081241	0.001	-13.11716925	Down	1.26E-11	3.53E-11	-	GO:0046872//metal ion binding	-	gi|255631782|gb|ACU16258.1|
gnl|UG|Gma#S48315524	1201	69	0	8.882122013	0.001	-13.11668867	Down	3.35E-22	1.49E-21	GO:0005634//nucleus	GO:0030528//transcription regulator activity;GO:0001071	GO:0009743//response to carbohydrate stimulus;GO:0006351//transcription, DNA-dependent	gi|193237565|dbj|BAG50059.1|
gnl|UG|Gma#S4871539	314	18	0	8.862444091	0.001	-13.11348891	Down	2.46E-06	4.96E-06	-	-	-	-
gnl|UG|Gma#S36140716	681	39	0	8.853768179	0.001	-13.11207588	Down	7.20E-13	2.16E-12	-	-	-	gi|224123924|ref|XP_002330243.1|
gnl|UG|Gma#S15931569	716	41	0	8.852816979	0.001	-13.11192088	Down	1.72E-13	5.34E-13	GO:0009536//plastid	GO:0016836//hydro-lyase activity	GO:0042559//pteridine and derivative biosynthetic process	gi|224114631|ref|XP_002332328.1|
gnl|UG|Gma#S53085418	1243	71	0	8.830755724	0.001	-13.10832119	Down	7.99E-23	3.61E-22	GO:0031410//cytoplasmic vesicle	-	GO:0000902//cell morphogenesis;GO:0009827//plant-type cell wall modification	gi|255646620|gb|ACU23784.1|
gnl|UG|Gma#S47457943	263	15	0	8.817514083	0.001	-13.10615626	Down	2.11E-05	3.96E-05	-	-	-	-
gnl|UG|Gma#S46527358	246	14	0	8.798397521	0.001	-13.10302507	Down	4.31E-05	7.89E-05	-	-	-	gi|255556705|ref|XP_002519386.1|
gnl|UG|Gma#S4991214	528	30	0	8.784114408	0.001	-13.10068113	Down	4.54E-10	1.17E-09	-	-	-	gi|255631054|gb|ACU15891.1|
gnl|UG|Gma#S34273481	810	46	0	8.779776574	0.001	-13.09996851	Down	4.78E-15	1.61E-14	-	GO:0005488//binding;GO:0001071	GO:0010468//regulation of gene expression;GO:0006351//transcription, DNA-dependent	gi|110931710|gb|ABH02854.1|
gnl|UG|Gma#S5142434	617	35	0	8.769877594	0.001	-13.09834099	Down	1.26E-11	3.53E-11	-	GO:0005488//binding	-	gi|298205061|emb|CBI38357.3|
gnl|UG|Gma#S4870833	194	11	0	8.766002832	0.001	-13.09770343	Down	0.000369782	0.000621307	-	-	-	-
gnl|UG|Gma#S52663617	831	47	0	8.743946376	0.001	-13.09406884	Down	2.34E-15	7.99E-15	-	GO:0005529//sugar binding	GO:0007088//regulation of mitosis;GO:0006350//transcription	gi|4033445|sp|Q39528.1|LEC1_CLALU
gnl|UG|Gma#S23072074	408	23	0	8.715219393	0.001	-13.08932127	Down	6.84E-08	1.54E-07	-	-	-	-
gnl|UG|Gma#S47697159	533	30	0	8.701711834	0.001	-13.08708353	Down	4.54E-10	1.17E-09	GO:0043231//intracellular membrane-bounded organelle;GO:0016020//membrane	GO:0046914//transition metal ion binding	-	gi|94983836|gb|ABF50623.1|
gnl|UG|Gma#S47191220	231	13	0	8.700456176	0.001	-13.08687533	Down	8.83E-05	0.000157333	-	-	-	-
gnl|UG|Gma#S21538526	818	46	0	8.693910789	0.001	-13.08578958	Down	4.78E-15	1.61E-14	-	-	-	-
gnl|UG|Gma#S47497598	249	14	0	8.692392732	0.001	-13.08553764	Down	4.31E-05	7.89E-05	-	GO:0004702//receptor signaling protein serine/threonine kinase activity;GO:0032559//adenyl ribonucleotide binding	GO:0006464//protein modification process	gi|255549982|ref|XP_002516042.1|
gnl|UG|Gma#S4994851	517	29	0	8.671976778	0.001	-13.08214518	Down	9.30E-10	2.35E-09	-	-	-	-
gnl|UG|Gma#S45532672	857	48	0	8.659066339	0.001	-13.07999576	Down	1.14E-15	3.94E-15	GO:0005618//cell wall;GO:0043231//intracellular membrane-bounded organelle	GO:0004553//hydrolase activity, hydrolyzing O-glycosyl compounds	GO:0045229//external encapsulating structure organization;GO:0044238//primary metabolic process	gi|296083315|emb|CBI22951.3|
gnl|UG|Gma#S5008190	500	28	0	8.657623161	0.001	-13.07975529	Down	1.90E-09	4.73E-09	-	-	-	gi|255562771|ref|XP_002522391.1|
gnl|UG|Gma#S4932504	376	21	0	8.634597567	0.001	-13.07591322	Down	2.86E-07	6.20E-07	-	-	-	-
gnl|UG|Gma#S5100852	736	41	0	8.6122513	0.001	-13.0721747	Down	1.72E-13	5.35E-13	-	GO:0042802//identical protein binding;GO:0016301//kinase activity	-	gi|225448439|ref|XP_002272022.1|
gnl|UG|Gma#S4873896	576	32	0	8.588911866	0.001	-13.06825965	Down	1.08E-10	2.89E-10	-	GO:0004674//protein serine/threonine kinase activity;GO:0000166//nucleotide binding	-	gi|224136278|ref|XP_002322289.1|
gnl|UG|Gma#S46602248	234	13	0	8.588911866	0.001	-13.06825965	Down	8.83E-05	0.000156963	-	-	-	gi|255637747|gb|ACU19196.1|
gnl|UG|Gma#S4874517	433	24	0	8.569076042	0.001	-13.06492394	Down	3.34E-08	7.68E-08	-	-	-	-
gnl|UG|Gma#S47446095	289	16	0	8.559192448	0.001	-13.06325897	Down	1.03E-05	1.99E-05	-	-	-	gi|255580250|ref|XP_002530955.1|
gnl|UG|Gma#S5143050	597	33	0	8.545751505	0.001	-13.06099165	Down	5.30E-11	1.43E-10	GO:0043231//intracellular membrane-bounded organelle	GO:0016853//isomerase activity	-	gi|255638308|gb|ACU19466.1|
gnl|UG|Gma#S15939276	471	26	0	8.534205421	0.001	-13.05904112	Down	7.97E-09	1.90E-08	-	-	-	-
gnl|UG|Gma#S46841577	272	15	0	8.525758102	0.001	-13.05761241	Down	2.11E-05	3.97E-05	-	-	-	-
gnl|UG|Gma#S5144983	600	33	0	8.503022747	0.001	-13.05376008	Down	5.30E-11	1.43E-10	-	GO:0003824//catalytic activity	GO:0008152//metabolic process	gi|297739340|emb|CBI29330.3|
gnl|UG|Gma#S45557423	583	32	0	8.485785994	0.001	-13.05083258	Down	1.08E-10	2.89E-10	-	-	-	-
gnl|UG|Gma#S39309380	820	45	0	8.484169038	0.001	-13.05055765	Down	9.79E-15	3.26E-14	GO:0031410//cytoplasmic vesicle	GO:0005488//binding;GO:0016628//oxidoreductase activity, acting on the CH-CH group of donors, NAD or NADP as acceptor;GO:0016772//transferase activity, transferring phosphorus-containing groups	GO:0023060;GO:0008152//metabolic process	gi|255635658|gb|ACU18178.1|
gnl|UG|Gma#S5143621	656	36	0	8.484169038	0.001	-13.05055765	Down	6.18E-12	1.76E-11	-	GO:0005488//binding	GO:0006305;GO:0016458//gene silencing	gi|224132754|ref|XP_002321401.1|
gnl|UG|Gma#S5041529	548	30	0	8.463526291	0.001	-13.04704317	Down	4.54E-10	1.17E-09	-	GO:0004672//protein kinase activity	-	gi|212717161|gb|ACJ37422.1|
gnl|UG|Gma#S15850347	513	28	0	8.438229202	0.001	-13.04272456	Down	1.90E-09	4.73E-09	GO:0009523//photosystem II;GO:0009534//chloroplast thylakoid	GO:0046872//metal ion binding	GO:0044237//cellular metabolic process	gi|255635846|gb|ACU18270.1|
gnl|UG|Gma#S47721969	605	33	0	8.432749832	0.001	-13.04178744	Down	5.30E-11	1.43E-10	-	-	-	gi|225448387|ref|XP_002274030.1|
gnl|UG|Gma#S39301936	624	34	0	8.423740484	0.001	-13.04024528	Down	2.59E-11	7.12E-11	-	-	-	gi|255627027|gb|ACU13858.1|
gnl|UG|Gma#S48532381	643	35	0	8.41526357	0.001	-13.03879274	Down	1.26E-11	3.54E-11	-	GO:0016301//kinase activity;GO:0030246//carbohydrate binding;GO:0032559//adenyl ribonucleotide binding	GO:0006464//protein modification process	gi|255557152|ref|XP_002519607.1|
gnl|UG|Gma#S47273994	221	12	0	8.394592593	0.001	-13.03524459	Down	0.000180657	0.00031361	-	-	-	-
gnl|UG|Gma#S52644797	700	38	0	8.39259388	0.001	-13.03490105	Down	1.47E-12	4.35E-12	-	GO:0035251//UDP-glucosyltransferase activity	-	gi|20067054|gb|AAM09516.1|AF489876_1
gnl|UG|Gma#S46745340	258	14	0	8.38916973	0.001	-13.03431232	Down	4.31E-05	7.89E-05	-	-	-	-
gnl|UG|Gma#S46530277	240	13	0	8.374189069	0.001	-13.03173378	Down	8.83E-05	0.000157437	GO:0031224//intrinsic to membrane;GO:0005635//nuclear envelope	GO:0005488//binding;GO:0022892;GO:0004871//signal transducer activity;GO:0022857//transmembrane transporter activity	GO:0009856//pollination;GO:0048229//gametophyte development;GO:0006605//protein targeting;GO:0000904//cell morphogenesis involved in differentiation	gi|225454813|ref|XP_002275630.1|
gnl|UG|Gma#S47253537	315	17	0	8.343514384	0.001	-13.02643948	Down	5.03E-06	9.96E-06	-	-	-	-
gnl|UG|Gma#S46671428	278	15	0	8.341748935	0.001	-13.02613418	Down	2.11E-05	3.97E-05	-	-	-	-
gnl|UG|Gma#S46428534	241	13	0	8.339441397	0.001	-13.02573504	Down	8.83E-05	0.000156972	-	-	-	gi|255568832|ref|XP_002525387.1|
gnl|UG|Gma#S21537185	762	41	0	8.318394957	0.001	-13.02208947	Down	1.72E-13	5.35E-13	-	-	-	gi|225426975|ref|XP_002265516.1|
gnl|UG|Gma#S39301825	818	44	0	8.315914667	0.001	-13.02165924	Down	2.00E-14	6.57E-14	GO:0044436;GO:0009534//chloroplast thylakoid;GO:0016020//membrane	-	GO:0050896//response to stimulus	gi|255626973|gb|ACU13831.1|
gnl|UG|Gma#S39307109	598	32	0	8.272931831	0.001	-13.01418298	Down	1.08E-10	2.88E-10	-	-	-	gi|255630502|gb|ACU15609.1|
gnl|UG|Gma#S48313817	1271	68	0	8.271304582	0.001	-13.01389918	Down	6.85E-22	3.02E-21	GO:0009526//plastid envelope;GO:0009532//plastid stroma	GO:0003824//catalytic activity	-	gi|225456794|ref|XP_002277650.1|
gnl|UG|Gma#S48533077	599	32	0	8.259120592	0.001	-13.01177246	Down	1.08E-10	2.89E-10	-	-	-	gi|187944181|gb|ACD40317.1|
gnl|UG|Gma#S5127453	599	32	0	8.259120592	0.001	-13.01177246	Down	1.08E-10	2.89E-10	-	-	-	-
gnl|UG|Gma#S5141824	487	26	0	8.253820849	0.001	-13.01084641	Down	7.97E-09	1.90E-08	-	-	-	-
gnl|UG|Gma#S46815917	281	15	0	8.252691117	0.001	-13.01064893	Down	2.11E-05	3.97E-05	-	GO:0046914//transition metal ion binding;GO:0003676//nucleic acid binding;GO:0001071	GO:0010468//regulation of gene expression;GO:0009725//response to hormone stimulus;GO:0071555;GO:0051726//regulation of cell cycle;GO:0010557//positive regulation of macromolecule biosynthetic process	gi|112363356|gb|ABI16002.1|
gnl|UG|Gma#S46451313	281	15	0	8.252691117	0.001	-13.01064893	Down	2.11E-05	3.97E-05	-	-	-	-
gnl|UG|Gma#S47247015	263	14	0	8.229679811	0.001	-13.00662059	Down	4.31E-05	7.88E-05	-	-	-	-
gnl|UG|Gma#S53090170	1428	76	0	8.228033216	0.001	-13.0063319	Down	2.22E-24	1.05E-23	-	-	-	gi|255635627|gb|ACU18163.1|
gnl|UG|Gma#S46601577	302	16	0	8.190750389	0.001	-12.99977991	Down	1.03E-05	1.99E-05	-	-	-	-
gnl|UG|Gma#S53087464	966	51	0	8.162133637	0.001	-12.99473062	Down	1.33E-16	4.80E-16	-	GO:0016628//oxidoreductase activity, acting on the CH-CH group of donors, NAD or NADP as acceptor	GO:0006570//tyrosine metabolic process	gi|255640905|gb|ACU20735.1|
gnl|UG|Gma#S47125236	228	12	0	8.136863873	0.001	-12.99025714	Down	0.000180657	0.000313739	-	-	-	-
gnl|UG|Gma#S46520115	285	15	0	8.136863873	0.001	-12.99025714	Down	2.11E-05	3.97E-05	-	-	-	-
gnl|UG|Gma#S47700235	496	26	0	8.104053938	0.001	-12.98442806	Down	7.97E-09	1.91E-08	-	-	-	gi|224060963|ref|XP_002300297.1|
gnl|UG|Gma#S5056497	630	33	0	8.098116902	0.001	-12.98337075	Down	5.30E-11	1.43E-10	GO:0009536//plastid	GO:0016405//CoA-ligase activity	GO:0042371//vitamin K biosynthetic process	gi|147837153|emb|CAN63633.1|
gnl|UG|Gma#S47723061	804	42	0	8.076141008	0.001	-12.97945038	Down	8.40E-14	2.66E-13	-	-	-	gi|225453426|ref|XP_002272713.1|
gnl|UG|Gma#S52651193	748	39	0	8.060716751	0.001	-12.97669241	Down	7.20E-13	2.16E-12	GO:0031224//intrinsic to membrane;GO:0031410//cytoplasmic vesicle	GO:0004871//signal transducer activity;GO:0004672//protein kinase activity;GO:0016628//oxidoreductase activity, acting on the CH-CH group of donors, NAD or NADP as acceptor;GO:0032559//adenyl ribonucleotide binding	GO:0006464//protein modification process;GO:0007167//enzyme linked receptor protein signaling pathway	gi|255537079|ref|XP_002509606.1|
gnl|UG|Gma#S53088809	1480	77	0	8.043399896	0.001	-12.97358973	Down	1.09E-24	5.19E-24	GO:0044424//intracellular part	-	-	gi|255638276|gb|ACU19451.1|
gnl|UG|Gma#S46678185	251	13	0	8.007192736	0.001	-12.96708082	Down	8.83E-05	0.000156953	-	-	-	-
gnl|UG|Gma#S46720013	252	13	0	7.975418161	0.001	-12.96134445	Down	8.83E-05	0.00015739	-	-	-	gi|225445074|ref|XP_002280341.1|
gnl|UG|Gma#S39311844	815	42	0	7.967137878	0.001	-12.95984583	Down	8.40E-14	2.66E-13	-	-	-	gi|255631920|gb|ACU16327.1|
gnl|UG|Gma#S4994582	563	29	0	7.963431606	0.001	-12.95917454	Down	9.30E-10	2.35E-09	GO:0009536//plastid;GO:0031410//cytoplasmic vesicle;GO:0016020//membrane	GO:0016772//transferase activity, transferring phosphorus-containing groups;GO:0005488//binding;GO:0016491//oxidoreductase activity	GO:0023060;GO:0009608//response to symbiont;GO:0008152//metabolic process;GO:0044419//interspecies interaction between organisms	gi|225423845|ref|XP_002278514.1|
gnl|UG|Gma#S15922397	525	27	0	7.950878413	0.001	-12.95689854	Down	3.89E-09	9.52E-09	-	GO:0046914//transition metal ion binding	-	gi|217075140|gb|ACJ85930.1|
gnl|UG|Gma#S39304271	720	37	0	7.944743476	0.001	-12.95578492	Down	3.02E-12	8.73E-12	-	-	-	gi|224135155|ref|XP_002321997.1|
gnl|UG|Gma#S53085747	760	39	0	7.933442276	0.001	-12.95373126	Down	7.20E-13	2.16E-12	-	-	-	gi|255645967|gb|ACU23472.1|
gnl|UG|Gma#S39317586	702	36	0	7.928226338	0.001	-12.95278243	Down	6.18E-12	1.76E-11	-	-	-	gi|255632522|gb|ACU16611.1|
gnl|UG|Gma#S23063520	624	32	0	7.928226338	0.001	-12.95278243	Down	1.08E-10	2.88E-10	GO:0031224//intrinsic to membrane	-	-	gi|255630087|gb|ACU15397.1|
gnl|UG|Gma#S22952716	839	43	0	7.923501531	0.001	-12.95192241	Down	4.10E-14	1.32E-13	-	GO:0046914//transition metal ion binding	-	gi|255560019|ref|XP_002521028.1|
gnl|UG|Gma#S4909229	332	17	0	7.916286238	0.001	-12.95060806	Down	5.03E-06	9.95E-06	-	-	-	-
gnl|UG|Gma#S47176737	254	13	0	7.912619593	0.001	-12.94993968	Down	8.83E-05	0.00015738	GO:0016020//membrane	GO:0005488//binding	-	gi|302142040|emb|CBI19243.3|
gnl|UG|Gma#S48314906	2368	121	0	7.899767755	0.001	-12.94759452	Down	2.23E-38	1.52E-37	GO:0005773//vacuole;GO:0031090//organelle membrane	-	-	gi|225461605|ref|XP_002282960.1|
gnl|UG|Gma#S5045234	529	27	0	7.890758349	0.001	-12.94594824	Down	3.89E-09	9.51E-09	GO:0043231//intracellular membrane-bounded organelle;GO:0030312//external encapsulating structure	-	-	gi|255569420|ref|XP_002525677.1|
gnl|UG|Gma#S53090068	589	30	0	7.874384393	0.001	-12.94295142	Down	4.54E-10	1.17E-09	-	-	-	gi|255635828|gb|ACU18262.1|
gnl|UG|Gma#S47484257	275	14	0	7.87056651	0.001	-12.94225177	Down	4.31E-05	7.89E-05	GO:0044464//cell part	-	GO:0015833//peptide transport	gi|87241322|gb|ABD33180.1|
gnl|UG|Gma#S4956019	452	23	0	7.866835205	0.001	-12.94156765	Down	6.84E-08	1.54E-07	-	-	-	-
gnl|UG|Gma#S47154506	295	15	0	7.861037979	0.001	-12.9405041	Down	2.11E-05	3.97E-05	-	-	-	-
gnl|UG|Gma#S46464749	295	15	0	7.861037979	0.001	-12.9405041	Down	2.11E-05	3.96E-05	GO:0043231//intracellular membrane-bounded organelle	GO:0005506//iron ion binding;GO:0016713;GO:0016712//oxidoreductase activity, acting on paired donors, with incorporation or reduction of molecular oxygen, reduced flavin or flavoprotein as one donor, and incorporation of one atom of oxygen	GO:0006631//fatty acid metabolic process	gi|225434654|ref|XP_002280004.1|
gnl|UG|Gma#S45533543	808	41	0	7.844822967	0.001	-12.93752518	Down	1.72E-13	5.35E-13	GO:0043231//intracellular membrane-bounded organelle	GO:0003905//alkylbase DNA N-glycosylase activity	GO:0006281//DNA repair	gi|255628599|gb|ACU14644.1|
gnl|UG|Gma#S5101239	789	40	0	7.837790296	0.001	-12.93623126	Down	3.52E-13	1.07E-12	-	-	-	-
gnl|UG|Gma#S23067754	790	40	0	7.827869042	0.001	-12.93440391	Down	3.52E-13	1.07E-12	-	-	-	gi|225464876|ref|XP_002273038.1|
gnl|UG|Gma#S52634933	771	39	0	7.820254384	0.001	-12.93299982	Down	7.20E-13	2.16E-12	GO:0031410//cytoplasmic vesicle	GO:0004620//phospholipase activity;GO:0042578//phosphoric ester hydrolase activity	GO:0044238//primary metabolic process	gi|240256218|ref|NP_001078503.4|
gnl|UG|Gma#S5126184	633	32	0	7.815502741	0.001	-12.93212296	Down	1.08E-10	2.89E-10	-	GO:0004672//protein kinase activity	-	gi|166788437|dbj|BAG06674.1|
gnl|UG|Gma#S53085108	832	42	0	7.804347801	0.001	-12.93006236	Down	8.40E-14	2.66E-13	GO:0009536//plastid	-	-	gi|255647228|gb|ACU24082.1|
gnl|UG|Gma#S23071029	753	38	0	7.801880101	0.001	-12.92960611	Down	1.47E-12	4.35E-12	-	GO:0003677//DNA binding	GO:0010467//gene expression	gi|187944183|gb|ACD40318.1|
gnl|UG|Gma#S48552878	597	30	0	7.768865004	0.001	-12.92348813	Down	4.54E-10	1.17E-09	GO:0016020//membrane	-	-	gi|224099067|ref|XP_002311364.1|
gnl|UG|Gma#S46773299	239	12	0	7.762363862	0.001	-12.92228035	Down	0.000180657	0.00031337	-	-	-	-
gnl|UG|Gma#S47033940	239	12	0	7.762363862	0.001	-12.92228035	Down	0.000180657	0.000313333	-	-	-	-
gnl|UG|Gma#S5078143	518	26	0	7.759866319	0.001	-12.92181608	Down	7.97E-09	1.90E-08	-	-	-	gi|225443796|ref|XP_002272922.1|
gnl|UG|Gma#S4992625	638	32	0	7.754252719	0.001	-12.92077204	Down	1.08E-10	2.89E-10	-	-	-	-
gnl|UG|Gma#S46445100	260	13	0	7.730020679	0.001	-12.91625656	Down	8.83E-05	0.000156991	-	-	-	-
gnl|UG|Gma#S39302982	801	40	0	7.720370217	0.001	-12.91445432	Down	3.52E-13	1.07E-12	GO:0030313;GO:0031224//intrinsic to membrane	GO:0008066//glutamate receptor activity;GO:0005231//excitatory extracellular ligand-gated ion channel activity	GO:0007166//cell surface receptor linked signaling pathway;GO:0006810//transport	gi|296082561|emb|CBI21566.3|
gnl|UG|Gma#S23061313	781	39	0	7.720123086	0.001	-12.91440813	Down	7.20E-13	2.16E-12	-	GO:0003824//catalytic activity	-	gi|255626549|gb|ACU13619.1|
gnl|UG|Gma#S4993933	761	38	0	7.719862965	0.001	-12.91435952	Down	1.47E-12	4.35E-12	-	-	-	gi|255556143|ref|XP_002519106.1|
gnl|UG|Gma#S53086401	1483	74	0	7.714383416	0.001	-12.91333514	Down	9.32E-24	4.31E-23	-	GO:0016758//transferase activity, transferring hexosyl groups	-	gi|255644686|gb|ACU22845.1|
gnl|UG|Gma#S47713144	361	18	0	7.70860788	0.001	-12.91225463	Down	2.46E-06	4.97E-06	-	-	-	-
gnl|UG|Gma#S48521949	483	24	0	7.682008129	0.001	-12.90726778	Down	3.34E-08	7.69E-08	-	GO:0016787//hydrolase activity	GO:0044237//cellular metabolic process	gi|224070434|ref|XP_002303149.1|
gnl|UG|Gma#S21538543	765	38	0	7.679497668	0.001	-12.90679623	Down	1.47E-12	4.34E-12	GO:0043231//intracellular membrane-bounded organelle	GO:0016772//transferase activity, transferring phosphorus-containing groups	-	gi|302143901|emb|CBI23006.3|
gnl|UG|Gma#S48527733	564	28	0	7.675197838	0.001	-12.90598822	Down	1.90E-09	4.73E-09	-	GO:0046872//metal ion binding	-	gi|225432344|ref|XP_002276435.1|
gnl|UG|Gma#S47694133	645	32	0	7.670098038	0.001	-12.9050293	Down	1.08E-10	2.89E-10	-	GO:0016740//transferase activity	-	gi|297740531|emb|CBI30713.3|
gnl|UG|Gma#S4906569	222	11	0	7.660380853	0.001	-12.90320041	Down	0.000369782	0.000623472	-	-	-	-
gnl|UG|Gma#S45561731	809	40	0	7.644025394	0.001	-12.90011686	Down	3.52E-13	1.07E-12	-	GO:0005488//binding;GO:0003824//catalytic activity	-	gi|255562745|ref|XP_002522378.1|
gnl|UG|Gma#S5870774	648	32	0	7.634588325	0.001	-12.89833465	Down	1.08E-10	2.89E-10	-	-	-	-
gnl|UG|Gma#S4928983	304	15	0	7.628309881	0.001	-12.89714774	Down	2.11E-05	3.95E-05	-	-	-	-
gnl|UG|Gma#S46577554	223	11	0	7.62602937	0.001	-12.89671637	Down	0.000369782	0.00062106	-	-	-	-
gnl|UG|Gma#S4929960	548	27	0	7.617173662	0.001	-12.89504007	Down	3.89E-09	9.50E-09	GO:0043231//intracellular membrane-bounded organelle	-	GO:0010468//regulation of gene expression	gi|147774847|emb|CAN69076.1|
gnl|UG|Gma#S53084602	873	43	0	7.614911551	0.001	-12.89461156	Down	4.10E-14	1.32E-13	GO:0016020//membrane	-	GO:0048507//meristem development;GO:0009653//anatomical structure morphogenesis;GO:0010051//xylem and phloem pattern formation	gi|255648214|gb|ACU24560.1|
gnl|UG|Gma#S47121468	285	14	0	7.594406281	0.001	-12.89072147	Down	4.31E-05	7.90E-05	-	GO:0004702//receptor signaling protein serine/threonine kinase activity;GO:0004713//protein tyrosine kinase activity;GO:0032559//adenyl ribonucleotide binding	GO:0006952//defense response;GO:0006464//protein modification process;GO:0010033//response to organic substance;GO:0008219//cell death	gi|223452442|gb|ACM89548.1|
gnl|UG|Gma#S46706016	245	12	0	7.572265155	0.001	-12.88650921	Down	0.000180657	0.000313425	GO:0044464//cell part	-	GO:0015833//peptide transport	gi|87241322|gb|ABD33180.1|
gnl|UG|Gma#S5026012	490	24	0	7.572265155	0.001	-12.88650921	Down	3.34E-08	7.69E-08	GO:0009532//plastid stroma	GO:0016616//oxidoreductase activity, acting on the CH-OH group of donors, NAD or NADP as acceptor;GO:0000166//nucleotide binding;GO:0016836//hydro-lyase activity	GO:0008652//cellular amino acid biosynthetic process;GO:0003006//reproductive developmental process	gi|225451144|ref|XP_002270055.1|
gnl|UG|Gma#S4924894	531	26	0	7.569888424	0.001	-12.88605632	Down	7.97E-09	1.90E-08	GO:0043231//intracellular membrane-bounded organelle;GO:0044425//membrane part	GO:0004872//receptor activity;GO:0016462//pyrophosphatase activity;GO:0032559//adenyl ribonucleotide binding	GO:0006952//defense response;GO:0009987//cellular process;GO:0023060	gi|297735662|emb|CBI18349.3|
gnl|UG|Gma#S45536895	695	34	0	7.563185701	0.001	-12.88477833	Down	2.59E-11	7.11E-11	-	GO:0004672//protein kinase activity;GO:0000166//nucleotide binding	GO:0006952//defense response;GO:0006468//protein amino acid phosphorylation	gi|224126397|ref|XP_002319828.1|
gnl|UG|Gma#S47704637	818	40	0	7.559922425	0.001	-12.88415572	Down	3.52E-13	1.07E-12	-	-	-	gi|157098061|gb|ABV23277.1|
gnl|UG|Gma#S47264972	266	13	0	7.555659311	0.001	-12.88334194	Down	8.83E-05	0.000157295	-	-	-	gi|224143464|ref|XP_002324965.1|
gnl|UG|Gma#S39313880	759	37	0	7.53651555	0.001	-12.87968194	Down	3.02E-12	8.74E-12	GO:0009534//chloroplast thylakoid	-	-	gi|255647132|gb|ACU24034.1|
gnl|UG|Gma#S5139695	554	27	0	7.534677196	0.001	-12.87932999	Down	3.89E-09	9.51E-09	-	-	-	gi|297740533|emb|CBI30715.3|
gnl|UG|Gma#S39317464	842	41	0	7.528048643	0.001	-12.87806023	Down	1.72E-13	5.34E-13	-	-	-	gi|255628841|gb|ACU14765.1|
gnl|UG|Gma#S21568277	699	34	0	7.519905668	0.001	-12.87649885	Down	2.59E-11	7.12E-11	GO:0043231//intracellular membrane-bounded organelle	GO:0003677//DNA binding;GO:0001071	GO:0010468//regulation of gene expression;GO:0006351//transcription, DNA-dependent	gi|225431419|ref|XP_002279961.1|
gnl|UG|Gma#S5144147	658	32	0	7.518561147	0.001	-12.87624088	Down	1.08E-10	2.88E-10	-	-	-	gi|12056928|gb|AAG48132.1|AF322632_1
gnl|UG|Gma#S5146268	288	14	0	7.515297883	0.001	-12.87561457	Down	4.31E-05	7.88E-05	-	GO:0032559//adenyl ribonucleotide binding	GO:0012501//programmed cell death;GO:0006950//response to stress	gi|44921727|gb|AAS49214.1|
gnl|UG|Gma#S47187086	288	14	0	7.515297883	0.001	-12.87561457	Down	4.31E-05	7.88E-05	-	-	-	-
gnl|UG|Gma#S46599234	247	12	0	7.510951267	0.001	-12.87477992	Down	0.000180657	0.000312928	GO:0015630//microtubule cytoskeleton;GO:0009536//plastid	GO:0003774//motor activity;GO:0032559//adenyl ribonucleotide binding;GO:0004702//receptor signaling protein serine/threonine kinase activity	GO:0006468//protein amino acid phosphorylation;GO:0007017//microtubule-based process;GO:0048513//organ development;GO:0008104//protein localization	gi|224067773|ref|XP_002302540.1|
gnl|UG|Gma#S5115756	453	22	0	7.508187856	0.001	-12.87424903	Down	1.40E-07	3.10E-07	-	-	-	gi|225437497|ref|XP_002269846.1|
gnl|UG|Gma#S39300063	434	21	0	7.480665174	0.001	-12.86895084	Down	2.86E-07	6.20E-07	-	-	-	gi|255626113|gb|ACU13401.1|
gnl|UG|Gma#S47084972	269	13	0	7.471395452	0.001	-12.86716201	Down	8.83E-05	0.000157466	GO:0009534//chloroplast thylakoid	-	-	gi|255600178|ref|XP_002537403.1|
gnl|UG|Gma#S47478706	269	13	0	7.471395452	0.001	-12.86716201	Down	8.83E-05	0.000157428	-	-	-	-
gnl|UG|Gma#S47089989	269	13	0	7.471395452	0.001	-12.86716201	Down	8.83E-05	0.000157105	-	GO:0008135//translation factor activity, nucleic acid binding	GO:0035195//gene silencing by miRNA;GO:0050793//regulation of developmental process;GO:0030422//production of siRNA involved in RNA interference;GO:0009791//post-embryonic development	gi|225030814|gb|ACN79520.1|
gnl|UG|Gma#S21567945	830	40	0	7.450622342	0.001	-12.86314522	Down	3.52E-13	1.07E-12	-	GO:0005488//binding	-	gi|225455551|ref|XP_002268183.1|
[truncated: 14,595 more rows]
